# Supplementary material for: An approach to machine learning-based non-invasive hemoglobin estimation using multi-wavelength PPG signal features
Source: Front Physiol. 2026 Apr 21;17:1637455. doi: 10.3389/fphys.2026.1637455 (PMC13139029; doi:10.3389/fphys.2026.1637455)
Supplement: Supplementary file 1 [file DataSheet1.zip]

Archive with 75 entries (74 files):
- code/
- code/1.csv
- code/10.csv
- code/11.csv
- code/12.csv
- code/13.csv
- code/14.csv
- code/15.csv
- code/16.csv
- code/17.csv
- code/18.csv
- code/19.csv
- code/2.csv
- code/20.csv
- code/21.csv
- code/22.csv
- code/23.csv
- code/24.csv
- code/25.csv
- code/26.csv
- code/27.csv
- code/28.csv
- code/29.csv
- code/3.csv
- code/30.csv
- code/31.csv
- code/32.csv
- code/33.csv
- code/34.csv
- code/35.csv
- code/36.csv
- code/37.csv
- code/38.csv
- code/39.csv
- code/4.csv
- code/40.csv
- code/41.csv
- code/42.csv
- code/43.csv
- code/44.csv
- code/45.csv
- code/46.csv
- code/47.csv
- code/48.csv
- code/49.csv
- code/5.csv
- code/50.csv
- code/51.csv
- code/52.csv
- code/53.csv
- code/54.csv
- code/55.csv
- code/56.csv
- code/57.csv
- code/58.csv
- code/59.csv
- code/6.csv
- code/60.csv
- code/61.csv
- code/62.csv
- code/63.csv
- code/64.csv
- code/65.csv
- code/66.csv
- code/67.csv
- code/68.csv
- code/7.csv
- code/8.csv
- code/9.csv
- code/ANNDATA.mat
- code/featureExtraction.m
- code/Final Dataset Hb PPG1.csv
- code/MLP_net6.mat
- code/MLP_NN.m
- code/plotresult.m
