# Supplementary material for: An approach to machine learning-based non-invasive hemoglobin estimation using multi-wavelength PPG signal features
Source: Front Physiol. 2026 Apr 21;17:1637455. doi: 10.3389/fphys.2026.1637455 (PMC13139029; doi:10.3389/fphys.2026.1637455)
Supplement: Supplementary file 1 [file DataSheet1.zip › code/1.csv]

Red (a.u)	Infra Red (a.u)	Gender	Age	Hemoglobin (g/dL)
116394	105863	Male	21	17.5
116496	105901	Male	21	17.5
116534	105945	Male	21	17.5
116440	105795	Male	21	17.5
115964	105612	Male	21	17.5
115684	105566	Male	21	17.5
115678	105598	Male	21	17.5
115754	105629	Male	21	17.5
115801	105655	Male	21	17.5
115830	105665	Male	21	17.5
115763	105631	Male	21	17.5
115684	105606	Male	21	17.5
115670	105619	Male	21	17.5
115710	105665	Male	21	17.5
115786	105704	Male	21	17.5
115865	105736	Male	21	17.5
115959	105768	Male	21	17.5
116034	105797	Male	21	17.5
116102	105846	Male	21	17.5
116169	105856	Male	21	17.5
116232	105899	Male	21	17.5
116305	105938	Male	21	17.5
116394	105983	Male	21	17.5
116427	105899	Male	21	17.5
116009	105711	Male	21	17.5
115582	105576	Male	21	17.5
115476	105605	Male	21	17.5
115558	105637	Male	21	17.5
115630	105679	Male	21	17.5
115692	105685	Male	21	17.5
115690	105676	Male	21	17.5
115586	105639	Male	21	17.5
115541	105634	Male	21	17.5
115550	105661	Male	21	17.5
115653	105702	Male	21	17.5
115701	105744	Male	21	17.5
115817	105770	Male	21	17.5
115864	105796	Male	21	17.5
115979	105831	Male	21	17.5
116001	105869	Male	21	17.5
116127	105903	Male	21	17.5
116153	105944	Male	21	17.5
116274	105989	Male	21	17.5
116342	106042	Male	21	17.5
116369	105925	Male	21	17.5
115851	105711	Male	21	17.5
115431	105602	Male	21	17.5
115301	105636	Male	21	17.5
115428	105665	Male	21	17.5
115483	105688	Male	21	17.5
115562	105707	Male	21	17.5
115554	105687	Male	21	17.5
115466	105666	Male	21	17.5
115412	105657	Male	21	17.5
115440	105715	Male	21	17.5
115555	105748	Male	21	17.5
115629	105799	Male	21	17.5
115726	105835	Male	21	17.5
115811	105888	Male	21	17.5
115915	105913	Male	21	17.5
115975	105967	Male	21	17.5
116066	105978	Male	21	17.5
116135	106034	Male	21	17.5
116233	106066	Male	21	17.5
116331	106104	Male	21	17.5
116293	105989	Male	21	17.5
115769	105739	Male	21	17.5
115325	105650	Male	21	17.5
115238	105669	Male	21	17.5
115350	105722	Male	21	17.5
115445	105744	Male	21	17.5
115518	105795	Male	21	17.5
115510	105760	Male	21	17.5
115421	105732	Male	21	17.5
115369	105717	Male	21	17.5
115427	105763	Male	21	17.5
115525	105804	Male	21	17.5
115635	105867	Male	21	17.5
115735	105898	Male	21	17.5
115844	105963	Male	21	17.5
115943	105986	Male	21	17.5
116034	106041	Male	21	17.5
116092	106063	Male	21	17.5
116187	106116	Male	21	17.5
116263	106151	Male	21	17.5
116374	106151	Male	21	17.5
116048	105914	Male	21	17.5
115485	105713	Male	21	17.5
115134	105674	Male	21	17.5
115232	105730	Male	21	17.5
115310	105773	Male	21	17.5
115465	105811	Male	21	17.5
115480	105821	Male	21	17.5
115460	105767	Male	21	17.5
115328	105762	Male	21	17.5
115356	105784	Male	21	17.5
115401	105836	Male	21	17.5
115547	105876	Male	21	17.5
115613	105930	Male	21	17.5
115760	105970	Male	21	17.5
115831	106020	Male	21	17.5
115944	106048	Male	21	17.5
116024	106090	Male	21	17.5
116111	106118	Male	21	17.5
116197	106162	Male	21	17.5
116294	106198	Male	21	17.5
116203	106021	Male	21	17.5
115611	105781	Male	21	17.5
115147	105670	Male	21	17.5
115072	105719	Male	21	17.5
115230	105768	Male	21	17.5
115331	105825	Male	21	17.5
115458	105840	Male	21	17.5
115419	105820	Male	21	17.5
115331	105771	Male	21	17.5
115279	105774	Male	21	17.5
115346	105811	Male	21	17.5
115447	105879	Male	21	17.5
115560	105929	Male	21	17.5
115686	105968	Male	21	17.5
115806	106012	Male	21	17.5
115905	106049	Male	21	17.5
115995	106094	Male	21	17.5
116084	106124	Male	21	17.5
116163	106184	Male	21	17.5
116254	106199	Male	21	17.5
116204	106067	Male	21	17.5
115628	105773	Male	21	17.5
115102	105667	Male	21	17.5
114989	105674	Male	21	17.5
115142	105752	Male	21	17.5
115270	105800	Male	21	17.5
115406	105848	Male	21	17.5
115377	105798	Male	21	17.5
115284	105767	Male	21	17.5
115190	105757	Male	21	17.5
115255	105794	Male	21	17.5
115335	105859	Male	21	17.5
115494	105904	Male	21	17.5
115581	105957	Male	21	17.5
115731	106000	Male	21	17.5
115787	106037	Male	21	17.5
115922	106050	Male	21	17.5
115967	106097	Male	21	17.5
116098	106140	Male	21	17.5
116154	106159	Male	21	17.5
115953	105922	Male	21	17.5
115256	105669	Male	21	17.5
114854	105581	Male	21	17.5
114840	105663	Male	21	17.5
115025	105734	Male	21	17.5
115182	105782	Male	21	17.5
115276	105788	Male	21	17.5
115220	105738	Male	21	17.5
115105	105714	Male	21	17.5
115063	105720	Male	21	17.5
115126	105777	Male	21	17.5
115260	105823	Male	21	17.5
115388	105891	Male	21	17.5
115528	105941	Male	21	17.5
115627	105989	Male	21	17.5
115719	106031	Male	21	17.5
115811	106067	Male	21	17.5
115897	106095	Male	21	17.5
115982	106141	Male	21	17.5
115992	106007	Male	21	17.5
115420	105701	Male	21	17.5
114757	105523	Male	21	17.5
114568	105529	Male	21	17.5
114710	105627	Male	21	17.5
114893	105689	Male	21	17.5
115056	105743	Male	21	17.5
115075	105695	Male	21	17.5
114945	105660	Male	21	17.5
114870	105639	Male	21	17.5
114911	105696	Male	21	17.5
115026	105747	Male	21	17.5
115173	105820	Male	21	17.5
115313	105849	Male	21	17.5
115452	105928	Male	21	17.5
115571	105950	Male	21	17.5
115646	106004	Male	21	17.5
115736	106022	Male	21	17.5
115817	106084	Male	21	17.5
115839	105955	Male	21	17.5
115302	105650	Male	21	17.5
114540	105421	Male	21	17.5
114269	105422	Male	21	17.5
114388	105498	Male	21	17.5
114581	105581	Male	21	17.5
114744	105619	Male	21	17.5
114796	105613	Male	21	17.5
114649	105545	Male	21	17.5
114552	105526	Male	21	17.5
114559	105567	Male	21	17.5
114698	105628	Male	21	17.5
114821	105691	Male	21	17.5
115003	105765	Male	21	17.5
115097	105803	Male	21	17.5
115251	105843	Male	21	17.5
115291	105871	Male	21	17.5
115418	105920	Male	21	17.5
115477	105945	Male	21	17.5
115414	105756	Male	21	17.5
114671	105432	Male	21	17.5
114054	105296	Male	21	17.5
113909	105347	Male	21	17.5
114117	105422	Male	21	17.5
114279	105523	Male	21	17.5
114459	105550	Male	21	17.5
114401	105505	Male	21	17.5
114274	105446	Male	21	17.5
114192	105464	Male	21	17.5
114267	105514	Male	21	17.5
114413	105584	Male	21	17.5
114576	105660	Male	21	17.5
114727	105715	Male	21	17.5
114847	105766	Male	21	17.5
114939	105797	Male	21	17.5
115029	105839	Male	21	17.5
115121	105865	Male	21	17.5
115188	105871	Male	21	17.5
114856	105568	Male	21	17.5
113999	105279	Male	21	17.5
113538	105214	Male	21	17.5
113614	105319	Male	21	17.5
113829	105401	Male	21	17.5
114025	105486	Male	21	17.5
114128	105473	Male	21	17.5
114033	105416	Male	21	17.5
113884	105402	Male	21	17.5
113873	105430	Male	21	17.5
114001	105513	Male	21	17.5
114167	105563	Male	21	17.5
114327	105642	Male	21	17.5
114472	105699	Male	21	17.5
114597	105770	Male	21	17.5
114702	105783	Male	21	17.5
114783	105843	Male	21	17.5
114879	105855	Male	21	17.5
114889	105754	Male	21	17.5
114249	105388	Male	21	17.5
113436	105183	Male	21	17.5
113190	105201	Male	21	17.5
113394	105310	Male	21	17.5
113601	105376	Male	21	17.5
113797	105450	Male	21	17.5
113817	105417	Male	21	17.5
113697	105369	Male	21	17.5
113584	105348	Male	21	17.5
