# Supplementary material for: An approach to machine learning-based non-invasive hemoglobin estimation using multi-wavelength PPG signal features
Source: Front Physiol. 2026 Apr 21;17:1637455. doi: 10.3389/fphys.2026.1637455 (PMC13139029; doi:10.3389/fphys.2026.1637455)
Supplement: Supplementary file 1 [file DataSheet1.zip › code/10.csv]

Red (a.u)	Infra Red (a.u)	Gender	Age	Hemoglobin (g/dL)
90066	88284	Female	64	11.5
90167	88310	Female	64	11.5
90016	88200	Female	64	11.5
89741	88097	Female	64	11.5
89430	87988	Female	64	11.5
89193	87887	Female	64	11.5
89066	87880	Female	64	11.5
89068	87904	Female	64	11.5
89208	87970	Female	64	11.5
89311	87982	Female	64	11.5
89391	88037	Female	64	11.5
89453	88079	Female	64	11.5
89562	88102	Female	64	11.5
89599	88157	Female	64	11.5
89707	88179	Female	64	11.5
89808	88212	Female	64	11.5
89885	88269	Female	64	11.5
89968	88277	Female	64	11.5
89964	88204	Female	64	11.5
89725	88087	Female	64	11.5
89400	87975	Female	64	11.5
89147	87855	Female	64	11.5
88940	87851	Female	64	11.5
88897	87852	Female	64	11.5
89002	87922	Female	64	11.5
89175	88016	Female	64	11.5
89305	88055	Female	64	11.5
89350	88064	Female	64	11.5
89474	88141	Female	64	11.5
89594	88200	Female	64	11.5
89719	88230	Female	64	11.5
89799	88319	Female	64	11.5
89962	88356	Female	64	11.5
90053	88396	Female	64	11.5
90124	88419	Female	64	11.5
90180	88402	Female	64	11.5
89999	88263	Female	64	11.5
89705	88183	Female	64	11.5
89407	88084	Female	64	11.5
89248	88027	Female	64	11.5
89085	88018	Female	64	11.5
89149	88034	Female	64	11.5
89313	88107	Female	64	11.5
89407	88157	Female	64	11.5
89500	88191	Female	64	11.5
89551	88216	Female	64	11.5
89667	88270	Female	64	11.5
89736	88294	Female	64	11.5
89840	88334	Female	64	11.5
89930	88395	Female	64	11.5
90036	88430	Female	64	11.5
90121	88422	Female	64	11.5
90152	88449	Female	64	11.5
90104	88353	Female	64	11.5
89805	88213	Female	64	11.5
89532	88145	Female	64	11.5
89330	88067	Female	64	11.5
89203	88025	Female	64	11.5
89144	88032	Female	64	11.5
89266	88063	Female	64	11.5
89376	88082	Female	64	11.5
89474	88154	Female	64	11.5
89564	88183	Female	64	11.5
89617	88168	Female	64	11.5
89726	88226	Female	64	11.5
89807	88263	Female	64	11.5
89940	88314	Female	64	11.5
90026	88341	Female	64	11.5
90137	88405	Female	64	11.5
90233	88423	Female	64	11.5
90307	88427	Female	64	11.5
90243	88350	Female	64	11.5
89976	88221	Female	64	11.5
89716	88119	Female	64	11.5
89523	88080	Female	64	11.5
89455	88080	Female	64	11.5
89475	88122	Female	64	11.5
89650	88210	Female	64	11.5
89784	88252	Female	64	11.5
89892	88301	Female	64	11.5
90014	88394	Female	64	11.5
90122	88397	Female	64	11.5
90209	88446	Female	64	11.5
90275	88468	Female	64	11.5
90364	88496	Female	64	11.5
90423	88583	Female	64	11.5
90578	88637	Female	64	11.5
90601	88613	Female	64	11.5
90645	88655	Female	64	11.5
90496	88654	Female	64	11.5
90324	88622	Female	64	11.5
90097	88526	Female	64	11.5
89839	88414	Female	64	11.5
89683	88314	Female	64	11.5
89571	88241	Female	64	11.5
89569	88253	Female	64	11.5
89640	88267	Female	64	11.5
89676	88252	Female	64	11.5
89703	88323	Female	64	11.5
89807	88334	Female	64	11.5
89869	88328	Female	64	11.5
89895	88356	Female	64	11.5
89985	88381	Female	64	11.5
90014	88383	Female	64	11.5
90087	88419	Female	64	11.5
90160	88437	Female	64	11.5
90089	88357	Female	64	11.5
89793	88242	Female	64	11.5
89508	88118	Female	64	11.5
89318	88040	Female	64	11.5
89122	88004	Female	64	11.5
89149	88041	Female	64	11.5
89287	88113	Female	64	11.5
89415	88150	Female	64	11.5
89462	88161	Female	64	11.5
89496	88150	Female	64	11.5
89567	88190	Female	64	11.5
89659	88225	Female	64	11.5
89758	88236	Female	64	11.5
89768	88263	Female	64	11.5
89834	88254	Female	64	11.5
89873	88285	Female	64	11.5
89947	88321	Female	64	11.5
89985	88305	Female	64	11.5
89851	88156	Female	64	11.5
89512	88021	Female	64	11.5
89217	87915	Female	64	11.5
89022	87858	Female	64	11.5
88870	87841	Female	64	11.5
88907	87890	Female	64	11.5
89041	87930	Female	64	11.5
89130	87969	Female	64	11.5
89225	88001	Female	64	11.5
89286	88003	Female	64	11.5
89356	88068	Female	64	11.5
89466	88135	Female	64	11.5
89608	88190	Female	64	11.5
89645	88209	Female	64	11.5
89711	88215	Female	64	11.5
89807	88258	Female	64	11.5
89892	88282	Female	64	11.5
89944	88301	Female	64	11.5
89910	88179	Female	64	11.5
89583	88047	Female	64	11.5
89235	87940	Female	64	11.5
89052	87859	Female	64	11.5
88863	87830	Female	64	11.5
88836	87823	Female	64	11.5
88903	87848	Female	64	11.5
89043	87919	Female	64	11.5
89136	87963	Female	64	11.5
89204	87955	Female	64	11.5
89285	88025	Female	64	11.5
89376	88090	Female	64	11.5
89506	88077	Female	64	11.5
89510	88111	Female	64	11.5
89646	88169	Female	64	11.5
89736	88181	Female	64	11.5
89799	88180	Female	64	11.5
89850	88210	Female	64	11.5
89896	88164	Female	64	11.5
89710	88067	Female	64	11.5
89387	87941	Female	64	11.5
89136	87849	Female	64	11.5
88937	87849	Female	64	11.5
88943	87880	Female	64	11.5
89036	87920	Female	64	11.5
89205	87994	Female	64	11.5
89333	88050	Female	64	11.5
89414	88054	Female	64	11.5
89512	88133	Female	64	11.5
89639	88219	Female	64	11.5
89845	88312	Female	64	11.5
89977	88390	Female	64	11.5
90137	88467	Female	64	11.5
90247	88525	Female	64	11.5
90374	88575	Female	64	11.5
90459	88602	Female	64	11.5
90548	88564	Female	64	11.5
90319	88394	Female	64	11.5
89888	88249	Female	64	11.5
89625	88115	Female	64	11.5
89346	88029	Female	64	11.5
89238	87988	Female	64	11.5
89260	88036	Female	64	11.5
89389	88060	Female	64	11.5
89435	88071	Female	64	11.5
89458	88058	Female	64	11.5
89501	88117	Female	64	11.5
89579	88180	Female	64	11.5
89727	88209	Female	64	11.5
89745	88201	Female	64	11.5
89799	88226	Female	64	11.5
89864	88252	Female	64	11.5
89936	88266	Female	64	11.5
90011	88302	Female	64	11.5
90071	88279	Female	64	11.5
89962	88207	Female	64	11.5
89598	88055	Female	64	11.5
89313	87937	Female	64	11.5
89062	87844	Female	64	11.5
88895	87808	Female	64	11.5
88890	87841	Female	64	11.5
89046	87906	Female	64	11.5
89144	87967	Female	64	11.5
89241	87942	Female	64	11.5
89304	87999	Female	64	11.5
89377	88047	Female	64	11.5
89504	88073	Female	64	11.5
89557	88115	Female	64	11.5
89642	88141	Female	64	11.5
89727	88168	Female	64	11.5
89811	88220	Female	64	11.5
89897	88250	Female	64	11.5
89939	88207	Female	64	11.5
89912	88148	Female	64	11.5
89595	88026	Female	64	11.5
89285	87905	Female	64	11.5
89021	87828	Female	64	11.5
88823	87769	Female	64	11.5
88745	87763	Female	64	11.5
88804	87823	Female	64	11.5
88968	87928	Female	64	11.5
89087	87952	Female	64	11.5
89208	87995	Female	64	11.5
89240	88000	Female	64	11.5
89348	88014	Female	64	11.5
89383	88018	Female	64	11.5
89477	88076	Female	64	11.5
89588	88088	Female	64	11.5
89672	88102	Female	64	11.5
89733	88112	Female	64	11.5
89740	88067	Female	64	11.5
89759	88073	Female	64	11.5
89616	87957	Female	64	11.5
89235	87769	Female	64	11.5
88889	87684	Female	64	11.5
88618	87598	Female	64	11.5
88488	87590	Female	64	11.5
88493	87606	Female	64	11.5
88581	87637	Female	64	11.5
88656	87636	Female	64	11.5
88679	87598	Female	64	11.5
88648	87627	Female	64	11.5
88671	87634	Female	64	11.5
88771	87734	Female	64	11.5
88891	87879	Female	64	11.5
89026	87941	Female	64	11.5
89139	87987	Female	64	11.5
