# Supplementary material for: An approach to machine learning-based non-invasive hemoglobin estimation using multi-wavelength PPG signal features
Source: Front Physiol. 2026 Apr 21;17:1637455. doi: 10.3389/fphys.2026.1637455 (PMC13139029; doi:10.3389/fphys.2026.1637455)
Supplement: Supplementary file 1 [file DataSheet1.zip › code/11.csv]

Red (a.u)	Infra Red (a.u)	Gender	Age	Hemoglobin (g/dL)
105149	94098	Female	41	12.3
105270	94201	Female	41	12.3
105401	94216	Female	41	12.3
105512	94308	Female	41	12.3
105622	94352	Female	41	12.3
105737	94408	Female	41	12.3
105722	94388	Female	41	12.3
105691	94347	Female	41	12.3
105547	94319	Female	41	12.3
105484	94262	Female	41	12.3
105370	94228	Female	41	12.3
105315	94209	Female	41	12.3
105310	94224	Female	41	12.3
105360	94281	Female	41	12.3
105436	94308	Female	41	12.3
105513	94336	Female	41	12.3
105568	94383	Female	41	12.3
105643	94430	Female	41	12.3
105738	94482	Female	41	12.3
105818	94482	Female	41	12.3
105873	94494	Female	41	12.3
105885	94455	Female	41	12.3
105856	94431	Female	41	12.3
105753	94344	Female	41	12.3
105620	94252	Female	41	12.3
105425	94203	Female	41	12.3
105305	94112	Female	41	12.3
105165	94073	Female	41	12.3
105103	94081	Female	41	12.3
105127	94095	Female	41	12.3
105134	94100	Female	41	12.3
105169	94109	Female	41	12.3
105208	94108	Female	41	12.3
105216	94126	Female	41	12.3
105263	94137	Female	41	12.3
105307	94168	Female	41	12.3
105385	94193	Female	41	12.3
105455	94228	Female	41	12.3
105479	94227	Female	41	12.3
105547	94237	Female	41	12.3
105474	94216	Female	41	12.3
105387	94135	Female	41	12.3
105201	94050	Female	41	12.3
105049	93983	Female	41	12.3
104922	93901	Female	41	12.3
104778	93860	Female	41	12.3
104722	93830	Female	41	12.3
104706	93833	Female	41	12.3
104752	93847	Female	41	12.3
104793	93869	Female	41	12.3
104835	93894	Female	41	12.3
104883	93914	Female	41	12.3
104975	93976	Female	41	12.3
105039	93982	Female	41	12.3
105118	94052	Female	41	12.3
105191	94091	Female	41	12.3
105303	94129	Female	41	12.3
105337	94140	Female	41	12.3
105323	94111	Female	41	12.3
105181	94017	Female	41	12.3
105002	93915	Female	41	12.3
104841	93830	Female	41	12.3
104663	93762	Female	41	12.3
104526	93674	Female	41	12.3
104429	93661	Female	41	12.3
104431	93651	Female	41	12.3
104456	93662	Female	41	12.3
104478	93704	Female	41	12.3
104555	93703	Female	41	12.3
104586	93719	Female	41	12.3
104636	93755	Female	41	12.3
104743	93822	Female	41	12.3
104801	93882	Female	41	12.3
104968	93958	Female	41	12.3
105036	94008	Female	41	12.3
105129	94040	Female	41	12.3
105114	93996	Female	41	12.3
105017	93970	Female	41	12.3
104940	93942	Female	41	12.3
104852	93924	Female	41	12.3
104801	93903	Female	41	12.3
104784	93904	Female	41	12.3
104820	93959	Female	41	12.3
104919	93997	Female	41	12.3
104992	94046	Female	41	12.3
105074	94064	Female	41	12.3
105160	94128	Female	41	12.3
105238	94168	Female	41	12.3
105338	94218	Female	41	12.3
105386	94251	Female	41	12.3
105495	94266	Female	41	12.3
105515	94300	Female	41	12.3
105582	94295	Female	41	12.3
105518	94270	Female	41	12.3
105438	94178	Female	41	12.3
105246	94050	Female	41	12.3
105053	94006	Female	41	12.3
104949	93948	Female	41	12.3
104891	93930	Female	41	12.3
104886	93954	Female	41	12.3
104922	93934	Female	41	12.3
104929	93939	Female	41	12.3
104946	93956	Female	41	12.3
105030	94017	Female	41	12.3
105099	94079	Female	41	12.3
105228	94125	Female	41	12.3
105274	94153	Female	41	12.3
105349	94158	Female	41	12.3
105378	94189	Female	41	12.3
105353	94125	Female	41	12.3
105312	94067	Female	41	12.3
105188	93968	Female	41	12.3
104944	93815	Female	41	12.3
104731	93735	Female	41	12.3
104582	93646	Female	41	12.3
104466	93594	Female	41	12.3
104405	93589	Female	41	12.3
104406	93606	Female	41	12.3
104472	93632	Female	41	12.3
104505	93641	Female	41	12.3
104558	93693	Female	41	12.3
104629	93734	Female	41	12.3
104722	93779	Female	41	12.3
104780	93843	Female	41	12.3
104903	93883	Female	41	12.3
104990	93916	Female	41	12.3
105063	93957	Female	41	12.3
105138	93985	Female	41	12.3
105125	93950	Female	41	12.3
105035	93876	Female	41	12.3
104890	93797	Female	41	12.3
104678	93654	Female	41	12.3
104474	93552	Female	41	12.3
104309	93482	Female	41	12.3
104210	93426	Female	41	12.3
104196	93445	Female	41	12.3
104211	93472	Female	41	12.3
104283	93504	Female	41	12.3
104290	93534	Female	41	12.3
104387	93571	Female	41	12.3
104416	93608	Female	41	12.3
104532	93675	Female	41	12.3
104651	93714	Female	41	12.3
104719	93770	Female	41	12.3
104807	93783	Female	41	12.3
104876	93803	Female	41	12.3
104879	93793	Female	41	12.3
104770	93705	Female	41	12.3
104650	93638	Female	41	12.3
104480	93557	Female	41	12.3
104380	93519	Female	41	12.3
104261	93457	Female	41	12.3
104222	93471	Female	41	12.3
104242	93512	Female	41	12.3
104371	93574	Female	41	12.3
104414	93620	Female	41	12.3
104510	93660	Female	41	12.3
104604	93697	Female	41	12.3
104685	93762	Female	41	12.3
104801	93828	Female	41	12.3
104916	93904	Female	41	12.3
105055	93959	Female	41	12.3
105162	93997	Female	41	12.3
105215	94017	Female	41	12.3
105187	93950	Female	41	12.3
105092	93924	Female	41	12.3
104947	93825	Female	41	12.3
104817	93757	Female	41	12.3
104641	93690	Female	41	12.3
104605	93659	Female	41	12.3
104558	93666	Female	41	12.3
104592	93671	Female	41	12.3
104601	93673	Female	41	12.3
104629	93706	Female	41	12.3
104713	93737	Female	41	12.3
104768	93802	Female	41	12.3
104887	93842	Female	41	12.3
104954	93889	Female	41	12.3
105044	93941	Female	41	12.3
105160	93994	Female	41	12.3
105244	94027	Female	41	12.3
105211	93966	Female	41	12.3
105118	93938	Female	41	12.3
104993	93867	Female	41	12.3
104887	93817	Female	41	12.3
104741	93760	Female	41	12.3
104695	93730	Female	41	12.3
104627	93721	Female	41	12.3
104646	93716	Female	41	12.3
104687	93748	Female	41	12.3
104759	93809	Female	41	12.3
104848	93849	Female	41	12.3
104924	93898	Female	41	12.3
105038	93958	Female	41	12.3
105175	94044	Female	41	12.3
105304	94122	Female	41	12.3
105408	94139	Female	41	12.3
105515	94197	Female	41	12.3
105556	94173	Female	41	12.3
105478	94126	Female	41	12.3
105332	94057	Female	41	12.3
105215	93968	Female	41	12.3
105003	93882	Female	41	12.3
104837	93793	Female	41	12.3
104710	93737	Female	41	12.3
104686	93688	Female	41	12.3
104577	93637	Female	41	12.3
104621	93708	Female	41	12.3
104736	93757	Female	41	12.3
104821	93797	Female	41	12.3
104899	93838	Female	41	12.3
104971	93857	Female	41	12.3
105086	93952	Female	41	12.3
105219	93979	Female	41	12.3
105306	94011	Female	41	12.3
105274	93998	Female	41	12.3
105262	93957	Female	41	12.3
105119	93895	Female	41	12.3
105025	93830	Female	41	12.3
104891	93799	Female	41	12.3
104821	93758	Female	41	12.3
104767	93762	Female	41	12.3
104788	93785	Female	41	12.3
104838	93811	Female	41	12.3
104903	93867	Female	41	12.3
104989	93890	Female	41	12.3
105054	93899	Female	41	12.3
105080	93793	Female	41	12.3
104957	93765	Female	41	12.3
105023	93845	Female	41	12.3
105165	93954	Female	41	12.3
105356	94055	Female	41	12.3
105459	94102	Female	41	12.3
105558	94096	Female	41	12.3
105449	94032	Female	41	12.3
105335	93930	Female	41	12.3
105149	93869	Female	41	12.3
105045	93806	Female	41	12.3
104956	93779	Female	41	12.3
104885	93799	Female	41	12.3
104921	93828	Female	41	12.3
104980	93858	Female	41	12.3
105055	93893	Female	41	12.3
105117	93929	Female	41	12.3
105227	94042	Female	41	12.3
105374	94115	Female	41	12.3
105518	94194	Female	41	12.3
105626	94227	Female	41	12.3
105730	94281	Female	41	12.3
