# Supplementary material for: An approach to machine learning-based non-invasive hemoglobin estimation using multi-wavelength PPG signal features
Source: Front Physiol. 2026 Apr 21;17:1637455. doi: 10.3389/fphys.2026.1637455 (PMC13139029; doi:10.3389/fphys.2026.1637455)
Supplement: Supplementary file 1 [file DataSheet1.zip › code/12.csv]

Red (a.u)	Infra Red (a.u)	Gender	Age	Hemoglobin (g/dL)
80473	72483	Female	52	13.4
80508	72494	Female	52	13.4
80525	72504	Female	52	13.4
80559	72531	Female	52	13.4
80602	72521	Female	52	13.4
80647	72570	Female	52	13.4
80682	72578	Female	52	13.4
80754	72610	Female	52	13.4
80774	72637	Female	52	13.4
80826	72668	Female	52	13.4
80876	72673	Female	52	13.4
80915	72690	Female	52	13.4
80964	72730	Female	52	13.4
80968	72667	Female	52	13.4
80813	72611	Female	52	13.4
80588	72523	Female	52	13.4
80462	72470	Female	52	13.4
80323	72433	Female	52	13.4
80277	72425	Female	52	13.4
80291	72430	Female	52	13.4
80301	72453	Female	52	13.4
80380	72465	Female	52	13.4
80411	72468	Female	52	13.4
80464	72501	Female	52	13.4
80510	72510	Female	52	13.4
80594	72539	Female	52	13.4
80602	72577	Female	52	13.4
80676	72603	Female	52	13.4
80750	72619	Female	52	13.4
80788	72653	Female	52	13.4
80855	72678	Female	52	13.4
80894	72672	Female	52	13.4
80832	72624	Female	52	13.4
80656	72532	Female	52	13.4
80470	72435	Female	52	13.4
80263	72389	Female	52	13.4
80176	72352	Female	52	13.4
80138	72356	Female	52	13.4
80152	72383	Female	52	13.4
80197	72408	Female	52	13.4
80199	72441	Female	52	13.4
80228	72505	Female	52	13.4
80244	72528	Female	52	13.4
80284	72580	Female	52	13.4
80273	72587	Female	52	13.4
80374	72614	Female	52	13.4
80419	72635	Female	52	13.4
80506	72661	Female	52	13.4
80575	72677	Female	52	13.4
80646	72700	Female	52	13.4
80698	72695	Female	52	13.4
80565	72610	Female	52	13.4
80367	72538	Female	52	13.4
80177	72482	Female	52	13.4
80067	72424	Female	52	13.4
79936	72408	Female	52	13.4
79945	72428	Female	52	13.4
80025	72429	Female	52	13.4
80093	72446	Female	52	13.4
80157	72472	Female	52	13.4
80192	72499	Female	52	13.4
80214	72556	Female	52	13.4
80231	72583	Female	52	13.4
80279	72591	Female	52	13.4
80308	72613	Female	52	13.4
80376	72625	Female	52	13.4
80449	72662	Female	52	13.4
80494	72715	Female	52	13.4
80559	72755	Female	52	13.4
80615	72747	Female	52	13.4
80557	72690	Female	52	13.4
80378	72598	Female	52	13.4
80250	72510	Female	52	13.4
80120	72484	Female	52	13.4
80111	72468	Female	52	13.4
80129	72494	Female	52	13.4
80164	72542	Female	52	13.4
80229	72542	Female	52	13.4
80285	72562	Female	52	13.4
80345	72588	Female	52	13.4
80419	72601	Female	52	13.4
80494	72621	Female	52	13.4
80519	72642	Female	52	13.4
80614	72653	Female	52	13.4
80641	72661	Female	52	13.4
80699	72692	Female	52	13.4
80761	72697	Female	52	13.4
80849	72720	Female	52	13.4
80900	72727	Female	52	13.4
80798	72643	Female	52	13.4
80638	72588	Female	52	13.4
80473	72542	Female	52	13.4
80411	72514	Female	52	13.4
80346	72533	Female	52	13.4
80397	72556	Female	52	13.4
80430	72564	Female	52	13.4
80456	72581	Female	52	13.4
80502	72617	Female	52	13.4
80556	72602	Female	52	13.4
80616	72634	Female	52	13.4
80624	72661	Female	52	13.4
80725	72701	Female	52	13.4
80765	72728	Female	52	13.4
80865	72734	Female	52	13.4
80959	72744	Female	52	13.4
81006	72761	Female	52	13.4
81096	72767	Female	52	13.4
81042	72712	Female	52	13.4
80907	72669	Female	52	13.4
80737	72605	Female	52	13.4
80663	72563	Female	52	13.4
80577	72585	Female	52	13.4
80618	72606	Female	52	13.4
80674	72625	Female	52	13.4
80681	72628	Female	52	13.4
80721	72637	Female	52	13.4
80750	72616	Female	52	13.4
80802	72649	Female	52	13.4
80855	72649	Female	52	13.4
80946	72677	Female	52	13.4
81016	72715	Female	52	13.4
81099	72741	Female	52	13.4
81123	72753	Female	52	13.4
81178	72774	Female	52	13.4
81226	72740	Female	52	13.4
81156	72674	Female	52	13.4
80999	72628	Female	52	13.4
80860	72590	Female	52	13.4
80787	72575	Female	52	13.4
80700	72579	Female	52	13.4
80722	72591	Female	52	13.4
80755	72595	Female	52	13.4
80776	72610	Female	52	13.4
80821	72606	Female	52	13.4
80875	72639	Female	52	13.4
80918	72674	Female	52	13.4
80968	72663	Female	52	13.4
81030	72699	Female	52	13.4
81041	72716	Female	52	13.4
81112	72729	Female	52	13.4
81132	72752	Female	52	13.4
81192	72784	Female	52	13.4
81196	72754	Female	52	13.4
81077	72682	Female	52	13.4
80885	72618	Female	52	13.4
80756	72543	Female	52	13.4
80648	72541	Female	52	13.4
80561	72526	Female	52	13.4
80615	72528	Female	52	13.4
80636	72547	Female	52	13.4
80686	72571	Female	52	13.4
80736	72584	Female	52	13.4
80800	72607	Female	52	13.4
80856	72644	Female	52	13.4
80895	72643	Female	52	13.4
80935	72663	Female	52	13.4
80960	72670	Female	52	13.4
81054	72680	Female	52	13.4
81064	72716	Female	52	13.4
81153	72748	Female	52	13.4
81173	72713	Female	52	13.4
81065	72655	Female	52	13.4
80878	72593	Female	52	13.4
80749	72507	Female	52	13.4
80663	72479	Female	52	13.4
80587	72466	Female	52	13.4
80626	72476	Female	52	13.4
80615	72491	Female	52	13.4
80672	72519	Female	52	13.4
80694	72518	Female	52	13.4
80722	72533	Female	52	13.4
80773	72545	Female	52	13.4
80828	72549	Female	52	13.4
80908	72605	Female	52	13.4
80948	72603	Female	52	13.4
81034	72633	Female	52	13.4
81029	72665	Female	52	13.4
81121	72692	Female	52	13.4
81124	72656	Female	52	13.4
80935	72584	Female	52	13.4
80751	72531	Female	52	13.4
80587	72448	Female	52	13.4
80502	72437	Female	52	13.4
80437	72407	Female	52	13.4
80491	72419	Female	52	13.4
80504	72448	Female	52	13.4
80534	72449	Female	52	13.4
80548	72452	Female	52	13.4
80534	72477	Female	52	13.4
80604	72505	Female	52	13.4
80666	72496	Female	52	13.4
80727	72557	Female	52	13.4
80722	72585	Female	52	13.4
80758	72600	Female	52	13.4
80748	72632	Female	52	13.4
80774	72600	Female	52	13.4
80652	72526	Female	52	13.4
80419	72442	Female	52	13.4
80267	72384	Female	52	13.4
80154	72341	Female	52	13.4
80075	72338	Female	52	13.4
80055	72327	Female	52	13.4
80115	72336	Female	52	13.4
80105	72361	Female	52	13.4
80184	72371	Female	52	13.4
80224	72387	Female	52	13.4
80228	72408	Female	52	13.4
80294	72439	Female	52	13.4
80344	72427	Female	52	13.4
80366	72460	Female	52	13.4
80423	72470	Female	52	13.4
80473	72480	Female	52	13.4
80488	72499	Female	52	13.4
80530	72471	Female	52	13.4
80374	72398	Female	52	13.4
80172	72341	Female	52	13.4
80008	72303	Female	52	13.4
79889	72238	Female	52	13.4
79823	72230	Female	52	13.4
79808	72259	Female	52	13.4
79848	72271	Female	52	13.4
79868	72293	Female	52	13.4
79952	72313	Female	52	13.4
79989	72319	Female	52	13.4
80010	72365	Female	52	13.4
80061	72378	Female	52	13.4
80091	72401	Female	52	13.4
80137	72424	Female	52	13.4
80189	72422	Female	52	13.4
80255	72449	Female	52	13.4
80261	72484	Female	52	13.4
80332	72480	Female	52	13.4
80259	72412	Female	52	13.4
80075	72382	Female	52	13.4
79945	72349	Female	52	13.4
79834	72318	Female	52	13.4
79771	72321	Female	52	13.4
79779	72310	Female	52	13.4
79837	72331	Female	52	13.4
79844	72357	Female	52	13.4
79890	72367	Female	52	13.4
79905	72368	Female	52	13.4
79937	72415	Female	52	13.4
79983	72445	Female	52	13.4
80033	72463	Female	52	13.4
80071	72515	Female	52	13.4
80127	72504	Female	52	13.4
80179	72518	Female	52	13.4
80187	72545	Female	52	13.4
