# Supplementary material for: An approach to machine learning-based non-invasive hemoglobin estimation using multi-wavelength PPG signal features
Source: Front Physiol. 2026 Apr 21;17:1637455. doi: 10.3389/fphys.2026.1637455 (PMC13139029; doi:10.3389/fphys.2026.1637455)
Supplement: Supplementary file 1 [file DataSheet1.zip › code/13.csv]

Red (a.u)	Infra Red (a.u)	Gender	Age	Hemoglobin (g/dL)
98946	89556	Male	39	14.1
99088	89636	Male	39	14.1
99211	89657	Male	39	14.1
99359	89756	Male	39	14.1
99438	89779	Male	39	14.1
99559	89821	Male	39	14.1
99635	89855	Male	39	14.1
99713	89888	Male	39	14.1
99810	89938	Male	39	14.1
99950	89985	Male	39	14.1
100033	89967	Male	39	14.1
99703	89704	Male	39	14.1
99103	89478	Male	39	14.1
98610	89315	Male	39	14.1
98351	89209	Male	39	14.1
98098	89115	Male	39	14.1
97935	89080	Male	39	14.1
97900	89098	Male	39	14.1
97974	89126	Male	39	14.1
98013	89126	Male	39	14.1
98015	89104	Male	39	14.1
98039	89132	Male	39	14.1
98078	89168	Male	39	14.1
98153	89207	Male	39	14.1
98251	89249	Male	39	14.1
98352	89301	Male	39	14.1
98453	89332	Male	39	14.1
98546	89362	Male	39	14.1
98617	89402	Male	39	14.1
98713	89430	Male	39	14.1
98830	89478	Male	39	14.1
98883	89511	Male	39	14.1
99008	89558	Male	39	14.1
99069	89569	Male	39	14.1
99143	89627	Male	39	14.1
99203	89627	Male	39	14.1
99305	89669	Male	39	14.1
99392	89679	Male	39	14.1
99215	89473	Male	39	14.1
98675	89237	Male	39	14.1
98153	89067	Male	39	14.1
97876	88969	Male	39	14.1
97627	88886	Male	39	14.1
97454	88821	Male	39	14.1
97397	88833	Male	39	14.1
97458	88878	Male	39	14.1
97539	88893	Male	39	14.1
97550	88875	Male	39	14.1
97576	88908	Male	39	14.1
97604	88936	Male	39	14.1
97730	88973	Male	39	14.1
97797	89041	Male	39	14.1
97926	89061	Male	39	14.1
98026	89101	Male	39	14.1
98113	89149	Male	39	14.1
98228	89192	Male	39	14.1
98314	89221	Male	39	14.1
98454	89292	Male	39	14.1
98516	89339	Male	39	14.1
98676	89381	Male	39	14.1
98740	89422	Male	39	14.1
98872	89473	Male	39	14.1
98959	89501	Male	39	14.1
99088	89563	Male	39	14.1
99192	89616	Male	39	14.1
99294	89631	Male	39	14.1
99419	89702	Male	39	14.1
99527	89747	Male	39	14.1
99504	89585	Male	39	14.1
98930	89360	Male	39	14.1
98393	89166	Male	39	14.1
98052	89038	Male	39	14.1
97790	88932	Male	39	14.1
97557	88860	Male	39	14.1
97426	88812	Male	39	14.1
97459	88859	Male	39	14.1
97528	88897	Male	39	14.1
97593	88896	Male	39	14.1
97551	88893	Male	39	14.1
97578	88924	Male	39	14.1
97653	88944	Male	39	14.1
97731	88987	Male	39	14.1
97835	89062	Male	39	14.1
97981	89085	Male	39	14.1
98094	89138	Male	39	14.1
98157	89182	Male	39	14.1
98297	89229	Male	39	14.1
98368	89282	Male	39	14.1
98471	89306	Male	39	14.1
98551	89338	Male	39	14.1
98650	89367	Male	39	14.1
98726	89395	Male	39	14.1
98791	89399	Male	39	14.1
98793	89325	Male	39	14.1
98384	89128	Male	39	14.1
97993	88984	Male	39	14.1
97702	88904	Male	39	14.1
97579	88861	Male	39	14.1
97551	88862	Male	39	14.1
97632	88893	Male	39	14.1
97671	88830	Male	39	14.1
97571	88762	Male	39	14.1
97540	88771	Male	39	14.1
97548	88797	Male	39	14.1
97649	88824	Male	39	14.1
97696	88859	Male	39	14.1
97774	88888	Male	39	14.1
97874	88925	Male	39	14.1
97930	88939	Male	39	14.1
97984	88967	Male	39	14.1
98050	88936	Male	39	14.1
98078	88970	Male	39	14.1
98132	88972	Male	39	14.1
98216	89022	Male	39	14.1
98296	89093	Male	39	14.1
98442	89152	Male	39	14.1
98598	89211	Male	39	14.1
98717	89272	Male	39	14.1
98861	89347	Male	39	14.1
98982	89365	Male	39	14.1
99075	89416	Male	39	14.1
99163	89446	Male	39	14.1
99232	89385	Male	39	14.1
98778	89109	Male	39	14.1
98135	88864	Male	39	14.1
97671	88704	Male	39	14.1
97338	88581	Male	39	14.1
97103	88506	Male	39	14.1
96910	88434	Male	39	14.1
96881	88466	Male	39	14.1
96930	88476	Male	39	14.1
96983	88473	Male	39	14.1
96937	88491	Male	39	14.1
96989	88522	Male	39	14.1
97057	88551	Male	39	14.1
97153	88580	Male	39	14.1
97250	88640	Male	39	14.1
97357	88657	Male	39	14.1
97454	88712	Male	39	14.1
97528	88760	Male	39	14.1
97648	88806	Male	39	14.1
97725	88835	Male	39	14.1
97823	88884	Male	39	14.1
97896	88898	Male	39	14.1
98001	88951	Male	39	14.1
98126	89012	Male	39	14.1
98112	88884	Male	39	14.1
97685	88659	Male	39	14.1
97140	88485	Male	39	14.1
96834	88375	Male	39	14.1
96558	88278	Male	39	14.1
96373	88203	Male	39	14.1
96288	88201	Male	39	14.1
96379	88254	Male	39	14.1
96458	88294	Male	39	14.1
96513	88296	Male	39	14.1
96581	88331	Male	39	14.1
96610	88365	Male	39	14.1
96722	88394	Male	39	14.1
96815	88446	Male	39	14.1
96938	88511	Male	39	14.1
97081	88572	Male	39	14.1
97234	88632	Male	39	14.1
97367	88720	Male	39	14.1
97531	88751	Male	39	14.1
97654	88822	Male	39	14.1
97754	88870	Male	39	14.1
97890	88911	Male	39	14.1
97957	88949	Male	39	14.1
98086	89002	Male	39	14.1
98174	89016	Male	39	14.1
98114	88889	Male	39	14.1
97673	88671	Male	39	14.1
97149	88460	Male	39	14.1
96823	88368	Male	39	14.1
96558	88267	Male	39	14.1
96404	88224	Male	39	14.1
96308	88232	Male	39	14.1
96403	88285	Male	39	14.1
96481	88282	Male	39	14.1
96499	88292	Male	39	14.1
96544	88344	Male	39	14.1
96623	88361	Male	39	14.1
96752	88429	Male	39	14.1
96832	88485	Male	39	14.1
96994	88537	Male	39	14.1
97080	88577	Male	39	14.1
97179	88611	Male	39	14.1
97258	88644	Male	39	14.1
97336	88681	Male	39	14.1
97431	88730	Male	39	14.1
97519	88731	Male	39	14.1
97621	88781	Male	39	14.1
97691	88821	Male	39	14.1
97794	88794	Male	39	14.1
97495	88608	Male	39	14.1
96969	88400	Male	39	14.1
96541	88262	Male	39	14.1
96290	88170	Male	39	14.1
96133	88113	Male	39	14.1
96023	88084	Male	39	14.1
96105	88152	Male	39	14.1
96204	88185	Male	39	14.1
96251	88194	Male	39	14.1
96257	88222	Male	39	14.1
96334	88254	Male	39	14.1
96454	88300	Male	39	14.1
96568	88358	Male	39	14.1
96694	88426	Male	39	14.1
96823	88442	Male	39	14.1
96924	88489	Male	39	14.1
96983	88535	Male	39	14.1
97112	88555	Male	39	14.1
97159	88600	Male	39	14.1
97264	88635	Male	39	14.1
97366	88677	Male	39	14.1
97445	88702	Male	39	14.1
97537	88751	Male	39	14.1
97630	88754	Male	39	14.1
97712	88803	Male	39	14.1
97773	88796	Male	39	14.1
97671	88636	Male	39	14.1
97067	88378	Male	39	14.1
96510	88199	Male	39	14.1
96181	88085	Male	39	14.1
95929	87982	Male	39	14.1
95722	87931	Male	39	14.1
95660	87934	Male	39	14.1
95780	88001	Male	39	14.1
95881	88030	Male	39	14.1
95944	88028	Male	39	14.1
95936	88054	Male	39	14.1
96018	88087	Male	39	14.1
96127	88136	Male	39	14.1
96238	88193	Male	39	14.1
96367	88257	Male	39	14.1
96499	88275	Male	39	14.1
96616	88354	Male	39	14.1
96707	88385	Male	39	14.1
96850	88441	Male	39	14.1
96920	88498	Male	39	14.1
97087	88568	Male	39	14.1
97230	88618	Male	39	14.1
97383	88716	Male	39	14.1
97555	88796	Male	39	14.1
97665	88814	Male	39	14.1
97780	88887	Male	39	14.1
97892	88939	Male	39	14.1
98044	88956	Male	39	14.1
