# Supplementary material for: An approach to machine learning-based non-invasive hemoglobin estimation using multi-wavelength PPG signal features
Source: Front Physiol. 2026 Apr 21;17:1637455. doi: 10.3389/fphys.2026.1637455 (PMC13139029; doi:10.3389/fphys.2026.1637455)
Supplement: Supplementary file 1 [file DataSheet1.zip › code/14.csv]

Red (a.u)	Infra Red (a.u)	Gender	Age	Hemoglobin (g/dL)
86672	78128	Male	58	14
86818	78188	Male	58	14
86924	78277	Male	58	14
87081	78265	Male	58	14
86851	78018	Male	58	14
86131	77704	Male	58	14
85709	77600	Male	58	14
85633	77618	Male	58	14
85801	77770	Male	58	14
86071	77813	Male	58	14
86132	77852	Male	58	14
86196	77901	Male	58	14
86372	77965	Male	58	14
86432	78027	Male	58	14
86564	78077	Male	58	14
86716	78143	Male	58	14
86822	78195	Male	58	14
86882	78157	Male	58	14
86558	77881	Male	58	14
86016	77707	Male	58	14
85774	77660	Male	58	14
85852	77742	Male	58	14
86040	77840	Male	58	14
86175	77856	Male	58	14
86204	77878	Male	58	14
86224	77919	Male	58	14
86377	77959	Male	58	14
86447	78011	Male	58	14
86576	78045	Male	58	14
86621	78093	Male	58	14
86728	78079	Male	58	14
86559	77900	Male	58	14
85972	77604	Male	58	14
85527	77493	Male	58	14
85415	77519	Male	58	14
85568	77634	Male	58	14
85804	77674	Male	58	14
85905	77743	Male	58	14
85951	77765	Male	58	14
86101	77824	Male	58	14
86201	77894	Male	58	14
86306	77927	Male	58	14
86390	77948	Male	58	14
86436	77983	Male	58	14
86473	77921	Male	58	14
86053	77583	Male	58	14
85436	77392	Male	58	14
85193	77344	Male	58	14
85200	77394	Male	58	14
85409	77536	Male	58	14
85603	77568	Male	58	14
85662	77607	Male	58	14
85716	77655	Male	58	14
85887	77762	Male	58	14
86061	77820	Male	58	14
86257	77917	Male	58	14
86385	77971	Male	58	14
86503	77998	Male	58	14
86361	77807	Male	58	14
85772	77521	Male	58	14
85342	77423	Male	58	14
85261	77432	Male	58	14
85433	77627	Male	58	14
85780	77647	Male	58	14
85768	77650	Male	58	14
85793	77691	Male	58	14
85917	77759	Male	58	14
86046	77843	Male	58	14
86233	77944	Male	58	14
86425	78041	Male	58	14
86605	78119	Male	58	14
86746	78139	Male	58	14
86535	77879	Male	58	14
85984	77666	Male	58	14
85612	77596	Male	58	14
85636	77650	Male	58	14
85805	77783	Male	58	14
86053	77825	Male	58	14
86093	77858	Male	58	14
86117	77845	Male	58	14
86189	77913	Male	58	14
86305	77965	Male	58	14
86429	78017	Male	58	14
86522	78070	Male	58	14
86583	78041	Male	58	14
86478	77917	Male	58	14
85970	77647	Male	58	14
85526	77513	Male	58	14
85376	77506	Male	58	14
85496	77657	Male	58	14
85811	77715	Male	58	14
85886	77740	Male	58	14
85896	77778	Male	58	14
86067	77846	Male	58	14
86131	77906	Male	58	14
86314	77975	Male	58	14
86414	78038	Male	58	14
86531	78060	Male	58	14
86564	78037	Male	58	14
86253	77717	Male	58	14
85571	77472	Male	58	14
85180	77385	Male	58	14
85182	77435	Male	58	14
85349	77530	Male	58	14
85531	77597	Male	58	14
85593	77600	Male	58	14
85626	77620	Male	58	14
85717	77684	Male	58	14
85835	77717	Male	58	14
85960	77792	Male	58	14
86061	77849	Male	58	14
86176	77867	Male	58	14
86136	77745	Male	58	14
85648	77491	Male	58	14
85189	77353	Male	58	14
85062	77330	Male	58	14
85108	77435	Male	58	14
85380	77534	Male	58	14
85548	77548	Male	58	14
85540	77607	Male	58	14
85694	77668	Male	58	14
85862	77766	Male	58	14
86012	77833	Male	58	14
86174	77906	Male	58	14
86278	77934	Male	58	14
86330	77909	Male	58	14
86144	77691	Male	58	14
85547	77428	Male	58	14
85131	77338	Male	58	14
85057	77330	Male	58	14
85183	77407	Male	58	14
85304	77436	Male	58	14
85328	77456	Male	58	14
85373	77476	Male	58	14
85483	77541	Male	58	14
85592	77587	Male	58	14
85738	77640	Male	58	14
85802	77701	Male	58	14
85895	77705	Male	58	14
85918	77643	Male	58	14
85463	77359	Male	58	14
84983	77220	Male	58	14
84786	77135	Male	58	14
84814	77206	Male	58	14
84987	77283	Male	58	14
85122	77295	Male	58	14
85065	77322	Male	58	14
85184	77362	Male	58	14
85292	77416	Male	58	14
85406	77482	Male	58	14
85525	77545	Male	58	14
85641	77575	Male	58	14
85741	77591	Male	58	14
85553	77362	Male	58	14
85004	77137	Male	58	14
84667	77094	Male	58	14
84644	77082	Male	58	14
84762	77175	Male	58	14
84909	77222	Male	58	14
84955	77221	Male	58	14
85003	77258	Male	58	14
85098	77314	Male	58	14
85212	77349	Male	58	14
85318	77389	Male	58	14
85384	77451	Male	58	14
85493	77485	Male	58	14
85551	77418	Male	58	14
85135	77167	Male	58	14
84684	77027	Male	58	14
84527	77000	Male	58	14
84586	77094	Male	58	14
84797	77162	Male	58	14
84915	77172	Male	58	14
84890	77213	Male	58	14
85038	77287	Male	58	14
85220	77370	Male	58	14
85360	77468	Male	58	14
85536	77524	Male	58	14
85632	77559	Male	58	14
85720	77580	Male	58	14
85615	77404	Male	58	14
85140	77181	Male	58	14
84759	77080	Male	58	14
84678	77104	Male	58	14
84806	77185	Male	58	14
84964	77197	Male	58	14
84977	77228	Male	58	14
85008	77218	Male	58	14
85100	77291	Male	58	14
85201	77344	Male	58	14
85337	77395	Male	58	14
85404	77444	Male	58	14
85520	77477	Male	58	14
85538	77405	Male	58	14
85146	77139	Male	58	14
84654	76999	Male	58	14
84488	76965	Male	58	14
84557	77048	Male	58	14
84757	77131	Male	58	14
84872	77142	Male	58	14
84884	77185	Male	58	14
85007	77256	Male	58	14
85140	77312	Male	58	14
85277	77368	Male	58	14
85411	77473	Male	58	14
85557	77494	Male	58	14
85667	77539	Male	58	14
85517	77315	Male	58	14
84968	77089	Male	58	14
84611	77020	Male	58	14
84568	77036	Male	58	14
84708	77131	Male	58	14
84889	77174	Male	58	14
84927	77203	Male	58	14
84981	77230	Male	58	14
85127	77321	Male	58	14
85256	77370	Male	58	14
85420	77430	Male	58	14
85467	77491	Male	58	14
85588	77518	Male	58	14
85628	77449	Male	58	14
85213	77163	Male	58	14
84720	77044	Male	58	14
84555	76985	Male	58	14
84610	77081	Male	58	14
84820	77178	Male	58	14
84974	77220	Male	58	14
84985	77229	Male	58	14
85093	77308	Male	58	14
85227	77367	Male	58	14
85362	77434	Male	58	14
85512	77504	Male	58	14
85627	77540	Male	58	14
85700	77533	Male	58	14
85564	77399	Male	58	14
85121	77190	Male	58	14
84803	77116	Male	58	14
84751	77157	Male	58	14
84923	77260	Male	58	14
85106	77272	Male	58	14
85092	77288	Male	58	14
85125	77282	Male	58	14
85186	77335	Male	58	14
85275	77387	Male	58	14
85377	77410	Male	58	14
85445	77460	Male	58	14
85544	77502	Male	58	14
85551	77421	Male	58	14
85170	77137	Male	58	14
