# Supplementary material for: An approach to machine learning-based non-invasive hemoglobin estimation using multi-wavelength PPG signal features
Source: Front Physiol. 2026 Apr 21;17:1637455. doi: 10.3389/fphys.2026.1637455 (PMC13139029; doi:10.3389/fphys.2026.1637455)
Supplement: Supplementary file 1 [file DataSheet1.zip › code/15.csv]

Red (a.u)	Infra Red (a.u)	Gender	Age	Hemoglobin (g/dL)
97508	71781	Male	59	12.5
97437	71734	Male	59	12.5
97462	71757	Male	59	12.5
97521	71777	Male	59	12.5
97500	71776	Male	59	12.5
97547	71807	Male	59	12.5
97643	71946	Male	59	12.5
97796	71939	Male	59	12.5
97724	71927	Male	59	12.5
97805	71991	Male	59	12.5
97833	72011	Male	59	12.5
97885	72018	Male	59	12.5
97881	72020	Male	59	12.5
97861	72008	Male	59	12.5
97864	71940	Male	59	12.5
97644	71833	Male	59	12.5
97563	71835	Male	59	12.5
97618	71875	Male	59	12.5
97651	71875	Male	59	12.5
97581	71831	Male	59	12.5
97574	71831	Male	59	12.5
97576	71801	Male	59	12.5
97489	71730	Male	59	12.5
97392	71620	Male	59	12.5
97150	71571	Male	59	12.5
97186	71577	Male	59	12.5
97223	71607	Male	59	12.5
97239	71595	Male	59	12.5
97191	71554	Male	59	12.5
97134	71518	Male	59	12.5
97126	71522	Male	59	12.5
97097	71477	Male	59	12.5
97029	71444	Male	59	12.5
96988	71486	Male	59	12.5
97074	71499	Male	59	12.5
97047	71448	Male	59	12.5
96949	71376	Male	59	12.5
96839	71380	Male	59	12.5
96901	71397	Male	59	12.5
96945	71440	Male	59	12.5
97015	71472	Male	59	12.5
97068	71463	Male	59	12.5
97028	71513	Male	59	12.5
97183	71575	Male	59	12.5
97204	71525	Male	59	12.5
97096	71530	Male	59	12.5
97180	71591	Male	59	12.5
97264	71606	Male	59	12.5
97292	71628	Male	59	12.5
97304	71638	Male	59	12.5
97353	71658	Male	59	12.5
97322	71671	Male	59	12.5
97351	71635	Male	59	12.5
97299	71625	Male	59	12.5
97279	71630	Male	59	12.5
97260	71611	Male	59	12.5
97237	71559	Male	59	12.5
97189	71539	Male	59	12.5
97101	71490	Male	59	12.5
97092	71496	Male	59	12.5
97089	71558	Male	59	12.5
97241	71595	Male	59	12.5
97284	71593	Male	59	12.5
97261	71617	Male	59	12.5
97333	71672	Male	59	12.5
97385	71672	Male	59	12.5
97391	71691	Male	59	12.5
97415	71700	Male	59	12.5
97462	71716	Male	59	12.5
97417	71723	Male	59	12.5
97454	71691	Male	59	12.5
97395	71656	Male	59	12.5
97309	71593	Male	59	12.5
97190	71536	Male	59	12.5
97161	71518	Male	59	12.5
97164	71548	Male	59	12.5
97199	71541	Male	59	12.5
97208	71536	Male	59	12.5
97160	71562	Male	59	12.5
97208	71545	Male	59	12.5
97209	71521	Male	59	12.5
97116	71488	Male	59	12.5
97123	71490	Male	59	12.5
97124	71517	Male	59	12.5
97186	71550	Male	59	12.5
97182	71538	Male	59	12.5
97219	71574	Male	59	12.5
97253	71608	Male	59	12.5
97258	71565	Male	59	12.5
97209	71518	Male	59	12.5
97090	71465	Male	59	12.5
97059	71427	Male	59	12.5
97007	71421	Male	59	12.5
97124	71587	Male	59	12.5
97418	71709	Male	59	12.5
97424	71566	Male	59	12.5
97179	71476	Male	59	12.5
97052	71456	Male	59	12.5
97134	71509	Male	59	12.5
97262	71615	Male	59	12.5
97360	71603	Male	59	12.5
97301	71610	Male	59	12.5
97518	71832	Male	59	12.5
97700	71831	Male	59	12.5
97575	71647	Male	59	12.5
97227	71458	Male	59	12.5
97025	71404	Male	59	12.5
96924	71288	Male	59	12.5
96914	71428	Male	59	12.5
97196	71592	Male	59	12.5
97378	71644	Male	59	12.5
97506	71738	Male	59	12.5
97564	71775	Male	59	12.5
97628	71742	Male	59	12.5
97448	71646	Male	59	12.5
97394	71682	Male	59	12.5
97502	71706	Male	59	12.5
97510	71697	Male	59	12.5
97424	71641	Male	59	12.5
97358	71594	Male	59	12.5
97331	71555	Male	59	12.5
97248	71545	Male	59	12.5
97237	71478	Male	59	12.5
97132	71490	Male	59	12.5
97242	71575	Male	59	12.5
97273	71538	Male	59	12.5
97246	71540	Male	59	12.5
97268	71584	Male	59	12.5
97309	71559	Male	59	12.5
97320	71594	Male	59	12.5
97375	71689	Male	59	12.5
97568	71753	Male	59	12.5
97529	71723	Male	59	12.5
97545	71741	Male	59	12.5
97534	71690	Male	59	12.5
97463	71653	Male	59	12.5
97355	71615	Male	59	12.5
97386	71572	Male	59	12.5
97280	71572	Male	59	12.5
97349	71642	Male	59	12.5
97365	71577	Male	59	12.5
97247	71527	Male	59	12.5
97207	71507	Male	59	12.5
97181	71482	Male	59	12.5
97117	71425	Male	59	12.5
97048	71424	Male	59	12.5
97065	71420	Male	59	12.5
97118	71479	Male	59	12.5
97155	71494	Male	59	12.5
97201	71507	Male	59	12.5
97180	71505	Male	59	12.5
97164	71483	Male	59	12.5
97162	71478	Male	59	12.5
97156	71499	Male	59	12.5
97199	71529	Male	59	12.5
97206	71488	Male	59	12.5
97174	71505	Male	59	12.5
97199	71535	Male	59	12.5
97255	71506	Male	59	12.5
97127	71441	Male	59	12.5
97052	71437	Male	59	12.5
97095	71458	Male	59	12.5
97131	71460	Male	59	12.5
97116	71470	Male	59	12.5
97117	71445	Male	59	12.5
97137	71441	Male	59	12.5
97008	71363	Male	59	12.5
96961	71335	Male	59	12.5
96918	71310	Male	59	12.5
96941	71369	Male	59	12.5
97003	71375	Male	59	12.5
96972	71340	Male	59	12.5
96971	71415	Male	59	12.5
97096	71432	Male	59	12.5
97088	71418	Male	59	12.5
97036	71402	Male	59	12.5
97079	71437	Male	59	12.5
97054	71403	Male	59	12.5
97011	71373	Male	59	12.5
96998	71398	Male	59	12.5
97038	71375	Male	59	12.5
96967	71341	Male	59	12.5
96931	71327	Male	59	12.5
96980	71336	Male	59	12.5
96957	71356	Male	59	12.5
96966	71307	Male	59	12.5
96861	71253	Male	59	12.5
96797	71272	Male	59	12.5
96919	71369	Male	59	12.5
97063	71412	Male	59	12.5
97061	71432	Male	59	12.5
97151	71507	Male	59	12.5
97285	71545	Male	59	12.5
97265	71548	Male	59	12.5
97268	71530	Male	59	12.5
97240	71493	Male	59	12.5
97123	71428	Male	59	12.5
97080	71429	Male	59	12.5
97094	71401	Male	59	12.5
97069	71378	Male	59	12.5
96983	71329	Male	59	12.5
96954	71305	Male	59	12.5
96885	71305	Male	59	12.5
96934	71343	Male	59	12.5
96995	71375	Male	59	12.5
97039	71376	Male	59	12.5
97011	71379	Male	59	12.5
97065	71411	Male	59	12.5
97133	71428	Male	59	12.5
97080	71438	Male	59	12.5
97166	71463	Male	59	12.5
97162	71455	Male	59	12.5
97148	71478	Male	59	12.5
97180	71470	Male	59	12.5
97169	71462	Male	59	12.5
97192	71478	Male	59	12.5
97143	71413	Male	59	12.5
97064	71375	Male	59	12.5
96994	71348	Male	59	12.5
96962	71350	Male	59	12.5
96963	71341	Male	59	12.5
96973	71370	Male	59	12.5
96974	71340	Male	59	12.5
96932	71304	Male	59	12.5
96923	71322	Male	59	12.5
96914	71283	Male	59	12.5
96838	71197	Male	59	12.5
96705	71199	Male	59	12.5
96735	71186	Male	59	12.5
96743	71174	Male	59	12.5
96679	71166	Male	59	12.5
96708	71193	Male	59	12.5
96721	71175	Male	59	12.5
96774	71218	Male	59	12.5
96767	71200	Male	59	12.5
96786	71221	Male	59	12.5
96691	71169	Male	59	12.5
96689	71176	Male	59	12.5
96723	71173	Male	59	12.5
96738	71237	Male	59	12.5
96840	71272	Male	59	12.5
96837	71234	Male	59	12.5
96818	71196	Male	59	12.5
96728	71179	Male	59	12.5
96759	71180	Male	59	12.5
96711	71176	Male	59	12.5
96665	71134	Male	59	12.5
96645	71106	Male	59	12.5
96582	71094	Male	59	12.5
