# Supplementary material for: An approach to machine learning-based non-invasive hemoglobin estimation using multi-wavelength PPG signal features
Source: Front Physiol. 2026 Apr 21;17:1637455. doi: 10.3389/fphys.2026.1637455 (PMC13139029; doi:10.3389/fphys.2026.1637455)
Supplement: Supplementary file 1 [file DataSheet1.zip › code/16.csv]

Red (a.u)	Infra Red (a.u)	Gender	Age	Hemoglobin (g/dL)
97536	88037	Male	32	13.7
97297	87980	Male	32	13.7
97164	87931	Male	32	13.7
97086	87891	Male	32	13.7
96987	87896	Male	32	13.7
97013	87912	Male	32	13.7
97081	87915	Male	32	13.7
97104	87928	Male	32	13.7
97114	87924	Male	32	13.7
97138	87940	Male	32	13.7
97215	87982	Male	32	13.7
97278	87988	Male	32	13.7
97336	87996	Male	32	13.7
97358	88014	Male	32	13.7
97413	88019	Male	32	13.7
97433	88017	Male	32	13.7
97494	88055	Male	32	13.7
97548	88033	Male	32	13.7
97401	87937	Male	32	13.7
97105	87848	Male	32	13.7
96857	87745	Male	32	13.7
96728	87723	Male	32	13.7
96632	87711	Male	32	13.7
96613	87699	Male	32	13.7
96620	87715	Male	32	13.7
96692	87734	Male	32	13.7
96718	87740	Male	32	13.7
96742	87739	Male	32	13.7
96797	87792	Male	32	13.7
96891	87810	Male	32	13.7
97002	87843	Male	32	13.7
97042	87890	Male	32	13.7
97157	87924	Male	32	13.7
97262	87956	Male	32	13.7
97309	87980	Male	32	13.7
97371	87991	Male	32	13.7
97436	88012	Male	32	13.7
97506	87996	Male	32	13.7
97303	87876	Male	32	13.7
97001	87758	Male	32	13.7
96765	87730	Male	32	13.7
96684	87697	Male	32	13.7
96638	87697	Male	32	13.7
96637	87713	Male	32	13.7
96700	87729	Male	32	13.7
96750	87731	Male	32	13.7
96793	87759	Male	32	13.7
96809	87741	Male	32	13.7
96845	87749	Male	32	13.7
96842	87776	Male	32	13.7
96947	87805	Male	32	13.7
97008	87815	Male	32	13.7
97062	87870	Male	32	13.7
97187	87924	Male	32	13.7
97290	87942	Male	32	13.7
97381	87974	Male	32	13.7
97402	87953	Male	32	13.7
97330	87875	Male	32	13.7
97017	87802	Male	32	13.7
96856	87770	Male	32	13.7
96801	87756	Male	32	13.7
96748	87763	Male	32	13.7
96750	87760	Male	32	13.7
96781	87754	Male	32	13.7
96822	87767	Male	32	13.7
96847	87784	Male	32	13.7
96907	87795	Male	32	13.7
96917	87823	Male	32	13.7
97005	87833	Male	32	13.7
97043	87835	Male	32	13.7
97033	87834	Male	32	13.7
97070	87837	Male	32	13.7
97110	87842	Male	32	13.7
97172	87879	Male	32	13.7
97175	87830	Male	32	13.7
96989	87712	Male	32	13.7
96663	87643	Male	32	13.7
96542	87632	Male	32	13.7
96553	87640	Male	32	13.7
96526	87647	Male	32	13.7
96582	87693	Male	32	13.7
96673	87687	Male	32	13.7
96691	87678	Male	32	13.7
96716	87697	Male	32	13.7
96817	87778	Male	32	13.7
96956	87872	Male	32	13.7
97136	87934	Male	32	13.7
97245	87946	Male	32	13.7
97253	87943	Male	32	13.7
97267	87944	Male	32	13.7
97336	87973	Male	32	13.7
97428	88017	Male	32	13.7
97494	87999	Male	32	13.7
97413	87861	Male	32	13.7
96985	87705	Male	32	13.7
96639	87607	Male	32	13.7
96509	87593	Male	32	13.7
96454	87585	Male	32	13.7
96425	87579	Male	32	13.7
96455	87584	Male	32	13.7
96530	87608	Male	32	13.7
96544	87601	Male	32	13.7
96579	87599	Male	32	13.7
96568	87638	Male	32	13.7
96680	87672	Male	32	13.7
96768	87704	Male	32	13.7
96869	87762	Male	32	13.7
96968	87799	Male	32	13.7
97045	87809	Male	32	13.7
97119	87852	Male	32	13.7
97215	87876	Male	32	13.7
97294	87876	Male	32	13.7
97190	87798	Male	32	13.7
96883	87643	Male	32	13.7
96565	87571	Male	32	13.7
96437	87544	Male	32	13.7
96376	87523	Male	32	13.7
96334	87506	Male	32	13.7
96384	87550	Male	32	13.7
96474	87581	Male	32	13.7
96558	87588	Male	32	13.7
96519	87598	Male	32	13.7
96567	87606	Male	32	13.7
96609	87615	Male	32	13.7
96654	87626	Male	32	13.7
96733	87662	Male	32	13.7
96783	87654	Male	32	13.7
96841	87691	Male	32	13.7
96886	87714	Male	32	13.7
96971	87727	Male	32	13.7
96936	87678	Male	32	13.7
96690	87555	Male	32	13.7
96429	87492	Male	32	13.7
96310	87474	Male	32	13.7
96302	87481	Male	32	13.7
96315	87492	Male	32	13.7
96433	87582	Male	32	13.7
96555	87593	Male	32	13.7
96573	87584	Male	32	13.7
96567	87608	Male	32	13.7
96644	87651	Male	32	13.7
96742	87683	Male	32	13.7
96830	87747	Male	32	13.7
96949	87777	Male	32	13.7
97041	87804	Male	32	13.7
97142	87857	Male	32	13.7
97229	87879	Male	32	13.7
97293	87844	Male	32	13.7
97102	87746	Male	32	13.7
96804	87619	Male	32	13.7
96532	87543	Male	32	13.7
96405	87517	Male	32	13.7
96361	87501	Male	32	13.7
96354	87504	Male	32	13.7
96429	87558	Male	32	13.7
96511	87587	Male	32	13.7
96603	87603	Male	32	13.7
96624	87646	Male	32	13.7
96712	87669	Male	32	13.7
96790	87697	Male	32	13.7
96856	87754	Male	32	13.7
96993	87808	Male	32	13.7
97078	87815	Male	32	13.7
97150	87846	Male	32	13.7
97225	87875	Male	32	13.7
97323	87890	Male	32	13.7
97275	87836	Male	32	13.7
97007	87685	Male	32	13.7
96675	87593	Male	32	13.7
96504	87566	Male	32	13.7
96425	87535	Male	32	13.7
96399	87543	Male	32	13.7
96458	87593	Male	32	13.7
96593	87623	Male	32	13.7
96657	87638	Male	32	13.7
96658	87658	Male	32	13.7
96715	87671	Male	32	13.7
96795	87707	Male	32	13.7
96874	87771	Male	32	13.7
97019	87833	Male	32	13.7
97122	87856	Male	32	13.7
97237	87897	Male	32	13.7
97294	87910	Male	32	13.7
97381	87939	Male	32	13.7
97421	87967	Male	32	13.7
97448	87910	Male	32	13.7
97206	87753	Male	32	13.7
96844	87674	Male	32	13.7
96660	87625	Male	32	13.7
96567	87564	Male	32	13.7
96490	87546	Male	32	13.7
96455	87562	Male	32	13.7
96555	87568	Male	32	13.7
96541	87587	Male	32	13.7
96591	87588	Male	32	13.7
96616	87589	Male	32	13.7
96642	87632	Male	32	13.7
96763	87684	Male	32	13.7
96882	87738	Male	32	13.7
97059	87802	Male	32	13.7
97130	87796	Male	32	13.7
97167	87806	Male	32	13.7
97207	87842	Male	32	13.7
97278	87864	Male	32	13.7
97340	87879	Male	32	13.7
97359	87841	Male	32	13.7
97116	87679	Male	32	13.7
96773	87586	Male	32	13.7
96620	87592	Male	32	13.7
96614	87570	Male	32	13.7
96603	87572	Male	32	13.7
96623	87625	Male	32	13.7
96733	87634	Male	32	13.7
96761	87646	Male	32	13.7
96785	87668	Male	32	13.7
96847	87699	Male	32	13.7
96935	87713	Male	32	13.7
96999	87750	Male	32	13.7
97099	87796	Male	32	13.7
97193	87827	Male	32	13.7
97235	87861	Male	32	13.7
97344	87904	Male	32	13.7
97408	87906	Male	32	13.7
97479	87967	Male	32	13.7
97547	87934	Male	32	13.7
97361	87816	Male	32	13.7
97068	87741	Male	32	13.7
96911	87663	Male	32	13.7
96863	87689	Male	32	13.7
96860	87703	Male	32	13.7
96961	87739	Male	32	13.7
97021	87779	Male	32	13.7
97075	87803	Male	32	13.7
97139	87835	Male	32	13.7
97225	87874	Male	32	13.7
97308	87919	Male	32	13.7
97410	87934	Male	32	13.7
97500	87978	Male	32	13.7
97533	88010	Male	32	13.7
97625	88033	Male	32	13.7
97682	88049	Male	32	13.7
97747	88084	Male	32	13.7
97753	88013	Male	32	13.7
97514	87872	Male	32	13.7
97196	87796	Male	32	13.7
97025	87728	Male	32	13.7
96968	87724	Male	32	13.7
96903	87715	Male	32	13.7
96931	87715	Male	32	13.7
96946	87733	Male	32	13.7
