# Supplementary material for: An approach to machine learning-based non-invasive hemoglobin estimation using multi-wavelength PPG signal features
Source: Front Physiol. 2026 Apr 21;17:1637455. doi: 10.3389/fphys.2026.1637455 (PMC13139029; doi:10.3389/fphys.2026.1637455)
Supplement: Supplementary file 1 [file DataSheet1.zip › code/17.csv]

Red (a.u)	Infra Red (a.u)	Gender	Age	Hemoglobin (g/dL)
100644	91770	Female	36	9.4
100729	91825	Female	36	9.4
100823	91838	Female	36	9.4
100898	91877	Female	36	9.4
100917	91887	Female	36	9.4
101018	91933	Female	36	9.4
101098	91979	Female	36	9.4
101216	92016	Female	36	9.4
101267	92066	Female	36	9.4
101370	92094	Female	36	9.4
101456	92129	Female	36	9.4
101512	92160	Female	36	9.4
101590	92181	Female	36	9.4
101619	92113	Female	36	9.4
101298	91950	Female	36	9.4
100880	91776	Female	36	9.4
100645	91718	Female	36	9.4
100530	91667	Female	36	9.4
100503	91642	Female	36	9.4
100447	91638	Female	36	9.4
100530	91677	Female	36	9.4
100574	91679	Female	36	9.4
100608	91686	Female	36	9.4
100597	91691	Female	36	9.4
100651	91708	Female	36	9.4
100743	91754	Female	36	9.4
100838	91808	Female	36	9.4
100924	91839	Female	36	9.4
100999	91881	Female	36	9.4
101103	91925	Female	36	9.4
101177	91938	Female	36	9.4
101241	91984	Female	36	9.4
101255	91874	Female	36	9.4
100875	91693	Female	36	9.4
100472	91557	Female	36	9.4
100291	91521	Female	36	9.4
100178	91489	Female	36	9.4
100183	91488	Female	36	9.4
100158	91514	Female	36	9.4
100277	91548	Female	36	9.4
100356	91605	Female	36	9.4
100437	91618	Female	36	9.4
100479	91640	Female	36	9.4
100547	91686	Female	36	9.4
100641	91712	Female	36	9.4
100736	91770	Female	36	9.4
100827	91818	Female	36	9.4
100904	91839	Female	36	9.4
100999	91900	Female	36	9.4
101085	91922	Female	36	9.4
101185	91962	Female	36	9.4
101163	91889	Female	36	9.4
100837	91708	Female	36	9.4
100367	91548	Female	36	9.4
100143	91482	Female	36	9.4
100047	91480	Female	36	9.4
100032	91462	Female	36	9.4
100018	91466	Female	36	9.4
100093	91531	Female	36	9.4
100249	91597	Female	36	9.4
100319	91625	Female	36	9.4
100388	91651	Female	36	9.4
100490	91714	Female	36	9.4
100613	91783	Female	36	9.4
100732	91814	Female	36	9.4
100813	91863	Female	36	9.4
100912	91904	Female	36	9.4
101053	91966	Female	36	9.4
101089	91982	Female	36	9.4
101151	91967	Female	36	9.4
101001	91843	Female	36	9.4
100550	91644	Female	36	9.4
100191	91553	Female	36	9.4
100085	91527	Female	36	9.4
100041	91499	Female	36	9.4
100001	91514	Female	36	9.4
100040	91512	Female	36	9.4
100135	91561	Female	36	9.4
100241	91581	Female	36	9.4
100224	91559	Female	36	9.4
100246	91598	Female	36	9.4
100328	91608	Female	36	9.4
100423	91671	Female	36	9.4
100515	91712	Female	36	9.4
100627	91740	Female	36	9.4
100636	91765	Female	36	9.4
100763	91809	Female	36	9.4
100796	91833	Female	36	9.4
100759	91687	Female	36	9.4
100317	91513	Female	36	9.4
99979	91439	Female	36	9.4
99836	91397	Female	36	9.4
99769	91352	Female	36	9.4
99726	91372	Female	36	9.4
99789	91402	Female	36	9.4
99950	91470	Female	36	9.4
100052	91516	Female	36	9.4
100123	91528	Female	36	9.4
100169	91579	Female	36	9.4
100286	91618	Female	36	9.4
100362	91667	Female	36	9.4
100474	91735	Female	36	9.4
100615	91776	Female	36	9.4
100709	91808	Female	36	9.4
100780	91864	Female	36	9.4
100856	91871	Female	36	9.4
100925	91901	Female	36	9.4
100977	91897	Female	36	9.4
100845	91767	Female	36	9.4
100367	91576	Female	36	9.4
100064	91481	Female	36	9.4
99887	91463	Female	36	9.4
99812	91405	Female	36	9.4
99762	91405	Female	36	9.4
99788	91460	Female	36	9.4
99984	91546	Female	36	9.4
100127	91569	Female	36	9.4
100207	91625	Female	36	9.4
100282	91617	Female	36	9.4
100389	91704	Female	36	9.4
100460	91733	Female	36	9.4
100593	91779	Female	36	9.4
100666	91850	Female	36	9.4
100798	91899	Female	36	9.4
100879	91959	Female	36	9.4
100982	91986	Female	36	9.4
101082	92020	Female	36	9.4
101142	92042	Female	36	9.4
100984	91843	Female	36	9.4
100477	91651	Female	36	9.4
100161	91572	Female	36	9.4
100008	91494	Female	36	9.4
99889	91473	Female	36	9.4
99859	91455	Female	36	9.4
99928	91495	Female	36	9.4
100032	91579	Female	36	9.4
100247	91653	Female	36	9.4
100307	91692	Female	36	9.4
100385	91695	Female	36	9.4
100407	91725	Female	36	9.4
100531	91822	Female	36	9.4
100710	91882	Female	36	9.4
100779	91922	Female	36	9.4
100890	91972	Female	36	9.4
100999	92033	Female	36	9.4
101130	92117	Female	36	9.4
101242	92124	Female	36	9.4
101274	92069	Female	36	9.4
100859	91861	Female	36	9.4
100495	91756	Female	36	9.4
100291	91699	Female	36	9.4
100227	91680	Female	36	9.4
100157	91659	Female	36	9.4
100173	91658	Female	36	9.4
100299	91718	Female	36	9.4
100407	91743	Female	36	9.4
100406	91719	Female	36	9.4
100399	91729	Female	36	9.4
100473	91759	Female	36	9.4
100567	91786	Female	36	9.4
100643	91843	Female	36	9.4
100741	91858	Female	36	9.4
100830	91917	Female	36	9.4
100898	91951	Female	36	9.4
100985	91960	Female	36	9.4
101021	91999	Female	36	9.4
100972	91852	Female	36	9.4
100466	91667	Female	36	9.4
100162	91570	Female	36	9.4
100051	91558	Female	36	9.4
100002	91549	Female	36	9.4
99975	91542	Female	36	9.4
100021	91581	Female	36	9.4
100201	91684	Female	36	9.4
100328	91700	Female	36	9.4
100425	91742	Female	36	9.4
100463	91737	Female	36	9.4
100550	91802	Female	36	9.4
100627	91812	Female	36	9.4
100710	91857	Female	36	9.4
100783	91919	Female	36	9.4
100943	91975	Female	36	9.4
100975	92002	Female	36	9.4
101074	92042	Female	36	9.4
101138	92086	Female	36	9.4
101218	92076	Female	36	9.4
101066	91910	Female	36	9.4
100557	91722	Female	36	9.4
100257	91622	Female	36	9.4
100098	91577	Female	36	9.4
100045	91592	Female	36	9.4
100053	91584	Female	36	9.4
100115	91647	Female	36	9.4
100277	91719	Female	36	9.4
100420	91768	Female	36	9.4
100470	91802	Female	36	9.4
100574	91825	Female	36	9.4
100631	91902	Female	36	9.4
100789	91945	Female	36	9.4
100860	91981	Female	36	9.4
100966	92026	Female	36	9.4
101063	92056	Female	36	9.4
101133	92109	Female	36	9.4
101215	92135	Female	36	9.4
101278	92197	Female	36	9.4
101418	92220	Female	36	9.4
101392	92107	Female	36	9.4
100930	91891	Female	36	9.4
100439	91663	Female	36	9.4
100125	91578	Female	36	9.4
99964	91496	Female	36	9.4
99849	91453	Female	36	9.4
99731	91450	Female	36	9.4
99815	91497	Female	36	9.4
99943	91528	Female	36	9.4
99972	91528	Female	36	9.4
99999	91555	Female	36	9.4
100083	91585	Female	36	9.4
100223	91648	Female	36	9.4
100324	91695	Female	36	9.4
100463	91742	Female	36	9.4
100533	91797	Female	36	9.4
100649	91816	Female	36	9.4
100694	91882	Female	36	9.4
100815	91931	Female	36	9.4
100915	91890	Female	36	9.4
100604	91692	Female	36	9.4
100130	91538	Female	36	9.4
99846	91466	Female	36	9.4
99761	91439	Female	36	9.4
99697	91409	Female	36	9.4
99745	91477	Female	36	9.4
99877	91553	Female	36	9.4
100082	91620	Female	36	9.4
100133	91615	Female	36	9.4
100203	91648	Female	36	9.4
100231	91681	Female	36	9.4
100313	91707	Female	36	9.4
100408	91759	Female	36	9.4
100542	91815	Female	36	9.4
100645	91830	Female	36	9.4
100694	91879	Female	36	9.4
100782	91902	Female	36	9.4
100828	91921	Female	36	9.4
100893	91952	Female	36	9.4
100917	91861	Female	36	9.4
100550	91654	Female	36	9.4
100050	91497	Female	36	9.4
99797	91416	Female	36	9.4
