# Supplementary material for: An approach to machine learning-based non-invasive hemoglobin estimation using multi-wavelength PPG signal features
Source: Front Physiol. 2026 Apr 21;17:1637455. doi: 10.3389/fphys.2026.1637455 (PMC13139029; doi:10.3389/fphys.2026.1637455)
Supplement: Supplementary file 1 [file DataSheet1.zip › code/18.csv]

Red (a.u)	Infra Red (a.u)	Gender	Age	Hemoglobin (g/dL)
113229	95073	Male	36	14.3
113272	95054	Male	36	14.3
113190	95019	Male	36	14.3
113149	94973	Male	36	14.3
113077	94951	Male	36	14.3
113067	94936	Male	36	14.3
113087	94936	Male	36	14.3
113085	94961	Male	36	14.3
113125	94972	Male	36	14.3
113138	94963	Male	36	14.3
113134	94977	Male	36	14.3
113165	94970	Male	36	14.3
113151	94969	Male	36	14.3
113145	94939	Male	36	14.3
113150	94966	Male	36	14.3
113151	94961	Male	36	14.3
113178	94944	Male	36	14.3
113134	94965	Male	36	14.3
113176	94974	Male	36	14.3
113170	94975	Male	36	14.3
113188	95004	Male	36	14.3
113233	94995	Male	36	14.3
113230	95010	Male	36	14.3
113245	95009	Male	36	14.3
113226	95019	Male	36	14.3
113276	95035	Male	36	14.3
113306	95014	Male	36	14.3
113238	94987	Male	36	14.3
113169	94919	Male	36	14.3
113115	94887	Male	36	14.3
113106	94914	Male	36	14.3
113198	94958	Male	36	14.3
113204	94980	Male	36	14.3
113276	95003	Male	36	14.3
113264	95042	Male	36	14.3
113317	95036	Male	36	14.3
113305	94996	Male	36	14.3
113209	94900	Male	36	14.3
112978	94523	Male	36	14.3
112368	94232	Male	36	14.3
112199	94186	Male	36	14.3
112247	94240	Male	36	14.3
112324	94326	Male	36	14.3
112409	94311	Male	36	14.3
112424	94365	Male	36	14.3
112498	94384	Male	36	14.3
112518	94359	Male	36	14.3
112432	94304	Male	36	14.3
112394	94235	Male	36	14.3
112276	94184	Male	36	14.3
112212	94101	Male	36	14.3
112076	94010	Male	36	14.3
111974	93952	Male	36	14.3
111910	93918	Male	36	14.3
111893	93959	Male	36	14.3
111961	93973	Male	36	14.3
111979	93956	Male	36	14.3
111965	93935	Male	36	14.3
111919	93890	Male	36	14.3
111918	93862	Male	36	14.3
111871	93831	Male	36	14.3
111877	93851	Male	36	14.3
111881	93854	Male	36	14.3
111941	93862	Male	36	14.3
111975	93921	Male	36	14.3
112040	93914	Male	36	14.3
111985	93912	Male	36	14.3
112022	93980	Male	36	14.3
112122	94005	Male	36	14.3
112103	94006	Male	36	14.3
112115	94009	Male	36	14.3
112140	94017	Male	36	14.3
112137	94011	Male	36	14.3
112094	93943	Male	36	14.3
112030	93887	Male	36	14.3
111890	93792	Male	36	14.3
111819	93762	Male	36	14.3
111760	93742	Male	36	14.3
111763	93721	Male	36	14.3
111669	93674	Male	36	14.3
111670	93673	Male	36	14.3
111757	93798	Male	36	14.3
111957	93874	Male	36	14.3
111998	93842	Male	36	14.3
111932	93843	Male	36	14.3
111967	93847	Male	36	14.3
112000	93839	Male	36	14.3
111938	93815	Male	36	14.3
111967	93831	Male	36	14.3
111994	93860	Male	36	14.3
112020	93839	Male	36	14.3
112033	93841	Male	36	14.3
111997	93824	Male	36	14.3
112020	93805	Male	36	14.3
111955	93780	Male	36	14.3
111965	93766	Male	36	14.3
111895	93745	Male	36	14.3
111876	93688	Male	36	14.3
111796	93627	Male	36	14.3
111711	93607	Male	36	14.3
111695	93602	Male	36	14.3
111690	93598	Male	36	14.3
111673	93541	Male	36	14.3
111611	93498	Male	36	14.3
111581	93486	Male	36	14.3
111567	93466	Male	36	14.3
111563	93425	Male	36	14.3
111488	93406	Male	36	14.3
111527	93469	Male	36	14.3
111619	93563	Male	36	14.3
111779	93625	Male	36	14.3
111825	93689	Male	36	14.3
111955	93744	Male	36	14.3
111978	93768	Male	36	14.3
112009	93794	Male	36	14.3
112065	93803	Male	36	14.3
112044	93811	Male	36	14.3
112054	93811	Male	36	14.3
112069	93823	Male	36	14.3
112097	93836	Male	36	14.3
112090	93803	Male	36	14.3
112076	93788	Male	36	14.3
112025	93739	Male	36	14.3
111999	93742	Male	36	14.3
112005	93803	Male	36	14.3
112099	93835	Male	36	14.3
112093	93866	Male	36	14.3
112190	93925	Male	36	14.3
112219	93963	Male	36	14.3
112298	93979	Male	36	14.3
112297	94012	Male	36	14.3
112324	94012	Male	36	14.3
112340	94003	Male	36	14.3
112317	94012	Male	36	14.3
112344	94014	Male	36	14.3
112314	93955	Male	36	14.3
112280	93957	Male	36	14.3
112281	93944	Male	36	14.3
112252	93932	Male	36	14.3
112259	93909	Male	36	14.3
112236	93878	Male	36	14.3
112199	93870	Male	36	14.3
112231	93839	Male	36	14.3
112144	93808	Male	36	14.3
112124	93760	Male	36	14.3
111992	93703	Male	36	14.3
111923	93644	Male	36	14.3
111900	93649	Male	36	14.3
111915	93667	Male	36	14.3
111962	93676	Male	36	14.3
111945	93670	Male	36	14.3
111942	93655	Male	36	14.3
111959	93682	Male	36	14.3
111981	93689	Male	36	14.3
111993	93683	Male	36	14.3
112013	93699	Male	36	14.3
112028	93709	Male	36	14.3
112046	93720	Male	36	14.3
112028	93716	Male	36	14.3
112068	93708	Male	36	14.3
112024	93719	Male	36	14.3
112050	93722	Male	36	14.3
112039	93714	Male	36	14.3
112049	93724	Male	36	14.3
112063	93715	Male	36	14.3
112058	93718	Male	36	14.3
112079	93715	Male	36	14.3
112078	93719	Male	36	14.3
112091	93736	Male	36	14.3
112083	93673	Male	36	14.3
112018	93643	Male	36	14.3
111941	93601	Male	36	14.3
111930	93591	Male	36	14.3
111889	93584	Male	36	14.3
111934	93593	Male	36	14.3
111903	93603	Male	36	14.3
111940	93602	Male	36	14.3
111944	93604	Male	36	14.3
111937	93605	Male	36	14.3
111946	93609	Male	36	14.3
111943	93613	Male	36	14.3
111953	93610	Male	36	14.3
111975	93619	Male	36	14.3
111977	93641	Male	36	14.3
112011	93613	Male	36	14.3
112013	93633	Male	36	14.3
112007	93637	Male	36	14.3
112031	93645	Male	36	14.3
112017	93626	Male	36	14.3
112043	93626	Male	36	14.3
112007	93642	Male	36	14.3
112047	93652	Male	36	14.3
112031	93634	Male	36	14.3
112009	93629	Male	36	14.3
112048	93625	Male	36	14.3
111996	93624	Male	36	14.3
111989	93606	Male	36	14.3
112012	93632	Male	36	14.3
112066	93679	Male	36	14.3
112119	93696	Male	36	14.3
112141	93716	Male	36	14.3
112166	93737	Male	36	14.3
112242	93783	Male	36	14.3
112244	93780	Male	36	14.3
112285	93798	Male	36	14.3
112283	93814	Male	36	14.3
112335	93831	Male	36	14.3
112332	93854	Male	36	14.3
112387	93862	Male	36	14.3
112422	93879	Male	36	14.3
112398	93894	Male	36	14.3
112433	93892	Male	36	14.3
112439	93879	Male	36	14.3
112442	93907	Male	36	14.3
112452	93895	Male	36	14.3
112439	93913	Male	36	14.3
112461	93868	Male	36	14.3
112392	93831	Male	36	14.3
112328	93757	Male	36	14.3
112244	93696	Male	36	14.3
112175	93691	Male	36	14.3
112193	93677	Male	36	14.3
112146	93670	Male	36	14.3
112136	93622	Male	36	14.3
112059	93581	Male	36	14.3
112018	93512	Male	36	14.3
111977	93522	Male	36	14.3
111984	93525	Male	36	14.3
111999	93522	Male	36	14.3
112026	93517	Male	36	14.3
112021	93540	Male	36	14.3
112044	93537	Male	36	14.3
112079	93564	Male	36	14.3
112080	93553	Male	36	14.3
112113	93573	Male	36	14.3
112125	93599	Male	36	14.3
112168	93596	Male	36	14.3
112132	93622	Male	36	14.3
112189	93610	Male	36	14.3
112124	93591	Male	36	14.3
112103	93535	Male	36	14.3
112057	93486	Male	36	14.3
111971	93473	Male	36	14.3
111953	93466	Male	36	14.3
111932	93463	Male	36	14.3
111968	93456	Male	36	14.3
111971	93476	Male	36	14.3
111991	93491	Male	36	14.3
112005	93467	Male	36	14.3
