# Supplementary material for: An approach to machine learning-based non-invasive hemoglobin estimation using multi-wavelength PPG signal features
Source: Front Physiol. 2026 Apr 21;17:1637455. doi: 10.3389/fphys.2026.1637455 (PMC13139029; doi:10.3389/fphys.2026.1637455)
Supplement: Supplementary file 1 [file DataSheet1.zip › code/19.csv]

Red (a.u)	Infra Red (a.u)	Gender	Age	Hemoglobin (g/dL)
81023	62701	Female	39	12.7
81090	62732	Female	39	12.7
81141	62725	Female	39	12.7
81222	62762	Female	39	12.7
81280	62797	Female	39	12.7
81396	62813	Female	39	12.7
81449	62846	Female	39	12.7
81561	62881	Female	39	12.7
81614	62855	Female	39	12.7
81338	62698	Female	39	12.7
80822	62573	Female	39	12.7
80561	62533	Female	39	12.7
80537	62557	Female	39	12.7
80615	62612	Female	39	12.7
80877	62680	Female	39	12.7
81037	62723	Female	39	12.7
81109	62751	Female	39	12.7
81120	62750	Female	39	12.7
81170	62757	Female	39	12.7
81258	62810	Female	39	12.7
81384	62821	Female	39	12.7
81506	62876	Female	39	12.7
81557	62888	Female	39	12.7
81629	62907	Female	39	12.7
81612	62872	Female	39	12.7
81311	62719	Female	39	12.7
80804	62583	Female	39	12.7
80557	62550	Female	39	12.7
80502	62578	Female	39	12.7
80607	62600	Female	39	12.7
80796	62680	Female	39	12.7
80956	62725	Female	39	12.7
81107	62748	Female	39	12.7
81146	62774	Female	39	12.7
81223	62800	Female	39	12.7
81313	62826	Female	39	12.7
81391	62855	Female	39	12.7
81489	62898	Female	39	12.7
81597	62907	Female	39	12.7
81688	62943	Female	39	12.7
81632	62891	Female	39	12.7
81295	62735	Female	39	12.7
80820	62617	Female	39	12.7
80605	62605	Female	39	12.7
80596	62618	Female	39	12.7
80712	62672	Female	39	12.7
80930	62753	Female	39	12.7
81147	62784	Female	39	12.7
81249	62821	Female	39	12.7
81283	62839	Female	39	12.7
81404	62881	Female	39	12.7
81487	62898	Female	39	12.7
81612	62954	Female	39	12.7
81746	62991	Female	39	12.7
81891	63023	Female	39	12.7
81994	63058	Female	39	12.7
82035	63017	Female	39	12.7
81791	62902	Female	39	12.7
81328	62795	Female	39	12.7
81098	62756	Female	39	12.7
81072	62761	Female	39	12.7
81155	62821	Female	39	12.7
81370	62886	Female	39	12.7
81568	62920	Female	39	12.7
81665	62946	Female	39	12.7
81732	62958	Female	39	12.7
81809	62982	Female	39	12.7
81874	63019	Female	39	12.7
81982	63034	Female	39	12.7
82046	63053	Female	39	12.7
82114	63086	Female	39	12.7
82184	63099	Female	39	12.7
82102	63005	Female	39	12.7
81688	62863	Female	39	12.7
81296	62783	Female	39	12.7
81198	62776	Female	39	12.7
81188	62809	Female	39	12.7
81336	62850	Female	39	12.7
81532	62909	Female	39	12.7
81651	62926	Female	39	12.7
81729	62954	Female	39	12.7
81778	62956	Female	39	12.7
81870	63004	Female	39	12.7
81958	63036	Female	39	12.7
82084	63048	Female	39	12.7
82132	63091	Female	39	12.7
82230	63107	Female	39	12.7
82309	63099	Female	39	12.7
82090	62976	Female	39	12.7
81631	62860	Female	39	12.7
81321	62778	Female	39	12.7
81225	62791	Female	39	12.7
81271	62823	Female	39	12.7
81443	62857	Female	39	12.7
81575	62922	Female	39	12.7
81706	62933	Female	39	12.7
81752	62940	Female	39	12.7
81784	62972	Female	39	12.7
81861	63000	Female	39	12.7
81951	63012	Female	39	12.7
82033	63050	Female	39	12.7
82102	63067	Female	39	12.7
82194	63084	Female	39	12.7
82220	63087	Female	39	12.7
82085	62981	Female	39	12.7
81640	62843	Female	39	12.7
81256	62780	Female	39	12.7
81138	62769	Female	39	12.7
81163	62778	Female	39	12.7
81299	62854	Female	39	12.7
81472	62894	Female	39	12.7
81616	62915	Female	39	12.7
81621	62933	Female	39	12.7
81722	62966	Female	39	12.7
81849	63014	Female	39	12.7
81936	63035	Female	39	12.7
82052	63073	Female	39	12.7
82165	63099	Female	39	12.7
82259	63134	Female	39	12.7
82312	63130	Female	39	12.7
82309	63061	Female	39	12.7
81864	62944	Female	39	12.7
81486	62852	Female	39	12.7
81364	62834	Female	39	12.7
81355	62856	Female	39	12.7
81506	62923	Female	39	12.7
81709	62957	Female	39	12.7
81846	62983	Female	39	12.7
81876	62986	Female	39	12.7
81919	62998	Female	39	12.7
81933	63027	Female	39	12.7
82056	63051	Female	39	12.7
82154	63080	Female	39	12.7
82199	63085	Female	39	12.7
82245	63103	Female	39	12.7
82265	63070	Female	39	12.7
82054	62963	Female	39	12.7
81595	62835	Female	39	12.7
81355	62793	Female	39	12.7
81269	62791	Female	39	12.7
81326	62837	Female	39	12.7
81499	62900	Female	39	12.7
81702	62925	Female	39	12.7
81780	62960	Female	39	12.7
81834	62950	Female	39	12.7
81906	62989	Female	39	12.7
81983	63027	Female	39	12.7
82117	63053	Female	39	12.7
82146	63074	Female	39	12.7
82218	63104	Female	39	12.7
82290	63107	Female	39	12.7
82312	63080	Female	39	12.7
82060	62967	Female	39	12.7
81609	62816	Female	39	12.7
81329	62786	Female	39	12.7
81241	62783	Female	39	12.7
81329	62821	Female	39	12.7
81463	62869	Female	39	12.7
81604	62922	Female	39	12.7
81678	62915	Female	39	12.7
81722	62930	Female	39	12.7
81781	62966	Female	39	12.7
81873	62980	Female	39	12.7
81984	63022	Female	39	12.7
82060	63044	Female	39	12.7
82156	63066	Female	39	12.7
82195	63090	Female	39	12.7
82253	63077	Female	39	12.7
82065	62970	Female	39	12.7
81661	62857	Female	39	12.7
81419	62821	Female	39	12.7
81383	62814	Female	39	12.7
81448	62865	Female	39	12.7
81593	62907	Female	39	12.7
81753	62942	Female	39	12.7
81780	62953	Female	39	12.7
81834	62977	Female	39	12.7
81907	62992	Female	39	12.7
81995	63026	Female	39	12.7
82076	63067	Female	39	12.7
82168	63062	Female	39	12.7
82229	63096	Female	39	12.7
82262	63122	Female	39	12.7
82358	63131	Female	39	12.7
82336	63103	Female	39	12.7
82083	62989	Female	39	12.7
81740	62912	Female	39	12.7
81612	62901	Female	39	12.7
81657	62946	Female	39	12.7
81795	62967	Female	39	12.7
81978	63041	Female	39	12.7
82071	63069	Female	39	12.7
82169	63082	Female	39	12.7
82220	63094	Female	39	12.7
82299	63136	Female	39	12.7
82386	63152	Female	39	12.7
82470	63166	Female	39	12.7
82548	63214	Female	39	12.7
82647	63226	Female	39	12.7
82746	63233	Female	39	12.7
82675	63179	Female	39	12.7
82384	63068	Female	39	12.7
82054	62992	Female	39	12.7
81953	62994	Female	39	12.7
82002	63022	Female	39	12.7
82134	63062	Female	39	12.7
82258	63105	Female	39	12.7
82332	63084	Female	39	12.7
82351	63109	Female	39	12.7
82366	63127	Female	39	12.7
82462	63141	Female	39	12.7
82493	63166	Female	39	12.7
82590	63188	Female	39	12.7
82689	63215	Female	39	12.7
82756	63239	Female	39	12.7
82793	63221	Female	39	12.7
82556	63078	Female	39	12.7
82147	62981	Female	39	12.7
81865	62938	Female	39	12.7
81855	62944	Female	39	12.7
81892	62975	Female	39	12.7
82040	63015	Female	39	12.7
82156	63032	Female	39	12.7
82189	63029	Female	39	12.7
82192	63069	Female	39	12.7
82255	63056	Female	39	12.7
82325	63081	Female	39	12.7
82349	63103	Female	39	12.7
82445	63116	Female	39	12.7
82459	63128	Female	39	12.7
82489	63145	Female	39	12.7
82481	63096	Female	39	12.7
82190	62966	Female	39	12.7
81763	62875	Female	39	12.7
81561	62824	Female	39	12.7
81538	62837	Female	39	12.7
81576	62879	Female	39	12.7
81771	62935	Female	39	12.7
81890	62963	Female	39	12.7
81975	62982	Female	39	12.7
82030	62999	Female	39	12.7
82128	63046	Female	39	12.7
82253	63092	Female	39	12.7
82372	63107	Female	39	12.7
82497	63162	Female	39	12.7
82574	63183	Female	39	12.7
82729	63212	Female	39	12.7
82720	63174	Female	39	12.7
82449	63070	Female	39	12.7
82066	62966	Female	39	12.7
