# Supplementary material for: An approach to machine learning-based non-invasive hemoglobin estimation using multi-wavelength PPG signal features
Source: Front Physiol. 2026 Apr 21;17:1637455. doi: 10.3389/fphys.2026.1637455 (PMC13139029; doi:10.3389/fphys.2026.1637455)
Supplement: Supplementary file 1 [file DataSheet1.zip › code/2.csv]

Red (a.u)	Infra Red (a.u)	Gender	Age	Hemoglobin (g/dL)
111133	107976	Female	22	12.2
111199	108052	Female	22	12.2
111361	108097	Female	22	12.2
111431	108046	Female	22	12.2
111020	107750	Female	22	12.2
110395	107581	Female	22	12.2
110203	107570	Female	22	12.2
110281	107635	Female	22	12.2
110421	107669	Female	22	12.2
110474	107675	Female	22	12.2
110509	107695	Female	22	12.2
110497	107669	Female	22	12.2
110447	107666	Female	22	12.2
110478	107683	Female	22	12.2
110575	107744	Female	22	12.2
110723	107805	Female	22	12.2
110849	107863	Female	22	12.2
110971	107898	Female	22	12.2
111068	107935	Female	22	12.2
111147	107965	Female	22	12.2
111200	107985	Female	22	12.2
111304	108051	Female	22	12.2
111419	108089	Female	22	12.2
111543	108139	Female	22	12.2
111442	107892	Female	22	12.2
110812	107668	Female	22	12.2
110398	107582	Female	22	12.2
110396	107643	Female	22	12.2
110518	107686	Female	22	12.2
110619	107706	Female	22	12.2
110609	107716	Female	22	12.2
110661	107682	Female	22	12.2
110552	107666	Female	22	12.2
110572	107672	Female	22	12.2
110596	107727	Female	22	12.2
110742	107775	Female	22	12.2
110833	107838	Female	22	12.2
110952	107865	Female	22	12.2
111030	107895	Female	22	12.2
111095	107914	Female	22	12.2
111161	107934	Female	22	12.2
111235	107988	Female	22	12.2
111340	108022	Female	22	12.2
111429	107997	Female	22	12.2
111095	107725	Female	22	12.2
110475	107547	Female	22	12.2
110213	107514	Female	22	12.2
110268	107570	Female	22	12.2
110387	107595	Female	22	12.2
110434	107602	Female	22	12.2
110474	107602	Female	22	12.2
110443	107575	Female	22	12.2
110378	107581	Female	22	12.2
110398	107588	Female	22	12.2
110494	107652	Female	22	12.2
110612	107686	Female	22	12.2
110735	107752	Female	22	12.2
110828	107762	Female	22	12.2
110914	107810	Female	22	12.2
110955	107815	Female	22	12.2
111023	107861	Female	22	12.2
111083	107893	Female	22	12.2
111229	107935	Female	22	12.2
111278	107902	Female	22	12.2
110953	107621	Female	22	12.2
110296	107445	Female	22	12.2
110101	107428	Female	22	12.2
110142	107488	Female	22	12.2
110269	107499	Female	22	12.2
110272	107506	Female	22	12.2
110308	107505	Female	22	12.2
110288	107483	Female	22	12.2
110251	107488	Female	22	12.2
110266	107507	Female	22	12.2
110343	107562	Female	22	12.2
110450	107606	Female	22	12.2
110551	107645	Female	22	12.2
110648	107677	Female	22	12.2
110712	107713	Female	22	12.2
110764	107723	Female	22	12.2
110817	107754	Female	22	12.2
110919	107810	Female	22	12.2
111040	107844	Female	22	12.2
111135	107835	Female	22	12.2
110819	107555	Female	22	12.2
110218	107391	Female	22	12.2
109962	107347	Female	22	12.2
110052	107418	Female	22	12.2
110165	107426	Female	22	12.2
110212	107459	Female	22	12.2
110240	107454	Female	22	12.2
110243	107454	Female	22	12.2
110201	107427	Female	22	12.2
110237	107471	Female	22	12.2
110299	107521	Female	22	12.2
110457	107588	Female	22	12.2
110543	107616	Female	22	12.2
110677	107655	Female	22	12.2
110721	107694	Female	22	12.2
110812	107718	Female	22	12.2
110852	107762	Female	22	12.2
110982	107814	Female	22	12.2
111067	107851	Female	22	12.2
111054	107675	Female	22	12.2
110473	107435	Female	22	12.2
110044	107347	Female	22	12.2
110024	107377	Female	22	12.2
110140	107437	Female	22	12.2
110244	107448	Female	22	12.2
110266	107485	Female	22	12.2
110280	107457	Female	22	12.2
110200	107440	Female	22	12.2
110189	107436	Female	22	12.2
110247	107493	Female	22	12.2
110373	107545	Female	22	12.2
110490	107589	Female	22	12.2
110594	107623	Female	22	12.2
110656	107638	Female	22	12.2
110710	107686	Female	22	12.2
110782	107711	Female	22	12.2
110872	107757	Female	22	12.2
110948	107705	Female	22	12.2
110600	107455	Female	22	12.2
110000	107256	Female	22	12.2
109778	107253	Female	22	12.2
109838	107295	Female	22	12.2
109943	107319	Female	22	12.2
109923	107318	Female	22	12.2
109978	107321	Female	22	12.2
109937	107314	Female	22	12.2
109946	107301	Female	22	12.2
109922	107338	Female	22	12.2
110036	107386	Female	22	12.2
110131	107442	Female	22	12.2
110266	107484	Female	22	12.2
110342	107523	Female	22	12.2
110426	107554	Female	22	12.2
110490	107579	Female	22	12.2
110575	107624	Female	22	12.2
110686	107662	Female	22	12.2
110751	107635	Female	22	12.2
110406	107365	Female	22	12.2
109774	107184	Female	22	12.2
109561	107158	Female	22	12.2
109623	107203	Female	22	12.2
109723	107213	Female	22	12.2
109724	107210	Female	22	12.2
109750	107239	Female	22	12.2
109748	107222	Female	22	12.2
109742	107240	Female	22	12.2
109755	107236	Female	22	12.2
109853	107307	Female	22	12.2
109964	107356	Female	22	12.2
110107	107417	Female	22	12.2
110183	107447	Female	22	12.2
110283	107480	Female	22	12.2
110315	107516	Female	22	12.2
110429	107557	Female	22	12.2
110515	107612	Female	22	12.2
110667	107627	Female	22	12.2
110518	107432	Female	22	12.2
109936	107183	Female	22	12.2
109494	107120	Female	22	12.2
109507	107161	Female	22	12.2
109628	107193	Female	22	12.2
109663	107197	Female	22	12.2
109687	107208	Female	22	12.2
109706	107227	Female	22	12.2
109706	107214	Female	22	12.2
109716	107241	Female	22	12.2
109803	107283	Female	22	12.2
109922	107360	Female	22	12.2
110071	107401	Female	22	12.2
110181	107453	Female	22	12.2
110289	107492	Female	22	12.2
110349	107527	Female	22	12.2
110434	107575	Female	22	12.2
110543	107604	Female	22	12.2
110670	107663	Female	22	12.2
110686	107516	Female	22	12.2
110149	107259	Female	22	12.2
109642	107130	Female	22	12.2
109573	107177	Female	22	12.2
109673	107217	Female	22	12.2
109743	107237	Female	22	12.2
109750	107251	Female	22	12.2
109807	107248	Female	22	12.2
109740	107229	Female	22	12.2
109760	107230	Female	22	12.2
109781	107289	Female	22	12.2
109926	107341	Female	22	12.2
110031	107412	Female	22	12.2
110163	107441	Female	22	12.2
110248	107473	Female	22	12.2
110320	107514	Female	22	12.2
110402	107545	Female	22	12.2
110494	107600	Female	22	12.2
110604	107626	Female	22	12.2
110630	107514	Female	22	12.2
110093	107238	Female	22	12.2
109569	107123	Female	22	12.2
109477	107135	Female	22	12.2
109582	107198	Female	22	12.2
109652	107186	Female	22	12.2
109648	107204	Female	22	12.2
109704	107219	Female	22	12.2
109701	107200	Female	22	12.2
109683	107224	Female	22	12.2
109729	107246	Female	22	12.2
109848	107326	Female	22	12.2
109987	107367	Female	22	12.2
110131	107431	Female	22	12.2
110220	107451	Female	22	12.2
110307	107495	Female	22	12.2
110372	107519	Female	22	12.2
110487	107588	Female	22	12.2
110602	107635	Female	22	12.2
110724	107602	Female	22	12.2
110354	107317	Female	22	12.2
109746	107139	Female	22	12.2
109469	107126	Female	22	12.2
109600	107174	Female	22	12.2
109662	107210	Female	22	12.2
109702	107207	Female	22	12.2
109717	107237	Female	22	12.2
109761	107219	Female	22	12.2
109723	107224	Female	22	12.2
109776	107256	Female	22	12.2
109868	107318	Female	22	12.2
110009	107369	Female	22	12.2
110162	107426	Female	22	12.2
110271	107480	Female	22	12.2
110377	107506	Female	22	12.2
110447	107558	Female	22	12.2
110543	107598	Female	22	12.2
110681	107669	Female	22	12.2
110832	107704	Female	22	12.2
110781	107523	Female	22	12.2
110156	107251	Female	22	12.2
109718	107159	Female	22	12.2
109709	107226	Female	22	12.2
109854	107273	Female	22	12.2
109948	107303	Female	22	12.2
109979	107304	Female	22	12.2
110036	107328	Female	22	12.2
110022	107304	Female	22	12.2
110030	107325	Female	22	12.2
110091	107371	Female	22	12.2
110251	107445	Female	22	12.2
