# Supplementary material for: An approach to machine learning-based non-invasive hemoglobin estimation using multi-wavelength PPG signal features
Source: Front Physiol. 2026 Apr 21;17:1637455. doi: 10.3389/fphys.2026.1637455 (PMC13139029; doi:10.3389/fphys.2026.1637455)
Supplement: Supplementary file 1 [file DataSheet1.zip › code/20.csv]

Red (a.u)	Infra Red (a.u)	Gender	Age	Hemoglobin (g/dL)
106887	99739	Female	38	11.5
107046	99819	Female	38	11.5
107208	99859	Female	38	11.5
107371	99926	Female	38	11.5
107478	99955	Female	38	11.5
107630	99996	Female	38	11.5
107703	100058	Female	38	11.5
107857	100079	Female	38	11.5
107735	99945	Female	38	11.5
107205	99709	Female	38	11.5
106640	99550	Female	38	11.5
106299	99505	Female	38	11.5
106234	99513	Female	38	11.5
106311	99586	Female	38	11.5
106514	99652	Female	38	11.5
106672	99692	Female	38	11.5
106770	99719	Female	38	11.5
106820	99722	Female	38	11.5
106906	99768	Female	38	11.5
107014	99790	Female	38	11.5
107156	99856	Female	38	11.5
107280	99894	Female	38	11.5
107439	99943	Female	38	11.5
107528	99987	Female	38	11.5
107686	100042	Female	38	11.5
107786	100062	Female	38	11.5
107728	99928	Female	38	11.5
107203	99704	Female	38	11.5
106662	99589	Female	38	11.5
106403	99536	Female	38	11.5
106362	99559	Female	38	11.5
106460	99629	Female	38	11.5
106628	99670	Female	38	11.5
106729	99706	Female	38	11.5
106782	99689	Female	38	11.5
106837	99724	Female	38	11.5
106916	99759	Female	38	11.5
107050	99817	Female	38	11.5
107150	99860	Female	38	11.5
107321	99901	Female	38	11.5
107423	99962	Female	38	11.5
107578	100005	Female	38	11.5
107685	100005	Female	38	11.5
107476	99827	Female	38	11.5
106903	99613	Female	38	11.5
106410	99506	Female	38	11.5
106209	99468	Female	38	11.5
106182	99494	Female	38	11.5
106304	99574	Female	38	11.5
106478	99604	Female	38	11.5
106608	99642	Female	38	11.5
106670	99658	Female	38	11.5
106760	99698	Female	38	11.5
106839	99724	Female	38	11.5
106970	99794	Female	38	11.5
107092	99833	Female	38	11.5
107247	99879	Female	38	11.5
107362	99942	Female	38	11.5
107557	99990	Female	38	11.5
107559	99895	Female	38	11.5
107111	99672	Female	38	11.5
106554	99505	Female	38	11.5
106211	99461	Female	38	11.5
106128	99445	Female	38	11.5
106186	99493	Female	38	11.5
106348	99587	Female	38	11.5
106531	99617	Female	38	11.5
106643	99658	Female	38	11.5
106707	99657	Female	38	11.5
106806	99723	Female	38	11.5
106914	99752	Female	38	11.5
107065	99805	Female	38	11.5
107172	99853	Female	38	11.5
107335	99918	Female	38	11.5
107452	99963	Female	38	11.5
107614	99967	Female	38	11.5
107395	99812	Female	38	11.5
106871	99611	Female	38	11.5
106436	99491	Female	38	11.5
106242	99479	Female	38	11.5
106242	99504	Female	38	11.5
106358	99581	Female	38	11.5
106537	99622	Female	38	11.5
106637	99635	Female	38	11.5
106695	99677	Female	38	11.5
106769	99684	Female	38	11.5
106874	99738	Female	38	11.5
106976	99774	Female	38	11.5
107116	99823	Female	38	11.5
107220	99859	Female	38	11.5
107366	99916	Female	38	11.5
107474	99934	Female	38	11.5
107463	99828	Female	38	11.5
107007	99662	Female	38	11.5
106600	99535	Female	38	11.5
106402	99506	Female	38	11.5
106387	99559	Female	38	11.5
106536	99626	Female	38	11.5
106720	99673	Female	38	11.5
106846	99710	Female	38	11.5
106921	99727	Female	38	11.5
107000	99776	Female	38	11.5
107106	99801	Female	38	11.5
107246	99863	Female	38	11.5
107366	99901	Female	38	11.5
107514	99952	Female	38	11.5
107630	100015	Female	38	11.5
107813	100058	Female	38	11.5
107768	99970	Female	38	11.5
107387	99782	Female	38	11.5
106923	99668	Female	38	11.5
106754	99630	Female	38	11.5
106762	99663	Female	38	11.5
106892	99747	Female	38	11.5
107070	99790	Female	38	11.5
107167	99811	Female	38	11.5
107230	99828	Female	38	11.5
107294	99846	Female	38	11.5
107379	99902	Female	38	11.5
107494	99919	Female	38	11.5
107638	99976	Female	38	11.5
107738	100030	Female	38	11.5
107918	100095	Female	38	11.5
108035	100101	Female	38	11.5
107955	99958	Female	38	11.5
107444	99772	Female	38	11.5
107074	99669	Female	38	11.5
106858	99672	Female	38	11.5
106916	99703	Female	38	11.5
107042	99764	Female	38	11.5
107209	99824	Female	38	11.5
107327	99844	Female	38	11.5
107361	99874	Female	38	11.5
107455	99897	Female	38	11.5
107564	99924	Female	38	11.5
107667	99984	Female	38	11.5
107797	100031	Female	38	11.5
107955	100117	Female	38	11.5
108123	100134	Female	38	11.5
108132	100040	Female	38	11.5
107694	99828	Female	38	11.5
107242	99725	Female	38	11.5
106995	99680	Female	38	11.5
106976	99702	Female	38	11.5
107029	99754	Female	38	11.5
107237	99816	Female	38	11.5
107319	99858	Female	38	11.5
107430	99888	Female	38	11.5
107503	99919	Female	38	11.5
107617	99949	Female	38	11.5
107745	99999	Female	38	11.5
107872	100067	Female	38	11.5
108036	100121	Female	38	11.5
108188	100176	Female	38	11.5
108201	100064	Female	38	11.5
107749	99833	Female	38	11.5
107200	99710	Female	38	11.5
106908	99620	Female	38	11.5
106798	99638	Female	38	11.5
106851	99676	Female	38	11.5
107057	99784	Female	38	11.5
107230	99828	Female	38	11.5
107362	99849	Female	38	11.5
107407	99899	Female	38	11.5
107549	99939	Female	38	11.5
107665	100007	Female	38	11.5
107852	100071	Female	38	11.5
108021	100136	Female	38	11.5
108202	100206	Female	38	11.5
108367	100213	Female	38	11.5
108159	100035	Female	38	11.5
107574	99813	Female	38	11.5
107084	99703	Female	38	11.5
106842	99648	Female	38	11.5
106758	99658	Female	38	11.5
106852	99731	Female	38	11.5
107042	99810	Female	38	11.5
107219	99866	Female	38	11.5
107312	99880	Female	38	11.5
107434	99948	Female	38	11.5
107540	99992	Female	38	11.5
107707	100045	Female	38	11.5
107801	100115	Female	38	11.5
108011	100171	Female	38	11.5
108141	100248	Female	38	11.5
108343	100270	Female	38	11.5
108231	100147	Female	38	11.5
107727	99924	Female	38	11.5
107141	99774	Female	38	11.5
106865	99717	Female	38	11.5
106789	99737	Female	38	11.5
106879	99829	Female	38	11.5
107123	99906	Female	38	11.5
107296	99978	Female	38	11.5
107461	100024	Female	38	11.5
107576	100068	Female	38	11.5
107711	100134	Female	38	11.5
107864	100194	Female	38	11.5
108049	100277	Female	38	11.5
108236	100316	Female	38	11.5
108388	100408	Female	38	11.5
108556	100441	Female	38	11.5
108708	100502	Female	38	11.5
108763	100434	Female	38	11.5
108400	100212	Female	38	11.5
107770	100015	Female	38	11.5
107384	99941	Female	38	11.5
107179	99907	Female	38	11.5
107211	99957	Female	38	11.5
107351	100064	Female	38	11.5
107600	100117	Female	38	11.5
107719	100171	Female	38	11.5
107828	100187	Female	38	11.5
107918	100216	Female	38	11.5
108017	100278	Female	38	11.5
108178	100312	Female	38	11.5
108314	100379	Female	38	11.5
108459	100426	Female	38	11.5
108604	100496	Female	38	11.5
108758	100544	Female	38	11.5
108781	100481	Female	38	11.5
108426	100247	Female	38	11.5
107890	100122	Female	38	11.5
107601	100057	Female	38	11.5
107509	100066	Female	38	11.5
107631	100157	Female	38	11.5
107810	100215	Female	38	11.5
108010	100279	Female	38	11.5
108126	100309	Female	38	11.5
108212	100358	Female	38	11.5
108326	100399	Female	38	11.5
108497	100477	Female	38	11.5
108673	100527	Female	38	11.5
108857	100616	Female	38	11.5
109051	100680	Female	38	11.5
109247	100761	Female	38	11.5
109358	100729	Female	38	11.5
109131	100552	Female	38	11.5
108549	100338	Female	38	11.5
108135	100255	Female	38	11.5
107928	100223	Female	38	11.5
107954	100276	Female	38	11.5
108093	100363	Female	38	11.5
108363	100427	Female	38	11.5
108465	100487	Female	38	11.5
108616	100513	Female	38	11.5
108679	100571	Female	38	11.5
108873	100636	Female	38	11.5
109025	100714	Female	38	11.5
