# Supplementary material for: An approach to machine learning-based non-invasive hemoglobin estimation using multi-wavelength PPG signal features
Source: Front Physiol. 2026 Apr 21;17:1637455. doi: 10.3389/fphys.2026.1637455 (PMC13139029; doi:10.3389/fphys.2026.1637455)
Supplement: Supplementary file 1 [file DataSheet1.zip › code/21.csv]

Red (a.u)	Infra Red (a.u)	Gender	Age	Hemoglobin (g/dL)
83187	74930	Female	57	12.8
83293	74991	Female	57	12.8
83419	75007	Female	57	12.8
83471	75028	Female	57	12.8
83519	75079	Female	57	12.8
83608	75050	Female	57	12.8
83564	75051	Female	57	12.8
83591	75063	Female	57	12.8
83658	75097	Female	57	12.8
83731	75095	Female	57	12.8
83789	75136	Female	57	12.8
83856	75155	Female	57	12.8
83929	75182	Female	57	12.8
83985	75218	Female	57	12.8
84091	75239	Female	57	12.8
84114	75167	Female	57	12.8
83761	75023	Female	57	12.8
83330	74913	Female	57	12.8
83095	74856	Female	57	12.8
83015	74846	Female	57	12.8
82958	74855	Female	57	12.8
83065	74921	Female	57	12.8
83176	74961	Female	57	12.8
83238	74963	Female	57	12.8
83287	74987	Female	57	12.8
83359	75033	Female	57	12.8
83512	75108	Female	57	12.8
83676	75157	Female	57	12.8
83860	75275	Female	57	12.8
84041	75311	Female	57	12.8
84196	75375	Female	57	12.8
84271	75402	Female	57	12.8
84327	75406	Female	57	12.8
84418	75437	Female	57	12.8
84477	75477	Female	57	12.8
84574	75485	Female	57	12.8
84480	75352	Female	57	12.8
84043	75240	Female	57	12.8
83746	75188	Female	57	12.8
83656	75158	Female	57	12.8
83553	75164	Female	57	12.8
83613	75217	Female	57	12.8
83803	75292	Female	57	12.8
83964	75335	Female	57	12.8
84060	75382	Female	57	12.8
84119	75377	Female	57	12.8
84201	75441	Female	57	12.8
84319	75488	Female	57	12.8
84479	75523	Female	57	12.8
84520	75567	Female	57	12.8
84617	75589	Female	57	12.8
84712	75624	Female	57	12.8
84790	75648	Female	57	12.8
84867	75695	Female	57	12.8
84941	75676	Female	57	12.8
84976	75689	Female	57	12.8
84902	75567	Female	57	12.8
84477	75405	Female	57	12.8
83994	75286	Female	57	12.8
83771	75242	Female	57	12.8
83688	75234	Female	57	12.8
83658	75265	Female	57	12.8
83806	75349	Female	57	12.8
83965	75356	Female	57	12.8
84052	75406	Female	57	12.8
84108	75424	Female	57	12.8
84176	75433	Female	57	12.8
84199	75453	Female	57	12.8
84286	75476	Female	57	12.8
84344	75485	Female	57	12.8
84424	75507	Female	57	12.8
84505	75559	Female	57	12.8
84631	75591	Female	57	12.8
84715	75606	Female	57	12.8
84746	75637	Female	57	12.8
84827	75660	Female	57	12.8
84917	75636	Female	57	12.8
84668	75489	Female	57	12.8
84171	75330	Female	57	12.8
83838	75265	Female	57	12.8
83698	75263	Female	57	12.8
83657	75229	Female	57	12.8
83705	75301	Female	57	12.8
83828	75337	Female	57	12.8
83950	75356	Female	57	12.8
83959	75366	Female	57	12.8
84039	75418	Female	57	12.8
84149	75427	Female	57	12.8
84208	75456	Female	57	12.8
84295	75513	Female	57	12.8
84419	75525	Female	57	12.8
84486	75548	Female	57	12.8
84549	75596	Female	57	12.8
84667	75616	Female	57	12.8
84695	75637	Female	57	12.8
84746	75650	Female	57	12.8
84783	75614	Female	57	12.8
84704	75498	Female	57	12.8
84253	75328	Female	57	12.8
83781	75209	Female	57	12.8
83568	75166	Female	57	12.8
83473	75160	Female	57	12.8
83540	75206	Female	57	12.8
83659	75267	Female	57	12.8
83789	75295	Female	57	12.8
83847	75298	Female	57	12.8
83877	75313	Female	57	12.8
83967	75354	Female	57	12.8
84044	75360	Female	57	12.8
84145	75413	Female	57	12.8
84185	75426	Female	57	12.8
84255	75437	Female	57	12.8
84286	75443	Female	57	12.8
84348	75473	Female	57	12.8
84430	75500	Female	57	12.8
84506	75505	Female	57	12.8
84514	75512	Female	57	12.8
84515	75431	Female	57	12.8
84211	75284	Female	57	12.8
83736	75172	Female	57	12.8
83509	75136	Female	57	12.8
83396	75118	Female	57	12.8
83379	75142	Female	57	12.8
83479	75186	Female	57	12.8
83634	75225	Female	57	12.8
83703	75250	Female	57	12.8
83734	75250	Female	57	12.8
83786	75247	Female	57	12.8
83809	75301	Female	57	12.8
83931	75325	Female	57	12.8
83998	75338	Female	57	12.8
84041	75356	Female	57	12.8
84112	75377	Female	57	12.8
84171	75396	Female	57	12.8
84231	75430	Female	57	12.8
84328	75440	Female	57	12.8
84385	75465	Female	57	12.8
84416	75433	Female	57	12.8
84167	75245	Female	57	12.8
83549	75062	Female	57	12.8
83176	75001	Female	57	12.8
83015	74962	Female	57	12.8
82928	74947	Female	57	12.8
83005	75021	Female	57	12.8
83156	75060	Female	57	12.8
83261	75065	Female	57	12.8
83228	75081	Female	57	12.8
83292	75085	Female	57	12.8
83367	75115	Female	57	12.8
83445	75154	Female	57	12.8
83539	75190	Female	57	12.8
83617	75172	Female	57	12.8
83598	75141	Female	57	12.8
83585	75115	Female	57	12.8
83570	75102	Female	57	12.8
83577	75115	Female	57	12.8
83592	75056	Female	57	12.8
83511	75027	Female	57	12.8
83362	74914	Female	57	12.8
82880	74732	Female	57	12.8
82496	74637	Female	57	12.8
82303	74597	Female	57	12.8
82126	74541	Female	57	12.8
82128	74579	Female	57	12.8
82209	74628	Female	57	12.8
82312	74636	Female	57	12.8
82314	74633	Female	57	12.8
82321	74671	Female	57	12.8
82397	74723	Female	57	12.8
82518	74748	Female	57	12.8
82623	74805	Female	57	12.8
82692	74812	Female	57	12.8
82770	74829	Female	57	12.8
82773	74832	Female	57	12.8
82802	74827	Female	57	12.8
82811	74830	Female	57	12.8
82846	74820	Female	57	12.8
82819	74767	Female	57	12.8
82530	74587	Female	57	12.8
82063	74481	Female	57	12.8
81785	74415	Female	57	12.8
81652	74357	Female	57	12.8
81494	74350	Female	57	12.8
81506	74377	Female	57	12.8
81655	74432	Female	57	12.8
81737	74450	Female	57	12.8
81827	74490	Female	57	12.8
81883	74482	Female	57	12.8
81935	74516	Female	57	12.8
82027	74538	Female	57	12.8
82120	74547	Female	57	12.8
82128	74572	Female	57	12.8
82211	74595	Female	57	12.8
82294	74616	Female	57	12.8
82325	74625	Female	57	12.8
82385	74639	Female	57	12.8
82430	74637	Female	57	12.8
82485	74599	Female	57	12.8
82192	74428	Female	57	12.8
81755	74301	Female	57	12.8
81459	74250	Female	57	12.8
81332	74207	Female	57	12.8
81278	74198	Female	57	12.8
81314	74226	Female	57	12.8
81447	74269	Female	57	12.8
81548	74256	Female	57	12.8
81628	74283	Female	57	12.8
81657	74308	Female	57	12.8
81773	74336	Female	57	12.8
81840	74375	Female	57	12.8
81928	74387	Female	57	12.8
82024	74429	Female	57	12.8
82112	74464	Female	57	12.8
82220	74499	Female	57	12.8
82295	74504	Female	57	12.8
82426	74555	Female	57	12.8
82501	74584	Female	57	12.8
82563	74523	Female	57	12.8
82224	74378	Female	57	12.8
81812	74270	Female	57	12.8
81639	74226	Female	57	12.8
81509	74190	Female	57	12.8
81460	74198	Female	57	12.8
81514	74206	Female	57	12.8
81663	74260	Female	57	12.8
81728	74273	Female	57	12.8
81783	74280	Female	57	12.8
81758	74286	Female	57	12.8
81826	74285	Female	57	12.8
81853	74302	Female	57	12.8
81891	74309	Female	57	12.8
81920	74339	Female	57	12.8
81969	74334	Female	57	12.8
82034	74370	Female	57	12.8
82061	74388	Female	57	12.8
82142	74430	Female	57	12.8
82197	74475	Female	57	12.8
82201	74412	Female	57	12.8
81869	74262	Female	57	12.8
81467	74162	Female	57	12.8
81246	74118	Female	57	12.8
81105	74063	Female	57	12.8
81038	74083	Female	57	12.8
81060	74124	Female	57	12.8
81236	74171	Female	57	12.8
81288	74211	Female	57	12.8
81383	74254	Female	57	12.8
81501	74284	Female	57	12.8
81555	74320	Female	57	12.8
