# Supplementary material for: An approach to machine learning-based non-invasive hemoglobin estimation using multi-wavelength PPG signal features
Source: Front Physiol. 2026 Apr 21;17:1637455. doi: 10.3389/fphys.2026.1637455 (PMC13139029; doi:10.3389/fphys.2026.1637455)
Supplement: Supplementary file 1 [file DataSheet1.zip › code/22.csv]

Red (a.u)	Infra Red (a.u)	Gender	Age	Hemoglobin (g/dL)
102599	89951	Female	48	12.4
102328	89875	Female	48	12.4
102229	89862	Female	48	12.4
102373	89966	Female	48	12.4
102620	90020	Female	48	12.4
102699	90030	Female	48	12.4
102736	90072	Female	48	12.4
102828	90092	Female	48	12.4
102915	90154	Female	48	12.4
103050	90224	Female	48	12.4
103227	90288	Female	48	12.4
103335	90342	Female	48	12.4
103486	90402	Female	48	12.4
103571	90462	Female	48	12.4
103646	90473	Female	48	12.4
103694	90399	Female	48	12.4
103146	90102	Female	48	12.4
102466	89868	Female	48	12.4
101977	89712	Female	48	12.4
101765	89693	Female	48	12.4
101759	89697	Female	48	12.4
101917	89766	Female	48	12.4
102048	89783	Female	48	12.4
102110	89801	Female	48	12.4
102101	89816	Female	48	12.4
102217	89870	Female	48	12.4
102311	89944	Female	48	12.4
102504	89995	Female	48	12.4
102597	90061	Female	48	12.4
102778	90130	Female	48	12.4
102893	90168	Female	48	12.4
103030	90242	Female	48	12.4
103041	90119	Female	48	12.4
102460	89806	Female	48	12.4
101673	89561	Female	48	12.4
101163	89398	Female	48	12.4
100883	89329	Female	48	12.4
100746	89306	Female	48	12.4
100907	89406	Female	48	12.4
101078	89435	Female	48	12.4
101173	89449	Female	48	12.4
101182	89470	Female	48	12.4
101313	89543	Female	48	12.4
101459	89592	Female	48	12.4
101619	89678	Female	48	12.4
101840	89750	Female	48	12.4
101979	89827	Female	48	12.4
102138	89895	Female	48	12.4
102301	89985	Female	48	12.4
102422	89958	Female	48	12.4
102140	89706	Female	48	12.4
101376	89446	Female	48	12.4
100702	89221	Female	48	12.4
100365	89156	Female	48	12.4
100230	89115	Female	48	12.4
100287	89174	Female	48	12.4
100485	89286	Female	48	12.4
100727	89323	Female	48	12.4
100758	89325	Female	48	12.4
100858	89419	Female	48	12.4
101017	89460	Female	48	12.4
101176	89567	Female	48	12.4
101403	89624	Female	48	12.4
101562	89690	Female	48	12.4
101719	89780	Female	48	12.4
101878	89823	Female	48	12.4
102029	89900	Female	48	12.4
102161	89945	Female	48	12.4
102177	89831	Female	48	12.4
101485	89492	Female	48	12.4
100719	89281	Female	48	12.4
100232	89169	Female	48	12.4
100079	89125	Female	48	12.4
100092	89190	Female	48	12.4
100358	89289	Female	48	12.4
100528	89303	Female	48	12.4
100556	89363	Female	48	12.4
100694	89385	Female	48	12.4
100804	89454	Female	48	12.4
101006	89545	Female	48	12.4
101224	89590	Female	48	12.4
101365	89675	Female	48	12.4
101540	89748	Female	48	12.4
101656	89766	Female	48	12.4
101736	89843	Female	48	12.4
101947	89894	Female	48	12.4
102044	89975	Female	48	12.4
102081	89851	Female	48	12.4
101464	89555	Female	48	12.4
100754	89364	Female	48	12.4
100414	89284	Female	48	12.4
100297	89299	Female	48	12.4
100454	89390	Female	48	12.4
100706	89432	Female	48	12.4
100798	89489	Female	48	12.4
100878	89481	Female	48	12.4
100905	89515	Female	48	12.4
101002	89562	Female	48	12.4
101220	89650	Female	48	12.4
101319	89692	Female	48	12.4
101530	89786	Female	48	12.4
101653	89824	Female	48	12.4
101778	89863	Female	48	12.4
101878	89912	Female	48	12.4
102006	89995	Female	48	12.4
102167	90043	Female	48	12.4
102267	89998	Female	48	12.4
101877	89759	Female	48	12.4
101176	89536	Female	48	12.4
100755	89471	Female	48	12.4
100695	89444	Female	48	12.4
100811	89534	Female	48	12.4
101074	89621	Female	48	12.4
101235	89641	Female	48	12.4
101215	89644	Female	48	12.4
101314	89693	Female	48	12.4
101354	89728	Female	48	12.4
101494	89791	Female	48	12.4
101679	89834	Female	48	12.4
101780	89909	Female	48	12.4
101970	89964	Female	48	12.4
102043	90003	Female	48	12.4
102197	90073	Female	48	12.4
102257	90078	Female	48	12.4
102384	90181	Female	48	12.4
102528	90167	Female	48	12.4
102375	89986	Female	48	12.4
101670	89722	Female	48	12.4
101142	89582	Female	48	12.4
100860	89550	Female	48	12.4
100925	89590	Female	48	12.4
101082	89658	Female	48	12.4
101245	89700	Female	48	12.4
101314	89687	Female	48	12.4
101286	89710	Female	48	12.4
101349	89752	Female	48	12.4
101502	89786	Female	48	12.4
101599	89857	Female	48	12.4
101811	89920	Female	48	12.4
101894	89953	Female	48	12.4
102024	89991	Female	48	12.4
102143	90035	Female	48	12.4
102175	90071	Female	48	12.4
102342	90130	Female	48	12.4
102363	90076	Female	48	12.4
102036	89856	Female	48	12.4
101380	89684	Female	48	12.4
101066	89623	Female	48	12.4
101015	89618	Female	48	12.4
101087	89685	Female	48	12.4
101341	89762	Female	48	12.4
101485	89764	Female	48	12.4
101482	89794	Female	48	12.4
101538	89791	Female	48	12.4
101620	89840	Female	48	12.4
101735	89889	Female	48	12.4
101882	89953	Female	48	12.4
101995	90012	Female	48	12.4
102171	90041	Female	48	12.4
102197	90071	Female	48	12.4
102330	90138	Female	48	12.4
102431	90151	Female	48	12.4
102426	90095	Female	48	12.4
102067	89884	Female	48	12.4
101415	89677	Female	48	12.4
101076	89644	Female	48	12.4
101018	89599	Female	48	12.4
101050	89678	Female	48	12.4
101297	89703	Female	48	12.4
101375	89735	Female	48	12.4
101395	89750	Female	48	12.4
101444	89768	Female	48	12.4
101528	89831	Female	48	12.4
101614	89827	Female	48	12.4
101742	89881	Female	48	12.4
101862	89930	Female	48	12.4
101943	89956	Female	48	12.4
102064	90015	Female	48	12.4
102185	90063	Female	48	12.4
102306	90055	Female	48	12.4
102028	89857	Female	48	12.4
101445	89665	Female	48	12.4
101093	89612	Female	48	12.4
100956	89584	Female	48	12.4
101053	89627	Female	48	12.4
101237	89721	Female	48	12.4
101422	89735	Female	48	12.4
101420	89744	Female	48	12.4
101462	89766	Female	48	12.4
101547	89794	Female	48	12.4
101646	89873	Female	48	12.4
101811	89909	Female	48	12.4
101950	89964	Female	48	12.4
102088	90029	Female	48	12.4
102227	90066	Female	48	12.4
102371	90128	Female	48	12.4
102335	90017	Female	48	12.4
101883	89802	Female	48	12.4
101335	89698	Female	48	12.4
101137	89639	Female	48	12.4
101126	89688	Female	48	12.4
101343	89770	Female	48	12.4
101583	89832	Female	48	12.4
101731	89901	Female	48	12.4
101857	89924	Female	48	12.4
101953	90005	Female	48	12.4
102147	90087	Female	48	12.4
102327	90160	Female	48	12.4
102558	90266	Female	48	12.4
102746	90337	Female	48	12.4
102963	90453	Female	48	12.4
103134	90522	Female	48	12.4
103321	90560	Female	48	12.4
103245	90438	Female	48	12.4
102729	90221	Female	48	12.4
102293	90139	Female	48	12.4
102198	90145	Female	48	12.4
102282	90212	Female	48	12.4
102571	90345	Female	48	12.4
102788	90382	Female	48	12.4
102872	90407	Female	48	12.4
102959	90487	Female	48	12.4
103048	90474	Female	48	12.4
103166	90584	Female	48	12.4
103353	90639	Female	48	12.4
103486	90688	Female	48	12.4
103617	90798	Female	48	12.4
103862	90862	Female	48	12.4
103945	90917	Female	48	12.4
103980	90827	Female	48	12.4
103502	90577	Female	48	12.4
102987	90466	Female	48	12.4
102781	90414	Female	48	12.4
102740	90439	Female	48	12.4
102933	90538	Female	48	12.4
103064	90512	Female	48	12.4
103018	90527	Female	48	12.4
103019	90496	Female	48	12.4
103014	90534	Female	48	12.4
103110	90573	Female	48	12.4
103226	90601	Female	48	12.4
103293	90682	Female	48	12.4
103450	90720	Female	48	12.4
103514	90673	Female	48	12.4
103155	90461	Female	48	12.4
102547	90255	Female	48	12.4
102110	90154	Female	48	12.4
101960	90124	Female	48	12.4
101968	90141	Female	48	12.4
