# Supplementary material for: An approach to machine learning-based non-invasive hemoglobin estimation using multi-wavelength PPG signal features
Source: Front Physiol. 2026 Apr 21;17:1637455. doi: 10.3389/fphys.2026.1637455 (PMC13139029; doi:10.3389/fphys.2026.1637455)
Supplement: Supplementary file 1 [file DataSheet1.zip › code/23.csv]

Red (a.u)	Infra Red (a.u)	Gender	Age	Hemoglobin (g/dL)
96552	88294	Female	54	11.5
96026	88124	Female	54	11.5
95717	88002	Female	54	11.5
95613	88017	Female	54	11.5
95644	88081	Female	54	11.5
95861	88168	Female	54	11.5
95994	88244	Female	54	11.5
96151	88293	Female	54	11.5
96289	88361	Female	54	11.5
96404	88415	Female	54	11.5
96560	88498	Female	54	11.5
96721	88549	Female	54	11.5
96848	88564	Female	54	11.5
96685	88389	Female	54	11.5
96213	88157	Female	54	11.5
95719	88026	Female	54	11.5
95523	87981	Female	54	11.5
95518	88026	Female	54	11.5
95669	88115	Female	54	11.5
95876	88213	Female	54	11.5
96060	88259	Female	54	11.5
96213	88336	Female	54	11.5
96331	88401	Female	54	11.5
96503	88453	Female	54	11.5
96610	88539	Female	54	11.5
96792	88592	Female	54	11.5
96804	88507	Female	54	11.5
96424	88267	Female	54	11.5
95879	88083	Female	54	11.5
95561	87966	Female	54	11.5
95452	87974	Female	54	11.5
95510	88036	Female	54	11.5
95724	88135	Female	54	11.5
95866	88194	Female	54	11.5
96006	88265	Female	54	11.5
96133	88313	Female	54	11.5
96248	88370	Female	54	11.5
96399	88444	Female	54	11.5
96555	88493	Female	54	11.5
96657	88485	Female	54	11.5
96405	88272	Female	54	11.5
95867	88028	Female	54	11.5
95400	87897	Female	54	11.5
95190	87848	Female	54	11.5
95180	87882	Female	54	11.5
95319	87973	Female	54	11.5
95518	88071	Female	54	11.5
95681	88120	Female	54	11.5
95854	88203	Female	54	11.5
95983	88265	Female	54	11.5
96178	88341	Female	54	11.5
96320	88424	Female	54	11.5
96503	88478	Female	54	11.5
96516	88380	Female	54	11.5
96068	88153	Female	54	11.5
95552	87950	Female	54	11.5
95232	87851	Female	54	11.5
95127	87866	Female	54	11.5
95235	87953	Female	54	11.5
95466	88058	Female	54	11.5
95653	88165	Female	54	11.5
95846	88226	Female	54	11.5
96015	88313	Female	54	11.5
96182	88389	Female	54	11.5
96382	88464	Female	54	11.5
96576	88538	Female	54	11.5
96715	88558	Female	54	11.5
96536	88383	Female	54	11.5
96050	88167	Female	54	11.5
95612	88044	Female	54	11.5
95447	88000	Female	54	11.5
95436	88046	Female	54	11.5
95604	88158	Female	54	11.5
95812	88245	Female	54	11.5
95997	88310	Female	54	11.5
96141	88378	Female	54	11.5
96302	88441	Female	54	11.5
96480	88511	Female	54	11.5
96613	88611	Female	54	11.5
96809	88666	Female	54	11.5
96889	88614	Female	54	11.5
96593	88439	Female	54	11.5
96143	88268	Female	54	11.5
95851	88182	Female	54	11.5
95755	88209	Female	54	11.5
95853	88253	Female	54	11.5
96069	88366	Female	54	11.5
96242	88452	Female	54	11.5
96420	88508	Female	54	11.5
96563	88569	Female	54	11.5
96697	88654	Female	54	11.5
96869	88729	Female	54	11.5
97047	88796	Female	54	11.5
97218	88862	Female	54	11.5
97231	88775	Female	54	11.5
96906	88599	Female	54	11.5
96474	88474	Female	54	11.5
96297	88419	Female	54	11.5
96279	88436	Female	54	11.5
96370	88513	Female	54	11.5
96498	88548	Female	54	11.5
96592	88596	Female	54	11.5
96712	88654	Female	54	11.5
96827	88696	Female	54	11.5
96957	88758	Female	54	11.5
97055	88814	Female	54	11.5
97197	88865	Female	54	11.5
97231	88820	Female	54	11.5
96958	88660	Female	54	11.5
96535	88488	Female	54	11.5
96250	88397	Female	54	11.5
96125	88392	Female	54	11.5
96171	88428	Female	54	11.5
96329	88506	Female	54	11.5
96446	88570	Female	54	11.5
96601	88627	Female	54	11.5
96717	88666	Female	54	11.5
96846	88752	Female	54	11.5
96990	88802	Female	54	11.5
97141	88857	Female	54	11.5
97241	88866	Female	54	11.5
97052	88702	Female	54	11.5
96636	88510	Female	54	11.5
96238	88411	Female	54	11.5
96088	88379	Female	54	11.5
96109	88416	Female	54	11.5
96252	88512	Female	54	11.5
96447	88582	Female	54	11.5
96602	88632	Female	54	11.5
96736	88701	Female	54	11.5
96877	88760	Female	54	11.5
97025	88826	Female	54	11.5
97121	88893	Female	54	11.5
97284	88928	Female	54	11.5
97292	88857	Female	54	11.5
96969	88694	Female	54	11.5
96573	88548	Female	54	11.5
96346	88508	Female	54	11.5
96322	88536	Female	54	11.5
96445	88614	Female	54	11.5
96616	88664	Female	54	11.5
96710	88717	Female	54	11.5
96843	88761	Female	54	11.5
96941	88806	Female	54	11.5
97030	88868	Female	54	11.5
97160	88918	Female	54	11.5
97298	88966	Female	54	11.5
97422	88999	Female	54	11.5
97338	88878	Female	54	11.5
96984	88728	Female	54	11.5
96625	88640	Female	54	11.5
96536	88630	Female	54	11.5
96604	88684	Female	54	11.5
96732	88750	Female	54	11.5
96872	88807	Female	54	11.5
96988	88839	Female	54	11.5
97105	88893	Female	54	11.5
97212	88928	Female	54	11.5
97346	88981	Female	54	11.5
97431	89054	Female	54	11.5
97579	89084	Female	54	11.5
97631	89046	Female	54	11.5
97368	88898	Female	54	11.5
96997	88773	Female	54	11.5
96794	88709	Female	54	11.5
96810	88774	Female	54	11.5
96931	88813	Female	54	11.5
97088	88864	Female	54	11.5
97164	88925	Female	54	11.5
97272	88966	Female	54	11.5
97367	88994	Female	54	11.5
97493	89068	Female	54	11.5
97612	89112	Female	54	11.5
97728	89147	Female	54	11.5
97798	89155	Female	54	11.5
97658	89004	Female	54	11.5
97275	88849	Female	54	11.5
96950	88758	Female	54	11.5
96860	88732	Female	54	11.5
96845	88766	Female	54	11.5
96983	88841	Female	54	11.5
97105	88869	Female	54	11.5
97210	88907	Female	54	11.5
97298	88953	Female	54	11.5
97390	88979	Female	54	11.5
97495	89034	Female	54	11.5
97567	89061	Female	54	11.5
97689	89094	Female	54	11.5
97570	88980	Female	54	11.5
97206	88799	Female	54	11.5
96825	88658	Female	54	11.5
96603	88598	Female	54	11.5
96532	88625	Female	54	11.5
96628	88650	Female	54	11.5
96799	88740	Female	54	11.5
96902	88778	Female	54	11.5
97024	88813	Female	54	11.5
97080	88851	Female	54	11.5
97198	88908	Female	54	11.5
97329	88957	Female	54	11.5
97454	89005	Female	54	11.5
97486	88963	Female	54	11.5
97182	88759	Female	54	11.5
96768	88615	Female	54	11.5
96454	88535	Female	54	11.5
96388	88526	Female	54	11.5
96420	88569	Female	54	11.5
96589	88653	Female	54	11.5
96761	88710	Female	54	11.5
96900	88755	Female	54	11.5
97015	88819	Female	54	11.5
97123	88825	Female	54	11.5
97186	88857	Female	54	11.5
97219	88890	Female	54	11.5
97245	88830	Female	54	11.5
96911	88620	Female	54	11.5
96398	88420	Female	54	11.5
96006	88282	Female	54	11.5
95800	88222	Female	54	11.5
95772	88272	Female	54	11.5
95882	88278	Female	54	11.5
95980	88343	Female	54	11.5
96034	88380	Female	54	11.5
96162	88404	Female	54	11.5
96219	88465	Female	54	11.5
96372	88524	Female	54	11.5
96520	88565	Female	54	11.5
96629	88567	Female	54	11.5
96441	88418	Female	54	11.5
95964	88170	Female	54	11.5
95513	88023	Female	54	11.5
95185	87919	Female	54	11.5
95095	87924	Female	54	11.5
95131	87970	Female	54	11.5
95279	88043	Female	54	11.5
95416	88094	Female	54	11.5
95561	88148	Female	54	11.5
95698	88231	Female	54	11.5
95845	88265	Female	54	11.5
96020	88346	Female	54	11.5
96139	88383	Female	54	11.5
96074	88239	Female	54	11.5
95572	87995	Female	54	11.5
95089	87837	Female	54	11.5
94827	87749	Female	54	11.5
94734	87760	Female	54	11.5
94810	87826	Female	54	11.5
94973	87874	Female	54	11.5
95137	87939	Female	54	11.5
