# Supplementary material for: An approach to machine learning-based non-invasive hemoglobin estimation using multi-wavelength PPG signal features
Source: Front Physiol. 2026 Apr 21;17:1637455. doi: 10.3389/fphys.2026.1637455 (PMC13139029; doi:10.3389/fphys.2026.1637455)
Supplement: Supplementary file 1 [file DataSheet1.zip › code/24.csv]

Red (a.u)	Infra Red (a.u)	Gender	Age	Hemoglobin (g/dL)
95137	88111	Female	54	11.6
95198	88166	Female	54	11.6
95318	88177	Female	54	11.6
95421	88203	Female	54	11.6
95478	88243	Female	54	11.6
95595	88258	Female	54	11.6
95679	88279	Female	54	11.6
95756	88324	Female	54	11.6
95858	88343	Female	54	11.6
95955	88371	Female	54	11.6
96056	88427	Female	54	11.6
96133	88422	Female	54	11.6
96094	88380	Female	54	11.6
95834	88277	Female	54	11.6
95601	88174	Female	54	11.6
95399	88126	Female	54	11.6
95262	88101	Female	54	11.6
95182	88094	Female	54	11.6
95180	88093	Female	54	11.6
95233	88154	Female	54	11.6
95316	88154	Female	54	11.6
95359	88175	Female	54	11.6
95380	88195	Female	54	11.6
95489	88203	Female	54	11.6
95541	88236	Female	54	11.6
95652	88283	Female	54	11.6
95759	88303	Female	54	11.6
95853	88338	Female	54	11.6
95946	88389	Female	54	11.6
96025	88391	Female	54	11.6
96103	88440	Female	54	11.6
96163	88463	Female	54	11.6
96227	88435	Female	54	11.6
96043	88333	Female	54	11.6
95795	88251	Female	54	11.6
95585	88176	Female	54	11.6
95398	88105	Female	54	11.6
95265	88081	Female	54	11.6
95214	88052	Female	54	11.6
95243	88072	Female	54	11.6
95263	88100	Female	54	11.6
95365	88121	Female	54	11.6
95405	88132	Female	54	11.6
95483	88168	Female	54	11.6
95576	88201	Female	54	11.6
95667	88227	Female	54	11.6
95741	88276	Female	54	11.6
95839	88287	Female	54	11.6
95924	88334	Female	54	11.6
95966	88353	Female	54	11.6
96061	88399	Female	54	11.6
96140	88423	Female	54	11.6
96193	88453	Female	54	11.6
96091	88364	Female	54	11.6
95846	88266	Female	54	11.6
95603	88193	Female	54	11.6
95393	88101	Female	54	11.6
95202	88042	Female	54	11.6
95038	87991	Female	54	11.6
95003	87990	Female	54	11.6
95033	88005	Female	54	11.6
95051	88003	Female	54	11.6
95102	88013	Female	54	11.6
95157	88020	Female	54	11.6
95223	88064	Female	54	11.6
95316	88072	Female	54	11.6
95399	88083	Female	54	11.6
95428	88124	Female	54	11.6
95528	88149	Female	54	11.6
95605	88161	Female	54	11.6
95653	88206	Female	54	11.6
95736	88221	Female	54	11.6
95816	88226	Female	54	11.6
95795	88206	Female	54	11.6
95585	88072	Female	54	11.6
95298	87962	Female	54	11.6
94993	87861	Female	54	11.6
94796	87787	Female	54	11.6
94600	87719	Female	54	11.6
94504	87724	Female	54	11.6
94534	87729	Female	54	11.6
94598	87755	Female	54	11.6
94651	87779	Female	54	11.6
94728	87796	Female	54	11.6
94838	87842	Female	54	11.6
94908	87883	Female	54	11.6
95025	87917	Female	54	11.6
95107	87938	Female	54	11.6
95213	87991	Female	54	11.6
95327	88031	Female	54	11.6
95426	88059	Female	54	11.6
95515	88117	Female	54	11.6
95636	88126	Female	54	11.6
95724	88157	Female	54	11.6
95637	88085	Female	54	11.6
95423	87978	Female	54	11.6
95119	87883	Female	54	11.6
94884	87802	Female	54	11.6
94693	87744	Female	54	11.6
94550	87675	Female	54	11.6
94488	87708	Female	54	11.6
94585	87726	Female	54	11.6
94684	87769	Female	54	11.6
94731	87801	Female	54	11.6
94840	87820	Female	54	11.6
94890	87839	Female	54	11.6
95005	87874	Female	54	11.6
95123	87908	Female	54	11.6
95231	87985	Female	54	11.6
95376	88053	Female	54	11.6
95494	88072	Female	54	11.6
95611	88119	Female	54	11.6
95682	88164	Female	54	11.6
95816	88205	Female	54	11.6
95800	88182	Female	54	11.6
95584	88068	Female	54	11.6
95321	87965	Female	54	11.6
95096	87892	Female	54	11.6
94888	87818	Female	54	11.6
94743	87769	Female	54	11.6
94724	87789	Female	54	11.6
94738	87818	Female	54	11.6
94827	87836	Female	54	11.6
94851	87867	Female	54	11.6
94930	87885	Female	54	11.6
95005	87894	Female	54	11.6
95097	87923	Female	54	11.6
95188	87980	Female	54	11.6
95318	88009	Female	54	11.6
95437	88076	Female	54	11.6
95500	88096	Female	54	11.6
95611	88121	Female	54	11.6
95644	88145	Female	54	11.6
95746	88174	Female	54	11.6
95773	88145	Female	54	11.6
95606	88022	Female	54	11.6
95299	87950	Female	54	11.6
95063	87843	Female	54	11.6
94834	87763	Female	54	11.6
94614	87721	Female	54	11.6
94554	87698	Female	54	11.6
94525	87727	Female	54	11.6
94614	87766	Female	54	11.6
94705	87798	Female	54	11.6
94773	87836	Female	54	11.6
94867	87899	Female	54	11.6
94984	87909	Female	54	11.6
95075	87947	Female	54	11.6
95154	87998	Female	54	11.6
95284	88041	Female	54	11.6
95375	88067	Female	54	11.6
95491	88115	Female	54	11.6
95591	88149	Female	54	11.6
95684	88172	Female	54	11.6
95782	88223	Female	54	11.6
95824	88164	Female	54	11.6
95619	88073	Female	54	11.6
95301	87968	Female	54	11.6
95101	87909	Female	54	11.6
94878	87843	Female	54	11.6
94714	87781	Female	54	11.6
94629	87751	Female	54	11.6
94664	87781	Female	54	11.6
94755	87831	Female	54	11.6
94830	87823	Female	54	11.6
94914	87863	Female	54	11.6
94983	87900	Female	54	11.6
95115	87915	Female	54	11.6
95184	87942	Female	54	11.6
95325	88010	Female	54	11.6
95456	88063	Female	54	11.6
95578	88106	Female	54	11.6
95698	88170	Female	54	11.6
95832	88202	Female	54	11.6
95953	88253	Female	54	11.6
96045	88290	Female	54	11.6
96049	88224	Female	54	11.6
95761	88098	Female	54	11.6
95476	88020	Female	54	11.6
95287	87964	Female	54	11.6
95142	87903	Female	54	11.6
95045	87890	Female	54	11.6
95037	87884	Female	54	11.6
95125	87921	Female	54	11.6
95164	87952	Female	54	11.6
95249	87967	Female	54	11.6
95330	87993	Female	54	11.6
95415	88043	Female	54	11.6
95505	88050	Female	54	11.6
95615	88087	Female	54	11.6
95707	88141	Female	54	11.6
95819	88164	Female	54	11.6
95923	88216	Female	54	11.6
95999	88245	Female	54	11.6
96112	88271	Female	54	11.6
96173	88310	Female	54	11.6
96268	88338	Female	54	11.6
96199	88247	Female	54	11.6
95901	88113	Female	54	11.6
95616	88043	Female	54	11.6
95432	87968	Female	54	11.6
95312	87933	Female	54	11.6
95166	87917	Female	54	11.6
95187	87933	Female	54	11.6
95247	87950	Female	54	11.6
95288	87965	Female	54	11.6
95343	87971	Female	54	11.6
95395	88002	Female	54	11.6
95456	88033	Female	54	11.6
95537	88041	Female	54	11.6
95633	88065	Female	54	11.6
95681	88110	Female	54	11.6
95785	88120	Female	54	11.6
95864	88163	Female	54	11.6
95922	88198	Female	54	11.6
96017	88227	Female	54	11.6
96127	88239	Female	54	11.6
96221	88280	Female	54	11.6
96179	88220	Female	54	11.6
95930	88082	Female	54	11.6
95594	88014	Female	54	11.6
95428	87935	Female	54	11.6
95301	87901	Female	54	11.6
95192	87889	Female	54	11.6
95171	87880	Female	54	11.6
95224	87911	Female	54	11.6
95290	87917	Female	54	11.6
95322	87914	Female	54	11.6
95389	87934	Female	54	11.6
95423	87971	Female	54	11.6
95505	87979	Female	54	11.6
95585	87997	Female	54	11.6
95639	88025	Female	54	11.6
95750	88054	Female	54	11.6
95847	88072	Female	54	11.6
95964	88106	Female	54	11.6
96041	88132	Female	54	11.6
96161	88159	Female	54	11.6
96208	88183	Female	54	11.6
96077	88052	Female	54	11.6
95760	87919	Female	54	11.6
95479	87868	Female	54	11.6
95338	87794	Female	54	11.6
95212	87750	Female	54	11.6
95171	87758	Female	54	11.6
95213	87783	Female	54	11.6
95307	87796	Female	54	11.6
95327	87832	Female	54	11.6
95414	87847	Female	54	11.6
