# Supplementary material for: An approach to machine learning-based non-invasive hemoglobin estimation using multi-wavelength PPG signal features
Source: Front Physiol. 2026 Apr 21;17:1637455. doi: 10.3389/fphys.2026.1637455 (PMC13139029; doi:10.3389/fphys.2026.1637455)
Supplement: Supplementary file 1 [file DataSheet1.zip › code/25.csv]

Red (a.u)	Infra Red (a.u)	Gender	Age	Hemoglobin (g/dL)
120824	100938	Female	30	11.9
120927	100962	Female	30	11.9
120967	101005	Female	30	11.9
121102	101042	Female	30	11.9
121185	101077	Female	30	11.9
121305	101094	Female	30	11.9
121342	101123	Female	30	11.9
121435	101154	Female	30	11.9
121467	101172	Female	30	11.9
121537	101199	Female	30	11.9
121583	101201	Female	30	11.9
121500	101012	Female	30	11.9
120593	100673	Female	30	11.9
120085	100633	Female	30	11.9
120135	100679	Female	30	11.9
120236	100724	Female	30	11.9
120449	100837	Female	30	11.9
120811	100960	Female	30	11.9
120993	100985	Female	30	11.9
121044	100987	Female	30	11.9
121125	101006	Female	30	11.9
121188	101048	Female	30	11.9
121278	101067	Female	30	11.9
121335	101098	Female	30	11.9
121418	101114	Female	30	11.9
121486	101138	Female	30	11.9
121545	101150	Female	30	11.9
121605	101169	Female	30	11.9
121658	101194	Female	30	11.9
121687	101191	Female	30	11.9
121621	101064	Female	30	11.9
120844	100709	Female	30	11.9
120271	100659	Female	30	11.9
120260	100652	Female	30	11.9
120330	100704	Female	30	11.9
120470	100771	Female	30	11.9
120802	100896	Female	30	11.9
121020	100947	Female	30	11.9
121164	100989	Female	30	11.9
121212	101008	Female	30	11.9
121300	101030	Female	30	11.9
121338	101064	Female	30	11.9
121433	101073	Female	30	11.9
121467	101102	Female	30	11.9
121561	101123	Female	30	11.9
121577	101149	Female	30	11.9
121650	101154	Female	30	11.9
121668	101196	Female	30	11.9
121729	101196	Female	30	11.9
121751	101188	Female	30	11.9
121618	100953	Female	30	11.9
120730	100683	Female	30	11.9
120388	100667	Female	30	11.9
120414	100695	Female	30	11.9
120506	100750	Female	30	11.9
120694	100848	Female	30	11.9
120953	100939	Female	30	11.9
121058	100940	Female	30	11.9
121094	100957	Female	30	11.9
121174	100979	Female	30	11.9
121238	101009	Female	30	11.9
121339	101034	Female	30	11.9
121418	101064	Female	30	11.9
121505	101079	Female	30	11.9
121548	101103	Female	30	11.9
121624	101123	Female	30	11.9
121668	101150	Female	30	11.9
121716	101175	Female	30	11.9
121704	101082	Female	30	11.9
121115	100709	Female	30	11.9
120283	100573	Female	30	11.9
120233	100622	Female	30	11.9
120332	100646	Female	30	11.9
120449	100720	Female	30	11.9
120699	100810	Female	30	11.9
120981	100890	Female	30	11.9
121073	100902	Female	30	11.9
121110	100924	Female	30	11.9
121123	100957	Female	30	11.9
121247	101004	Female	30	11.9
121320	101021	Female	30	11.9
121435	101041	Female	30	11.9
121457	101065	Female	30	11.9
121555	101082	Female	30	11.9
121585	101090	Female	30	11.9
121671	101093	Female	30	11.9
121663	101109	Female	30	11.9
121739	101105	Female	30	11.9
121651	100984	Female	30	11.9
120979	100659	Female	30	11.9
120400	100632	Female	30	11.9
120504	100694	Female	30	11.9
120610	100746	Female	30	11.9
120793	100806	Female	30	11.9
121004	100889	Female	30	11.9
121193	100913	Female	30	11.9
121261	100944	Female	30	11.9
121320	100963	Female	30	11.9
121373	100998	Female	30	11.9
121399	101012	Female	30	11.9
121422	101012	Female	30	11.9
121448	101013	Female	30	11.9
121508	101032	Female	30	11.9
121572	101046	Female	30	11.9
121620	101053	Female	30	11.9
121636	101090	Female	30	11.9
121652	101077	Female	30	11.9
121695	101076	Female	30	11.9
121628	100893	Female	30	11.9
120875	100610	Female	30	11.9
120471	100612	Female	30	11.9
120575	100647	Female	30	11.9
120683	100712	Female	30	11.9
120832	100772	Female	30	11.9
121098	100869	Female	30	11.9
121236	100868	Female	30	11.9
121273	100899	Female	30	11.9
121298	100897	Female	30	11.9
121369	100946	Female	30	11.9
121437	100948	Female	30	11.9
121515	101001	Female	30	11.9
121562	101009	Female	30	11.9
121613	101039	Female	30	11.9
121643	101047	Female	30	11.9
121711	101070	Female	30	11.9
121744	101068	Female	30	11.9
121764	101011	Female	30	11.9
121337	100680	Female	30	11.9
120476	100518	Female	30	11.9
120293	100533	Female	30	11.9
120413	100569	Female	30	11.9
120454	100618	Female	30	11.9
120672	100709	Female	30	11.9
120937	100802	Female	30	11.9
121110	100831	Female	30	11.9
121125	100848	Female	30	11.9
121207	100872	Female	30	11.9
121259	100909	Female	30	11.9
121364	100932	Female	30	11.9
121415	100960	Female	30	11.9
121510	100991	Female	30	11.9
121549	101008	Female	30	11.9
121593	101010	Female	30	11.9
121650	101022	Female	30	11.9
121694	101049	Female	30	11.9
121744	101060	Female	30	11.9
121736	101013	Female	30	11.9
121299	100682	Female	30	11.9
120557	100577	Female	30	11.9
120526	100600	Female	30	11.9
120642	100661	Female	30	11.9
120754	100688	Female	30	11.9
120936	100790	Female	30	11.9
121170	100852	Female	30	11.9
121307	100862	Female	30	11.9
121364	100901	Female	30	11.9
121405	100902	Female	30	11.9
121458	100932	Female	30	11.9
121526	100938	Female	30	11.9
121589	100980	Female	30	11.9
121651	100969	Female	30	11.9
121700	101009	Female	30	11.9
121735	100993	Female	30	11.9
121774	101032	Female	30	11.9
121817	101003	Female	30	11.9
121843	101036	Female	30	11.9
121860	100982	Female	30	11.9
121674	100779	Female	30	11.9
121020	100664	Female	30	11.9
120969	100694	Female	30	11.9
121050	100724	Female	30	11.9
121144	100737	Female	30	11.9
121215	100814	Female	30	11.9
121438	100859	Female	30	11.9
121496	100886	Female	30	11.9
121568	100886	Female	30	11.9
121556	100911	Female	30	11.9
121632	100922	Female	30	11.9
121658	100946	Female	30	11.9
121718	100951	Female	30	11.9
121738	100966	Female	30	11.9
121789	100978	Female	30	11.9
121822	100991	Female	30	11.9
121858	100994	Female	30	11.9
121870	101004	Female	30	11.9
121885	100953	Female	30	11.9
121631	100727	Female	30	11.9
121001	100610	Female	30	11.9
120929	100645	Female	30	11.9
121034	100678	Female	30	11.9
121113	100702	Female	30	11.9
121226	100770	Female	30	11.9
121416	100826	Female	30	11.9
121514	100863	Female	30	11.9
121554	100856	Female	30	11.9
121579	100875	Female	30	11.9
121652	100880	Female	30	11.9
121692	100908	Female	30	11.9
121748	100925	Female	30	11.9
121792	100933	Female	30	11.9
121827	100959	Female	30	11.9
121862	100961	Female	30	11.9
121890	100978	Female	30	11.9
121915	100972	Female	30	11.9
121941	101003	Female	30	11.9
121960	100977	Female	30	11.9
121932	100902	Female	30	11.9
121526	100653	Female	30	11.9
121123	100655	Female	30	11.9
121183	100664	Female	30	11.9
121255	100688	Female	30	11.9
121291	100722	Female	30	11.9
121430	100788	Female	30	11.9
121548	100812	Female	30	11.9
121588	100811	Female	30	11.9
121550	100814	Female	30	11.9
121618	100840	Female	30	11.9
121640	100866	Female	30	11.9
121722	100886	Female	30	11.9
121732	100907	Female	30	11.9
121802	100917	Female	30	11.9
121806	100946	Female	30	11.9
121870	100955	Female	30	11.9
121866	100961	Female	30	11.9
121923	100960	Female	30	11.9
121919	100973	Female	30	11.9
121947	100930	Female	30	11.9
121697	100692	Female	30	11.9
121064	100575	Female	30	11.9
121018	100590	Female	30	11.9
121052	100591	Female	30	11.9
121122	100623	Female	30	11.9
121223	100686	Female	30	11.9
121401	100755	Female	30	11.9
121496	100770	Female	30	11.9
121543	100795	Female	30	11.9
121566	100819	Female	30	11.9
121639	100829	Female	30	11.9
121678	100842	Female	30	11.9
121724	100884	Female	30	11.9
121772	100892	Female	30	11.9
121800	100905	Female	30	11.9
121832	100901	Female	30	11.9
121873	100931	Female	30	11.9
121887	100924	Female	30	11.9
121915	100945	Female	30	11.9
121951	100926	Female	30	11.9
121964	100922	Female	30	11.9
121892	100798	Female	30	11.9
