# Supplementary material for: An approach to machine learning-based non-invasive hemoglobin estimation using multi-wavelength PPG signal features
Source: Front Physiol. 2026 Apr 21;17:1637455. doi: 10.3389/fphys.2026.1637455 (PMC13139029; doi:10.3389/fphys.2026.1637455)
Supplement: Supplementary file 1 [file DataSheet1.zip › code/26.csv]

Red (a.u)	Infra Red (a.u)	Gender	Age	Hemoglobin (g/dL)
116487	91149	Female	48	11.9
116309	91122	Female	48	11.9
116209	91115	Female	48	11.9
116309	91148	Female	48	11.9
116398	91207	Female	48	11.9
116503	91216	Female	48	11.9
116573	91226	Female	48	11.9
116631	91261	Female	48	11.9
116725	91302	Female	48	11.9
116851	91352	Female	48	11.9
116990	91390	Female	48	11.9
117104	91415	Female	48	11.9
117241	91474	Female	48	11.9
117375	91463	Female	48	11.9
117334	91364	Female	48	11.9
116852	91234	Female	48	11.9
116566	91164	Female	48	11.9
116366	91147	Female	48	11.9
116336	91155	Female	48	11.9
116408	91177	Female	48	11.9
116504	91195	Female	48	11.9
116557	91210	Female	48	11.9
116586	91229	Female	48	11.9
116653	91249	Female	48	11.9
116699	91258	Female	48	11.9
116764	91264	Female	48	11.9
116847	91285	Female	48	11.9
116933	91329	Female	48	11.9
117013	91316	Female	48	11.9
116953	91248	Female	48	11.9
116537	91079	Female	48	11.9
116185	90974	Female	48	11.9
115856	90881	Female	48	11.9
115708	90863	Female	48	11.9
115618	90882	Female	48	11.9
115706	90892	Female	48	11.9
115742	90903	Female	48	11.9
115792	90922	Female	48	11.9
115853	90949	Female	48	11.9
115933	90989	Female	48	11.9
116052	91032	Female	48	11.9
116168	91073	Female	48	11.9
116274	91118	Female	48	11.9
116372	91106	Female	48	11.9
116350	91045	Female	48	11.9
115966	90892	Female	48	11.9
115583	90816	Female	48	11.9
115259	90719	Female	48	11.9
115024	90638	Female	48	11.9
114857	90653	Female	48	11.9
114947	90679	Female	48	11.9
115016	90721	Female	48	11.9
115107	90747	Female	48	11.9
115215	90785	Female	48	11.9
115336	90835	Female	48	11.9
115474	90862	Female	48	11.9
115608	90882	Female	48	11.9
115760	90936	Female	48	11.9
115884	90935	Female	48	11.9
115970	90934	Female	48	11.9
115728	90777	Female	48	11.9
115328	90677	Female	48	11.9
114992	90586	Female	48	11.9
114780	90545	Female	48	11.9
114654	90557	Female	48	11.9
114771	90599	Female	48	11.9
114897	90649	Female	48	11.9
115066	90675	Female	48	11.9
115144	90721	Female	48	11.9
115299	90763	Female	48	11.9
115423	90809	Female	48	11.9
115571	90873	Female	48	11.9
115699	90880	Female	48	11.9
115791	90907	Female	48	11.9
115901	90944	Female	48	11.9
115830	90829	Female	48	11.9
115416	90724	Female	48	11.9
115049	90602	Female	48	11.9
114740	90531	Female	48	11.9
114481	90482	Female	48	11.9
114440	90469	Female	48	11.9
114480	90517	Female	48	11.9
114590	90531	Female	48	11.9
114650	90582	Female	48	11.9
114779	90619	Female	48	11.9
114905	90632	Female	48	11.9
114973	90682	Female	48	11.9
115122	90726	Female	48	11.9
115237	90766	Female	48	11.9
115344	90758	Female	48	11.9
115301	90670	Female	48	11.9
114906	90554	Female	48	11.9
114480	90412	Female	48	11.9
114118	90337	Female	48	11.9
113843	90254	Female	48	11.9
113745	90280	Female	48	11.9
113801	90319	Female	48	11.9
113978	90377	Female	48	11.9
114079	90439	Female	48	11.9
114240	90450	Female	48	11.9
114381	90512	Female	48	11.9
114567	90571	Female	48	11.9
114753	90610	Female	48	11.9
114925	90672	Female	48	11.9
115120	90731	Female	48	11.9
115298	90726	Female	48	11.9
115076	90611	Female	48	11.9
114666	90478	Female	48	11.9
114315	90404	Female	48	11.9
114050	90315	Female	48	11.9
113883	90303	Female	48	11.9
113830	90302	Female	48	11.9
113944	90318	Female	48	11.9
113983	90353	Female	48	11.9
114109	90390	Female	48	11.9
114218	90431	Female	48	11.9
114388	90488	Female	48	11.9
114573	90536	Female	48	11.9
114722	90580	Female	48	11.9
114868	90598	Female	48	11.9
115020	90631	Female	48	11.9
114984	90560	Female	48	11.9
114596	90428	Female	48	11.9
114214	90337	Female	48	11.9
113884	90239	Female	48	11.9
113687	90224	Female	48	11.9
113600	90223	Female	48	11.9
113738	90306	Female	48	11.9
113882	90313	Female	48	11.9
114010	90316	Female	48	11.9
114031	90314	Female	48	11.9
114091	90345	Female	48	11.9
114226	90435	Female	48	11.9
114393	90484	Female	48	11.9
114568	90555	Female	48	11.9
114740	90602	Female	48	11.9
114822	90557	Female	48	11.9
114545	90432	Female	48	11.9
114110	90332	Female	48	11.9
113737	90218	Female	48	11.9
113434	90131	Female	48	11.9
113259	90071	Female	48	11.9
113279	90118	Female	48	11.9
113399	90169	Female	48	11.9
113558	90191	Female	48	11.9
113615	90242	Female	48	11.9
113763	90256	Female	48	11.9
113884	90308	Female	48	11.9
114051	90362	Female	48	11.9
114206	90406	Female	48	11.9
114375	90474	Female	48	11.9
114547	90507	Female	48	11.9
114542	90447	Female	48	11.9
114167	90295	Female	48	11.9
113770	90206	Female	48	11.9
113473	90156	Female	48	11.9
113314	90101	Female	48	11.9
113345	90161	Female	48	11.9
113509	90216	Female	48	11.9
113693	90237	Female	48	11.9
113804	90232	Female	48	11.9
113893	90337	Female	48	11.9
114053	90397	Female	48	11.9
114176	90374	Female	48	11.9
114314	90422	Female	48	11.9
114512	90536	Female	48	11.9
114767	90668	Female	48	11.9
114966	90732	Female	48	11.9
114932	90573	Female	48	11.9
114474	90377	Female	48	11.9
114056	90288	Female	48	11.9
113847	90249	Female	48	11.9
113792	90288	Female	48	11.9
113952	90333	Female	48	11.9
114129	90368	Female	48	11.9
114214	90377	Female	48	11.9
114352	90399	Female	48	11.9
114408	90451	Female	48	11.9
114564	90495	Female	48	11.9
114705	90517	Female	48	11.9
114782	90544	Female	48	11.9
114877	90538	Female	48	11.9
115007	90580	Female	48	11.9
115058	90541	Female	48	11.9
114726	90403	Female	48	11.9
114337	90327	Female	48	11.9
114030	90199	Female	48	11.9
113793	90143	Female	48	11.9
113678	90142	Female	48	11.9
113772	90167	Female	48	11.9
113834	90204	Female	48	11.9
113970	90228	Female	48	11.9
114028	90281	Female	48	11.9
114214	90333	Female	48	11.9
114366	90396	Female	48	11.9
114540	90435	Female	48	11.9
114708	90482	Female	48	11.9
114864	90544	Female	48	11.9
114988	90533	Female	48	11.9
114731	90389	Female	48	11.9
114288	90268	Female	48	11.9
113933	90166	Female	48	11.9
113687	90123	Female	48	11.9
113541	90078	Female	48	11.9
113585	90121	Female	48	11.9
113713	90171	Female	48	11.9
113882	90196	Female	48	11.9
113948	90221	Female	48	11.9
114125	90267	Female	48	11.9
114240	90359	Female	48	11.9
114462	90409	Female	48	11.9
114623	90441	Female	48	11.9
114748	90450	Female	48	11.9
114837	90445	Female	48	11.9
114595	90342	Female	48	11.9
114189	90241	Female	48	11.9
113907	90175	Female	48	11.9
113750	90154	Female	48	11.9
113636	90104	Female	48	11.9
113632	90091	Female	48	11.9
113703	90069	Female	48	11.9
113773	90147	Female	48	11.9
113852	90195	Female	48	11.9
114066	90274	Female	48	11.9
114229	90339	Female	48	11.9
114422	90360	Female	48	11.9
114511	90382	Female	48	11.9
114639	90413	Female	48	11.9
114772	90434	Female	48	11.9
114663	90370	Female	48	11.9
114292	90274	Female	48	11.9
113964	90207	Female	48	11.9
113745	90133	Female	48	11.9
113615	90125	Female	48	11.9
113668	90151	Female	48	11.9
113753	90166	Female	48	11.9
113843	90192	Female	48	11.9
113910	90189	Female	48	11.9
114017	90238	Female	48	11.9
114084	90268	Female	48	11.9
114253	90308	Female	48	11.9
114337	90378	Female	48	11.9
114478	90425	Female	48	11.9
114603	90433	Female	48	11.9
114539	90370	Female	48	11.9
114175	90253	Female	48	11.9
113864	90153	Female	48	11.9
113639	90085	Female	48	11.9
113530	90098	Female	48	11.9
