# Supplementary material for: An approach to machine learning-based non-invasive hemoglobin estimation using multi-wavelength PPG signal features
Source: Front Physiol. 2026 Apr 21;17:1637455. doi: 10.3389/fphys.2026.1637455 (PMC13139029; doi:10.3389/fphys.2026.1637455)
Supplement: Supplementary file 1 [file DataSheet1.zip › code/27.csv]

Red (a.u)	Infra Red (a.u)	Gender	Age	Hemoglobin (g/dL)
87637	71584	Male	36	16
87689	71604	Male	36	16
87650	71496	Male	36	16
87187	71240	Male	36	16
86519	71046	Male	36	16
86240	70933	Male	36	16
86043	70916	Male	36	16
86177	71005	Male	36	16
86406	71097	Male	36	16
86628	71165	Male	36	16
86749	71248	Male	36	16
86862	71316	Male	36	16
87048	71388	Male	36	16
87155	71446	Male	36	16
87251	71464	Male	36	16
87354	71523	Male	36	16
87491	71590	Male	36	16
87582	71593	Male	36	16
87288	71412	Male	36	16
86812	71300	Male	36	16
86619	71316	Male	36	16
86749	71395	Male	36	16
86910	71531	Male	36	16
87207	71630	Male	36	16
87465	71730	Male	36	16
87543	71760	Male	36	16
87591	71769	Male	36	16
87629	71730	Male	36	16
87629	71761	Male	36	16
87690	71774	Male	36	16
87835	71816	Male	36	16
87935	71857	Male	36	16
87871	71720	Male	36	16
87303	71464	Male	36	16
86830	71348	Male	36	16
86629	71299	Male	36	16
86632	71314	Male	36	16
86741	71352	Male	36	16
86833	71422	Male	36	16
87037	71472	Male	36	16
87045	71476	Male	36	16
87124	71541	Male	36	16
87279	71598	Male	36	16
87408	71634	Male	36	16
87494	71701	Male	36	16
87654	71745	Male	36	16
87711	71667	Male	36	16
87270	71463	Male	36	16
86827	71346	Male	36	16
86639	71387	Male	36	16
86738	71436	Male	36	16
86918	71532	Male	36	16
87178	71665	Male	36	16
87398	71721	Male	36	16
87481	71733	Male	36	16
87531	71762	Male	36	16
87558	71792	Male	36	16
87634	71830	Male	36	16
87751	71870	Male	36	16
87809	71871	Male	36	16
87806	71795	Male	36	16
87456	71530	Male	36	16
86827	71346	Male	36	16
86508	71257	Male	36	16
86470	71242	Male	36	16
86503	71319	Male	36	16
86739	71352	Male	36	16
86837	71390	Male	36	16
86922	71429	Male	36	16
86915	71395	Male	36	16
86953	71437	Male	36	16
87067	71469	Male	36	16
87121	71477	Male	36	16
87253	71551	Male	36	16
87340	71583	Male	36	16
87254	71434	Male	36	16
86767	71248	Male	36	16
86402	71189	Male	36	16
86321	71142	Male	36	16
86336	71195	Male	36	16
86564	71346	Male	36	16
86841	71412	Male	36	16
87017	71467	Male	36	16
87031	71488	Male	36	16
87095	71530	Male	36	16
87222	71577	Male	36	16
87356	71640	Male	36	16
87460	71683	Male	36	16
87626	71761	Male	36	16
87757	71807	Male	36	16
87598	71613	Male	36	16
87043	71350	Male	36	16
86570	71298	Male	36	16
86515	71265	Male	36	16
86575	71394	Male	36	16
86932	71538	Male	36	16
87220	71627	Male	36	16
87372	71635	Male	36	16
87407	71672	Male	36	16
87437	71706	Male	36	16
87569	71748	Male	36	16
87649	71805	Male	36	16
87783	71854	Male	36	16
87950	71947	Male	36	16
88138	72039	Male	36	16
88220	71957	Male	36	16
87764	71718	Male	36	16
87287	71612	Male	36	16
87143	71607	Male	36	16
87188	71636	Male	36	16
87363	71797	Male	36	16
87688	71870	Male	36	16
87823	71928	Male	36	16
87925	72020	Male	36	16
88069	72078	Male	36	16
88191	72109	Male	36	16
88318	72188	Male	36	16
88441	72251	Male	36	16
88612	72310	Male	36	16
88690	72351	Male	36	16
88835	72390	Male	36	16
88902	72363	Male	36	16
88629	72203	Male	36	16
88078	72045	Male	36	16
87785	71969	Male	36	16
87805	72027	Male	36	16
87980	72142	Male	36	16
88274	72242	Male	36	16
88418	72291	Male	36	16
88446	72276	Male	36	16
88443	72269	Male	36	16
88471	72282	Male	36	16
88545	72329	Male	36	16
88658	72343	Male	36	16
88797	72391	Male	36	16
88885	72446	Male	36	16
89140	72588	Male	36	16
89305	72535	Male	36	16
88823	72312	Male	36	16
88297	72183	Male	36	16
88163	72181	Male	36	16
88258	72268	Male	36	16
88484	72344	Male	36	16
88720	72444	Male	36	16
88855	72488	Male	36	16
88956	72519	Male	36	16
89006	72580	Male	36	16
89184	72656	Male	36	16
89300	72678	Male	36	16
89403	72699	Male	36	16
89494	72790	Male	36	16
89698	72849	Male	36	16
89822	72835	Male	36	16
89418	72568	Male	36	16
88733	72342	Male	36	16
88347	72263	Male	36	16
88274	72276	Male	36	16
88383	72353	Male	36	16
88659	72445	Male	36	16
88842	72489	Male	36	16
88903	72498	Male	36	16
88920	72492	Male	36	16
88939	72552	Male	36	16
89119	72612	Male	36	16
89221	72658	Male	36	16
89330	72732	Male	36	16
89527	72796	Male	36	16
89723	72891	Male	36	16
89813	72825	Male	36	16
89329	72506	Male	36	16
88641	72331	Male	36	16
88311	72292	Male	36	16
88341	72329	Male	36	16
88516	72443	Male	36	16
88840	72576	Male	36	16
89047	72622	Male	36	16
89109	72629	Male	36	16
89119	72644	Male	36	16
89168	72659	Male	36	16
89288	72715	Male	36	16
89430	72821	Male	36	16
89634	72881	Male	36	16
89734	72911	Male	36	16
89859	72955	Male	36	16
89965	72979	Male	36	16
89780	72750	Male	36	16
89041	72485	Male	36	16
88574	72413	Male	36	16
88547	72416	Male	36	16
88629	72496	Male	36	16
88902	72597	Male	36	16
89162	72696	Male	36	16
89334	72772	Male	36	16
89433	72800	Male	36	16
89507	72811	Male	36	16
89623	72870	Male	36	16
89765	72953	Male	36	16
89999	73046	Male	36	16
90117	73078	Male	36	16
90200	73088	Male	36	16
90304	73145	Male	36	16
90412	73153	Male	36	16
90157	72958	Male	36	16
89396	72642	Male	36	16
88887	72563	Male	36	16
88834	72623	Male	36	16
89090	72738	Male	36	16
89358	72858	Male	36	16
89603	72938	Male	36	16
89667	72902	Male	36	16
89507	72838	Male	36	16
89471	72844	Male	36	16
89535	72860	Male	36	16
89618	72902	Male	36	16
89670	72868	Male	36	16
89660	72848	Male	36	16
89679	72872	Male	36	16
89706	72804	Male	36	16
89338	72576	Male	36	16
88670	72337	Male	36	16
88374	72352	Male	36	16
88439	72364	Male	36	16
88598	72477	Male	36	16
88834	72561	Male	36	16
89035	72613	Male	36	16
89056	72647	Male	36	16
89129	72684	Male	36	16
89245	72735	Male	36	16
89351	72783	Male	36	16
89467	72843	Male	36	16
89563	72829	Male	36	16
89711	72964	Male	36	16
89924	73013	Male	36	16
89908	72901	Male	36	16
89382	72673	Male	36	16
88755	72481	Male	36	16
88483	72421	Male	36	16
88469	72464	Male	36	16
88679	72595	Male	36	16
88996	72684	Male	36	16
89222	72771	Male	36	16
89278	72771	Male	36	16
89285	72761	Male	36	16
89325	72816	Male	36	16
89479	72908	Male	36	16
89660	72982	Male	36	16
89842	73020	Male	36	16
89949	73056	Male	36	16
90065	73115	Male	36	16
