# Supplementary material for: An approach to machine learning-based non-invasive hemoglobin estimation using multi-wavelength PPG signal features
Source: Front Physiol. 2026 Apr 21;17:1637455. doi: 10.3389/fphys.2026.1637455 (PMC13139029; doi:10.3389/fphys.2026.1637455)
Supplement: Supplementary file 1 [file DataSheet1.zip › code/28.csv]

Red (a.u)	Infra Red (a.u)	Gender	Age	Hemoglobin (g/dL)
114762	109409	Female	32	10.6
114628	109420	Female	32	10.6
114782	109541	Female	32	10.6
115012	109648	Female	32	10.6
115220	109684	Female	32	10.6
115246	109716	Female	32	10.6
115360	109757	Female	32	10.6
115459	109839	Female	32	10.6
115638	109901	Female	32	10.6
115734	109958	Female	32	10.6
115735	109786	Female	32	10.6
115222	109557	Female	32	10.6
114839	109458	Female	32	10.6
114765	109489	Female	32	10.6
114942	109621	Female	32	10.6
115226	109728	Female	32	10.6
115378	109782	Female	32	10.6
115450	109798	Female	32	10.6
115507	109852	Female	32	10.6
115616	109888	Female	32	10.6
115721	109953	Female	32	10.6
115863	109965	Female	32	10.6
115665	109743	Female	32	10.6
115134	109534	Female	32	10.6
114844	109450	Female	32	10.6
114794	109501	Female	32	10.6
114981	109605	Female	32	10.6
115194	109681	Female	32	10.6
115272	109680	Female	32	10.6
115329	109725	Female	32	10.6
115406	109732	Female	32	10.6
115513	109804	Female	32	10.6
115626	109852	Female	32	10.6
115746	109832	Female	32	10.6
115371	109565	Female	32	10.6
114919	109425	Female	32	10.6
114714	109402	Female	32	10.6
114815	109503	Female	32	10.6
115057	109612	Female	32	10.6
115258	109666	Female	32	10.6
115279	109686	Female	32	10.6
115376	109715	Female	32	10.6
115429	109769	Female	32	10.6
115545	109819	Female	32	10.6
115642	109864	Female	32	10.6
115630	109701	Female	32	10.6
115111	109477	Female	32	10.6
114749	109373	Female	32	10.6
114664	109385	Female	32	10.6
114824	109522	Female	32	10.6
115068	109601	Female	32	10.6
115158	109631	Female	32	10.6
115195	109639	Female	32	10.6
115263	109681	Female	32	10.6
115354	109717	Female	32	10.6
115468	109765	Female	32	10.6
115591	109764	Female	32	10.6
115276	109493	Female	32	10.6
114739	109321	Female	32	10.6
114487	109263	Female	32	10.6
114487	109337	Female	32	10.6
114702	109432	Female	32	10.6
114892	109499	Female	32	10.6
114967	109491	Female	32	10.6
115023	109540	Female	32	10.6
115102	109578	Female	32	10.6
115234	109653	Female	32	10.6
115360	109723	Female	32	10.6
115431	109605	Female	32	10.6
114934	109353	Female	32	10.6
114507	109222	Female	32	10.6
114342	109226	Female	32	10.6
114497	109340	Female	32	10.6
114728	109442	Female	32	10.6
114916	109484	Female	32	10.6
114936	109505	Female	32	10.6
115020	109540	Female	32	10.6
115097	109591	Female	32	10.6
115233	109652	Female	32	10.6
115372	109683	Female	32	10.6
115205	109467	Female	32	10.6
114665	109251	Female	32	10.6
114334	109188	Female	32	10.6
114302	109212	Female	32	10.6
114492	109352	Female	32	10.6
114741	109438	Female	32	10.6
114885	109485	Female	32	10.6
114957	109517	Female	32	10.6
115036	109562	Female	32	10.6
115154	109615	Female	32	10.6
115285	109696	Female	32	10.6
115407	109634	Female	32	10.6
115028	109380	Female	32	10.6
114546	109222	Female	32	10.6
114325	109185	Female	32	10.6
114380	109288	Female	32	10.6
114644	109407	Female	32	10.6
114836	109479	Female	32	10.6
114923	109488	Female	32	10.6
115010	109531	Female	32	10.6
115079	109564	Female	32	10.6
115202	109648	Female	32	10.6
115343	109668	Female	32	10.6
115276	109494	Female	32	10.6
114715	109248	Female	32	10.6
114341	109176	Female	32	10.6
114253	109193	Female	32	10.6
114453	109333	Female	32	10.6
114704	109426	Female	32	10.6
114878	109480	Female	32	10.6
114927	109513	Female	32	10.6
115049	109570	Female	32	10.6
115137	109635	Female	32	10.6
115323	109686	Female	32	10.6
115418	109683	Female	32	10.6
115163	109437	Female	32	10.6
114627	109278	Female	32	10.6
114426	109244	Female	32	10.6
114475	109340	Female	32	10.6
114770	109485	Female	32	10.6
115014	109557	Female	32	10.6
115123	109596	Female	32	10.6
115182	109618	Female	32	10.6
115287	109690	Female	32	10.6
115421	109743	Female	32	10.6
115545	109811	Female	32	10.6
115580	109677	Female	32	10.6
115064	109430	Female	32	10.6
114617	109279	Female	32	10.6
114472	109302	Female	32	10.6
114636	109429	Female	32	10.6
114930	109532	Female	32	10.6
115099	109582	Female	32	10.6
115163	109606	Female	32	10.6
115246	109662	Female	32	10.6
115337	109697	Female	32	10.6
115464	109764	Female	32	10.6
115584	109771	Female	32	10.6
115359	109540	Female	32	10.6
114820	109304	Female	32	10.6
114495	109266	Female	32	10.6
114468	109285	Female	32	10.6
114697	109434	Female	32	10.6
114919	109501	Female	32	10.6
115042	109534	Female	32	10.6
115079	109562	Female	32	10.6
115178	109616	Female	32	10.6
115260	109671	Female	32	10.6
115458	109726	Female	32	10.6
115477	109642	Female	32	10.6
115050	109359	Female	32	10.6
114511	109216	Female	32	10.6
114358	109212	Female	32	10.6
114407	109307	Female	32	10.6
114684	109409	Female	32	10.6
114857	109455	Female	32	10.6
114939	109482	Female	32	10.6
115025	109533	Female	32	10.6
115122	109577	Female	32	10.6
115253	109642	Female	32	10.6
115410	109712	Female	32	10.6
115302	109479	Female	32	10.6
114696	109228	Female	32	10.6
114302	109132	Female	32	10.6
114231	109182	Female	32	10.6
114418	109307	Female	32	10.6
114706	109403	Female	32	10.6
114869	109451	Female	32	10.6
114914	109458	Female	32	10.6
114975	109506	Female	32	10.6
115093	109555	Female	32	10.6
115231	109644	Female	32	10.6
115362	109617	Female	32	10.6
115061	109368	Female	32	10.6
114470	109118	Female	32	10.6
114171	109086	Female	32	10.6
114164	109140	Female	32	10.6
114417	109281	Female	32	10.6
114634	109352	Female	32	10.6
114775	109387	Female	32	10.6
114826	109419	Female	32	10.6
114938	109479	Female	32	10.6
115043	109542	Female	32	10.6
115237	109610	Female	32	10.6
115309	109578	Female	32	10.6
114951	109292	Female	32	10.6
114328	109102	Female	32	10.6
114111	109070	Female	32	10.6
114158	109168	Female	32	10.6
114465	109290	Female	32	10.6
114684	109366	Female	32	10.6
114818	109426	Female	32	10.6
114940	109474	Female	32	10.6
115047	109552	Female	32	10.6
115219	109625	Female	32	10.6
115381	109722	Female	32	10.6
115542	109662	Female	32	10.6
115095	109386	Female	32	10.6
114565	109207	Female	32	10.6
114371	109204	Female	32	10.6
114485	109337	Female	32	10.6
114793	109474	Female	32	10.6
115039	109552	Female	32	10.6
115182	109595	Female	32	10.6
115285	109655	Female	32	10.6
115403	109721	Female	32	10.6
115541	109794	Female	32	10.6
115726	109880	Female	32	10.6
115884	109827	Female	32	10.6
115371	109493	Female	32	10.6
114830	109337	Female	32	10.6
114624	109323	Female	32	10.6
114740	109449	Female	32	10.6
115056	109567	Female	32	10.6
115274	109643	Female	32	10.6
115332	109661	Female	32	10.6
115424	109705	Female	32	10.6
115512	109759	Female	32	10.6
115670	109826	Female	32	10.6
115776	109903	Female	32	10.6
115865	109748	Female	32	10.6
115240	109462	Female	32	10.6
114782	109300	Female	32	10.6
114590	109326	Female	32	10.6
114737	109436	Female	32	10.6
115036	109560	Female	32	10.6
115236	109607	Female	32	10.6
115309	109627	Female	32	10.6
115345	109665	Female	32	10.6
115450	109705	Female	32	10.6
115568	109775	Female	32	10.6
115732	109824	Female	32	10.6
115690	109648	Female	32	10.6
115065	109354	Female	32	10.6
114622	109246	Female	32	10.6
114516	109263	Female	32	10.6
114673	109406	Female	32	10.6
114988	109499	Female	32	10.6
115148	109538	Female	32	10.6
115225	109575	Female	32	10.6
115305	109614	Female	32	10.6
115424	109670	Female	32	10.6
115520	109719	Female	32	10.6
115663	109767	Female	32	10.6
115485	109483	Female	32	10.6
114838	109256	Female	32	10.6
114450	109140	Female	32	10.6
114417	109194	Female	32	10.6
114595	109304	Female	32	10.6
