# Supplementary material for: An approach to machine learning-based non-invasive hemoglobin estimation using multi-wavelength PPG signal features
Source: Front Physiol. 2026 Apr 21;17:1637455. doi: 10.3389/fphys.2026.1637455 (PMC13139029; doi:10.3389/fphys.2026.1637455)
Supplement: Supplementary file 1 [file DataSheet1.zip › code/29.csv]

Red (a.u)	Infra Red (a.u)	Gender	Age	Hemoglobin (g/dL)
103404	91863	Female	31	10.1
103517	91906	Female	31	10.1
103650	91942	Female	31	10.1
103700	91959	Female	31	10.1
103748	91983	Female	31	10.1
103802	92028	Female	31	10.1
103926	92070	Female	31	10.1
104057	92133	Female	31	10.1
104180	92181	Female	31	10.1
104321	92253	Female	31	10.1
104550	92361	Female	31	10.1
104739	92408	Female	31	10.1
104871	92461	Female	31	10.1
104940	92496	Female	31	10.1
105060	92541	Female	31	10.1
105149	92603	Female	31	10.1
105325	92658	Female	31	10.1
105443	92726	Female	31	10.1
105620	92773	Female	31	10.1
105741	92825	Female	31	10.1
105867	92889	Female	31	10.1
106018	92940	Female	31	10.1
106128	92988	Female	31	10.1
106233	93023	Female	31	10.1
106356	93056	Female	31	10.1
106145	92742	Female	31	10.1
105178	92444	Female	31	10.1
104626	92270	Female	31	10.1
104308	92187	Female	31	10.1
104218	92169	Female	31	10.1
104169	92181	Female	31	10.1
104301	92219	Female	31	10.1
104315	92222	Female	31	10.1
104301	92201	Female	31	10.1
104271	92190	Female	31	10.1
104278	92201	Female	31	10.1
104304	92220	Female	31	10.1
104378	92268	Female	31	10.1
104475	92290	Female	31	10.1
104562	92322	Female	31	10.1
104539	92240	Female	31	10.1
104108	91981	Female	31	10.1
103567	91782	Female	31	10.1
103146	91633	Female	31	10.1
102923	91574	Female	31	10.1
102803	91574	Female	31	10.1
102958	91646	Female	31	10.1
103063	91703	Female	31	10.1
103142	91708	Female	31	10.1
103119	91730	Female	31	10.1
103190	91758	Female	31	10.1
103312	91798	Female	31	10.1
103375	91824	Female	31	10.1
103349	91785	Female	31	10.1
103317	91809	Female	31	10.1
103428	91913	Female	31	10.1
103669	91990	Female	31	10.1
103875	92062	Female	31	10.1
103974	92081	Female	31	10.1
104071	92142	Female	31	10.1
104143	92180	Female	31	10.1
104290	92245	Female	31	10.1
104390	92319	Female	31	10.1
104581	92380	Female	31	10.1
104718	92466	Female	31	10.1
104902	92516	Female	31	10.1
105044	92576	Female	31	10.1
105193	92658	Female	31	10.1
105373	92715	Female	31	10.1
105241	92471	Female	31	10.1
104491	92173	Female	31	10.1
103802	91919	Female	31	10.1
103361	91795	Female	31	10.1
103126	91700	Female	31	10.1
102986	91692	Female	31	10.1
103052	91730	Female	31	10.1
103202	91790	Female	31	10.1
103227	91781	Female	31	10.1
103246	91782	Female	31	10.1
103235	91819	Female	31	10.1
103323	91857	Female	31	10.1
103440	91909	Female	31	10.1
103605	91992	Female	31	10.1
103754	92022	Female	31	10.1
103655	91907	Female	31	10.1
103180	91661	Female	31	10.1
102643	91471	Female	31	10.1
102312	91397	Female	31	10.1
102183	91388	Female	31	10.1
102291	91489	Female	31	10.1
102518	91547	Female	31	10.1
102649	91596	Female	31	10.1
102673	91609	Female	31	10.1
102737	91639	Female	31	10.1
102790	91695	Female	31	10.1
102944	91716	Female	31	10.1
102943	91729	Female	31	10.1
102954	91735	Female	31	10.1
103041	91806	Female	31	10.1
103241	91911	Female	31	10.1
103483	91973	Female	31	10.1
103619	92026	Female	31	10.1
103732	92086	Female	31	10.1
103864	92129	Female	31	10.1
104003	92213	Female	31	10.1
104167	92253	Female	31	10.1
104322	92335	Female	31	10.1
104459	92390	Female	31	10.1
104614	92445	Female	31	10.1
104703	92487	Female	31	10.1
104862	92534	Female	31	10.1
104923	92519	Female	31	10.1
104561	92235	Female	31	10.1
103747	91911	Female	31	10.1
103048	91661	Female	31	10.1
102594	91523	Female	31	10.1
102296	91451	Female	31	10.1
102219	91464	Female	31	10.1
102378	91542	Female	31	10.1
102528	91605	Female	31	10.1
102606	91602	Female	31	10.1
102644	91632	Female	31	10.1
102716	91677	Female	31	10.1
102849	91743	Female	31	10.1
102965	91815	Female	31	10.1
103173	91865	Female	31	10.1
103229	91845	Female	31	10.1
102947	91628	Female	31	10.1
102392	91415	Female	31	10.1
101957	91302	Female	31	10.1
101765	91264	Female	31	10.1
101750	91337	Female	31	10.1
101973	91432	Female	31	10.1
102262	91514	Female	31	10.1
102414	91566	Female	31	10.1
102473	91584	Female	31	10.1
102618	91664	Female	31	10.1
102784	91715	Female	31	10.1
102977	91788	Female	31	10.1
103094	91854	Female	31	10.1
103310	91936	Female	31	10.1
103497	92038	Female	31	10.1
103705	92086	Female	31	10.1
103823	92108	Female	31	10.1
103902	92166	Female	31	10.1
103999	92189	Female	31	10.1
104111	92254	Female	31	10.1
104281	92317	Female	31	10.1
104430	92356	Female	31	10.1
104554	92439	Female	31	10.1
104713	92466	Female	31	10.1
104836	92529	Female	31	10.1
104928	92556	Female	31	10.1
105055	92605	Female	31	10.1
104934	92399	Female	31	10.1
104242	92087	Female	31	10.1
103491	91858	Female	31	10.1
103086	91713	Female	31	10.1
102812	91622	Female	31	10.1
102660	91589	Female	31	10.1
102702	91632	Female	31	10.1
102787	91647	Female	31	10.1
102803	91642	Female	31	10.1
102791	91629	Female	31	10.1
102800	91665	Female	31	10.1
102863	91668	Female	31	10.1
102975	91734	Female	31	10.1
103085	91768	Female	31	10.1
103185	91774	Female	31	10.1
102920	91575	Female	31	10.1
102380	91342	Female	31	10.1
101870	91200	Female	31	10.1
101639	91127	Female	31	10.1
101505	91152	Female	31	10.1
101667	91235	Female	31	10.1
101928	91324	Female	31	10.1
102060	91354	Female	31	10.1
102114	91374	Female	31	10.1
102179	91405	Female	31	10.1
102315	91464	Female	31	10.1
102432	91498	Female	31	10.1
102526	91532	Female	31	10.1
102590	91546	Female	31	10.1
102754	91640	Female	31	10.1
102952	91718	Female	31	10.1
103157	91775	Female	31	10.1
103240	91832	Female	31	10.1
103383	91879	Female	31	10.1
103501	91938	Female	31	10.1
103682	92001	Female	31	10.1
103834	92049	Female	31	10.1
103999	92143	Female	31	10.1
104169	92202	Female	31	10.1
104306	92259	Female	31	10.1
104458	92317	Female	31	10.1
104608	92362	Female	31	10.1
104721	92368	Female	31	10.1
104348	92058	Female	31	10.1
103602	91773	Female	31	10.1
102949	91558	Female	31	10.1
102576	91424	Female	31	10.1
102291	91338	Female	31	10.1
102230	91352	Female	31	10.1
102312	91424	Female	31	10.1
102462	91446	Female	31	10.1
102490	91441	Female	31	10.1
102470	91457	Female	31	10.1
102502	91484	Female	31	10.1
102589	91540	Female	31	10.1
102733	91587	Female	31	10.1
102896	91638	Female	31	10.1
102950	91617	Female	31	10.1
102601	91374	Female	31	10.1
102030	91177	Female	31	10.1
101637	91048	Female	31	10.1
101483	91042	Female	31	10.1
101509	91111	Female	31	10.1
101785	91213	Female	31	10.1
101972	91290	Female	31	10.1
102099	91298	Female	31	10.1
102113	91311	Female	31	10.1
102202	91379	Female	31	10.1
102367	91436	Female	31	10.1
102452	91440	Female	31	10.1
102436	91436	Female	31	10.1
102460	91456	Female	31	10.1
102633	91559	Female	31	10.1
102867	91637	Female	31	10.1
103038	91693	Female	31	10.1
103106	91709	Female	31	10.1
103213	91762	Female	31	10.1
103291	91814	Female	31	10.1
103449	91862	Female	31	10.1
103554	91922	Female	31	10.1
103711	91978	Female	31	10.1
103829	92027	Female	31	10.1
103953	92087	Female	31	10.1
104082	92128	Female	31	10.1
104165	92137	Female	31	10.1
103938	91876	Female	31	10.1
103137	91504	Female	31	10.1
102312	91242	Female	31	10.1
101778	91043	Female	31	10.1
101469	90976	Female	31	10.1
101343	90997	Female	31	10.1
101524	91082	Female	31	10.1
101650	91142	Female	31	10.1
101752	91146	Female	31	10.1
101702	91158	Female	31	10.1
