# Supplementary material for: An approach to machine learning-based non-invasive hemoglobin estimation using multi-wavelength PPG signal features
Source: Front Physiol. 2026 Apr 21;17:1637455. doi: 10.3389/fphys.2026.1637455 (PMC13139029; doi:10.3389/fphys.2026.1637455)
Supplement: Supplementary file 1 [file DataSheet1.zip › code/3.csv]

Red (a.u)	Infra Red (a.u)	Gender	Age	Hemoglobin (g/dL)
113398	99744	Female	53	13.8
113471	99767	Female	53	13.8
113513	99816	Female	53	13.8
113588	99835	Female	53	13.8
113669	99890	Female	53	13.8
113762	99900	Female	53	13.8
113847	99944	Female	53	13.8
113899	99950	Female	53	13.8
113978	99966	Female	53	13.8
114003	99973	Female	53	13.8
114069	99960	Female	53	13.8
113900	99858	Female	53	13.8
113683	99787	Female	53	13.8
113496	99751	Female	53	13.8
113420	99732	Female	53	13.8
113360	99709	Female	53	13.8
113378	99761	Female	53	13.8
113459	99783	Female	53	13.8
113519	99812	Female	53	13.8
113570	99833	Female	53	13.8
113656	99851	Female	53	13.8
113716	99884	Female	53	13.8
113779	99900	Female	53	13.8
113878	99947	Female	53	13.8
113954	99970	Female	53	13.8
114038	100011	Female	53	13.8
114074	100027	Female	53	13.8
114143	100008	Female	53	13.8
113958	99923	Female	53	13.8
113754	99841	Female	53	13.8
113529	99779	Female	53	13.8
113457	99755	Female	53	13.8
113346	99760	Female	53	13.8
113377	99775	Female	53	13.8
113450	99781	Female	53	13.8
113469	99808	Female	53	13.8
113527	99839	Female	53	13.8
113599	99876	Female	53	13.8
113671	99875	Female	53	13.8
113743	99920	Female	53	13.8
113821	99965	Female	53	13.8
113911	99975	Female	53	13.8
113965	100002	Female	53	13.8
114020	100020	Female	53	13.8
114095	100019	Female	53	13.8
113979	99913	Female	53	13.8
113730	99844	Female	53	13.8
113501	99766	Female	53	13.8
113358	99721	Female	53	13.8
113238	99702	Female	53	13.8
113265	99727	Female	53	13.8
113291	99767	Female	53	13.8
113376	99785	Female	53	13.8
113412	99843	Female	53	13.8
113503	99867	Female	53	13.8
113576	99875	Female	53	13.8
113642	99916	Female	53	13.8
113723	99955	Female	53	13.8
113817	99996	Female	53	13.8
113904	100026	Female	53	13.8
113973	100048	Female	53	13.8
114053	100075	Female	53	13.8
114047	100011	Female	53	13.8
113850	99933	Female	53	13.8
113606	99821	Female	53	13.8
113421	99796	Female	53	13.8
113309	99735	Female	53	13.8
113254	99755	Female	53	13.8
113278	99773	Female	53	13.8
113363	99813	Female	53	13.8
113399	99833	Female	53	13.8
113503	99871	Female	53	13.8
113541	99920	Female	53	13.8
113638	99935	Female	53	13.8
113682	99951	Female	53	13.8
113750	99977	Female	53	13.8
113803	99975	Female	53	13.8
113835	99982	Female	53	13.8
113871	99959	Female	53	13.8
113926	99966	Female	53	13.8
113855	99899	Female	53	13.8
113607	99789	Female	53	13.8
113388	99747	Female	53	13.8
113276	99725	Female	53	13.8
113259	99756	Female	53	13.8
113285	99799	Female	53	13.8
113400	99850	Female	53	13.8
113430	99864	Female	53	13.8
113507	99878	Female	53	13.8
113496	99872	Female	53	13.8
113480	99783	Female	53	13.8
113348	99725	Female	53	13.8
113371	99753	Female	53	13.8
113460	99778	Female	53	13.8
113524	99816	Female	53	13.8
113571	99800	Female	53	13.8
113543	99791	Female	53	13.8
113536	99719	Female	53	13.8
113318	99605	Female	53	13.8
113063	99522	Female	53	13.8
112890	99457	Female	53	13.8
112784	99428	Female	53	13.8
112724	99411	Female	53	13.8
112790	99474	Female	53	13.8
112877	99511	Female	53	13.8
112968	99534	Female	53	13.8
112968	99540	Female	53	13.8
113020	99516	Female	53	13.8
113029	99555	Female	53	13.8
113159	99612	Female	53	13.8
113217	99642	Female	53	13.8
113315	99697	Female	53	13.8
113458	99784	Female	53	13.8
113595	99848	Female	53	13.8
113676	99850	Female	53	13.8
113525	99744	Female	53	13.8
113239	99611	Female	53	13.8
112996	99518	Female	53	13.8
112834	99500	Female	53	13.8
112756	99456	Female	53	13.8
112732	99488	Female	53	13.8
112768	99486	Female	53	13.8
112822	99515	Female	53	13.8
112849	99540	Female	53	13.8
112958	99574	Female	53	13.8
112971	99613	Female	53	13.8
113071	99603	Female	53	13.8
113063	99573	Female	53	13.8
113066	99553	Female	53	13.8
113114	99582	Female	53	13.8
113183	99607	Female	53	13.8
113251	99644	Female	53	13.8
113240	99630	Female	53	13.8
113044	99513	Female	53	13.8
112791	99424	Female	53	13.8
112621	99375	Female	53	13.8
112533	99344	Female	53	13.8
112499	99391	Female	53	13.8
112584	99402	Female	53	13.8
112663	99431	Female	53	13.8
112709	99429	Female	53	13.8
112766	99470	Female	53	13.8
112813	99495	Female	53	13.8
112918	99518	Female	53	13.8
112954	99565	Female	53	13.8
113077	99582	Female	53	13.8
113100	99618	Female	53	13.8
113183	99604	Female	53	13.8
113197	99638	Female	53	13.8
113282	99622	Female	53	13.8
113113	99521	Female	53	13.8
112858	99433	Female	53	13.8
112660	99348	Female	53	13.8
112508	99314	Female	53	13.8
112436	99285	Female	53	13.8
112495	99329	Female	53	13.8
112602	99389	Female	53	13.8
112666	99400	Female	53	13.8
112730	99436	Female	53	13.8
112808	99439	Female	53	13.8
112906	99507	Female	53	13.8
112990	99517	Female	53	13.8
113106	99582	Female	53	13.8
113181	99642	Female	53	13.8
113368	99716	Female	53	13.8
113449	99787	Female	53	13.8
113581	99794	Female	53	13.8
113511	99708	Female	53	13.8
113230	99576	Female	53	13.8
112986	99506	Female	53	13.8
112822	99459	Female	53	13.8
112738	99513	Female	53	13.8
112862	99632	Female	53	13.8
113035	99653	Female	53	13.8
113005	99589	Female	53	13.8
113036	99622	Female	53	13.8
113121	99709	Female	53	13.8
113292	99779	Female	53	13.8
113352	99769	Female	53	13.8
113424	99841	Female	53	13.8
113500	99832	Female	53	13.8
113525	99814	Female	53	13.8
113492	99818	Female	53	13.8
113578	99827	Female	53	13.8
113458	99745	Female	53	13.8
113184	99622	Female	53	13.8
112889	99538	Female	53	13.8
112725	99475	Female	53	13.8
112603	99417	Female	53	13.8
112527	99439	Female	53	13.8
112621	99473	Female	53	13.8
112684	99499	Female	53	13.8
112746	99511	Female	53	13.8
112785	99543	Female	53	13.8
112865	99570	Female	53	13.8
112942	99597	Female	53	13.8
113025	99651	Female	53	13.8
113109	99647	Female	53	13.8
113202	99724	Female	53	13.8
113305	99753	Female	53	13.8
113378	99766	Female	53	13.8
113326	99697	Female	53	13.8
113098	99568	Female	53	13.8
112778	99500	Female	53	13.8
112604	99421	Female	53	13.8
112459	99386	Female	53	13.8
112397	99399	Female	53	13.8
112460	99435	Female	53	13.8
112534	99486	Female	53	13.8
112623	99517	Female	53	13.8
112690	99549	Female	53	13.8
112766	99560	Female	53	13.8
112832	99587	Female	53	13.8
112940	99629	Female	53	13.8
112998	99644	Female	53	13.8
113057	99676	Female	53	13.8
113150	99687	Female	53	13.8
113212	99715	Female	53	13.8
113239	99697	Female	53	13.8
113097	99609	Female	53	13.8
112776	99498	Female	53	13.8
112542	99379	Female	53	13.8
112311	99310	Female	53	13.8
112213	99276	Female	53	13.8
112192	99297	Female	53	13.8
112250	99301	Female	53	13.8
112302	99312	Female	53	13.8
112324	99318	Female	53	13.8
112352	99289	Female	53	13.8
112355	99319	Female	53	13.8
112414	99320	Female	53	13.8
112479	99383	Female	53	13.8
112605	99454	Female	53	13.8
112681	99448	Female	53	13.8
112717	99456	Female	53	13.8
112766	99447	Female	53	13.8
112668	99362	Female	53	13.8
112363	99202	Female	53	13.8
112087	99115	Female	53	13.8
111858	99049	Female	53	13.8
111786	99022	Female	53	13.8
111720	99042	Female	53	13.8
111781	99032	Female	53	13.8
111789	99065	Female	53	13.8
111895	99121	Female	53	13.8
111986	99187	Female	53	13.8
112102	99192	Female	53	13.8
112155	99212	Female	53	13.8
112263	99275	Female	53	13.8
