# Supplementary material for: An approach to machine learning-based non-invasive hemoglobin estimation using multi-wavelength PPG signal features
Source: Front Physiol. 2026 Apr 21;17:1637455. doi: 10.3389/fphys.2026.1637455 (PMC13139029; doi:10.3389/fphys.2026.1637455)
Supplement: Supplementary file 1 [file DataSheet1.zip › code/30.csv]

Red (a.u)	Infra Red (a.u)	Gender	Age	Hemoglobin (g/dL)
109378	93554	Female	27	10.8
109274	93439	Female	27	10.8
108884	93295	Female	27	10.8
108542	93171	Female	27	10.8
108262	93107	Female	27	10.8
108131	93083	Female	27	10.8
108111	93091	Female	27	10.8
108128	93121	Female	27	10.8
108221	93140	Female	27	10.8
108265	93143	Female	27	10.8
108282	93177	Female	27	10.8
108321	93168	Female	27	10.8
108395	93226	Female	27	10.8
108478	93235	Female	27	10.8
108547	93278	Female	27	10.8
108582	93291	Female	27	10.8
108678	93314	Female	27	10.8
108690	93354	Female	27	10.8
108771	93356	Female	27	10.8
108811	93370	Female	27	10.8
108782	93296	Female	27	10.8
108534	93173	Female	27	10.8
108191	93086	Female	27	10.8
107978	93022	Female	27	10.8
107851	93013	Female	27	10.8
107843	93036	Female	27	10.8
107939	93058	Female	27	10.8
108003	93098	Female	27	10.8
108043	93092	Female	27	10.8
108076	93129	Female	27	10.8
108098	93138	Female	27	10.8
108175	93162	Female	27	10.8
108202	93205	Female	27	10.8
108309	93240	Female	27	10.8
108378	93270	Female	27	10.8
108472	93310	Female	27	10.8
108569	93333	Female	27	10.8
108619	93360	Female	27	10.8
108645	93305	Female	27	10.8
108423	93185	Female	27	10.8
108065	93089	Female	27	10.8
107797	92995	Female	27	10.8
107631	92970	Female	27	10.8
107537	92957	Female	27	10.8
107581	93007	Female	27	10.8
107658	93036	Female	27	10.8
107755	93060	Female	27	10.8
107759	93085	Female	27	10.8
107825	93091	Female	27	10.8
107835	93120	Female	27	10.8
107904	93144	Female	27	10.8
107968	93140	Female	27	10.8
107974	93162	Female	27	10.8
108026	93178	Female	27	10.8
108100	93204	Female	27	10.8
108159	93231	Female	27	10.8
108215	93246	Female	27	10.8
108289	93277	Female	27	10.8
108224	93165	Female	27	10.8
107909	93041	Female	27	10.8
107535	92922	Female	27	10.8
107296	92841	Female	27	10.8
107074	92819	Female	27	10.8
107083	92841	Female	27	10.8
107118	92908	Female	27	10.8
107253	92934	Female	27	10.8
107301	92968	Female	27	10.8
107346	92964	Female	27	10.8
107391	92990	Female	27	10.8
107441	93040	Female	27	10.8
107526	93058	Female	27	10.8
107605	93099	Female	27	10.8
107698	93148	Female	27	10.8
107797	93168	Female	27	10.8
107855	93190	Female	27	10.8
107913	93199	Female	27	10.8
107989	93248	Female	27	10.8
108045	93279	Female	27	10.8
108128	93238	Female	27	10.8
107865	93116	Female	27	10.8
107494	92962	Female	27	10.8
107117	92883	Female	27	10.8
106906	92801	Female	27	10.8
106757	92780	Female	27	10.8
106785	92850	Female	27	10.8
106907	92909	Female	27	10.8
107064	92987	Female	27	10.8
107179	93016	Female	27	10.8
107243	93036	Female	27	10.8
107323	93101	Female	27	10.8
107432	93114	Female	27	10.8
107536	93172	Female	27	10.8
107619	93208	Female	27	10.8
107746	93233	Female	27	10.8
107804	93282	Female	27	10.8
107913	93306	Female	27	10.8
107982	93344	Female	27	10.8
108085	93387	Female	27	10.8
108176	93404	Female	27	10.8
108249	93415	Female	27	10.8
108085	93300	Female	27	10.8
107742	93161	Female	27	10.8
107396	93072	Female	27	10.8
107167	93002	Female	27	10.8
107089	93024	Female	27	10.8
107141	93038	Female	27	10.8
107270	93118	Female	27	10.8
107379	93140	Female	27	10.8
107456	93157	Female	27	10.8
107450	93171	Female	27	10.8
107534	93186	Female	27	10.8
107574	93245	Female	27	10.8
107728	93307	Female	27	10.8
107822	93337	Female	27	10.8
107918	93385	Female	27	10.8
107985	93402	Female	27	10.8
108051	93436	Female	27	10.8
108142	93461	Female	27	10.8
108182	93429	Female	27	10.8
107983	93335	Female	27	10.8
107648	93182	Female	27	10.8
107360	93121	Female	27	10.8
107194	93094	Female	27	10.8
107222	93129	Female	27	10.8
107275	93176	Female	27	10.8
107432	93218	Female	27	10.8
107472	93251	Female	27	10.8
107542	93263	Female	27	10.8
107553	93288	Female	27	10.8
107634	93312	Female	27	10.8
107727	93344	Female	27	10.8
107801	93389	Female	27	10.8
107890	93399	Female	27	10.8
107970	93444	Female	27	10.8
108082	93496	Female	27	10.8
108175	93514	Female	27	10.8
108183	93473	Female	27	10.8
107928	93319	Female	27	10.8
107538	93190	Female	27	10.8
107217	93108	Female	27	10.8
107071	93066	Female	27	10.8
106978	93115	Female	27	10.8
107085	93155	Female	27	10.8
107177	93203	Female	27	10.8
107262	93214	Female	27	10.8
107315	93237	Female	27	10.8
107335	93260	Female	27	10.8
107406	93276	Female	27	10.8
107475	93310	Female	27	10.8
107567	93364	Female	27	10.8
107667	93376	Female	27	10.8
107741	93419	Female	27	10.8
107818	93435	Female	27	10.8
107896	93474	Female	27	10.8
107935	93462	Female	27	10.8
107816	93348	Female	27	10.8
107376	93188	Female	27	10.8
106978	93049	Female	27	10.8
106664	92966	Female	27	10.8
106511	92953	Female	27	10.8
106519	92992	Female	27	10.8
106622	93070	Female	27	10.8
106776	93116	Female	27	10.8
106882	93157	Female	27	10.8
106936	93179	Female	27	10.8
107001	93198	Female	27	10.8
107096	93263	Female	27	10.8
107214	93283	Female	27	10.8
107323	93327	Female	27	10.8
107372	93360	Female	27	10.8
107475	93379	Female	27	10.8
107482	93408	Female	27	10.8
107570	93421	Female	27	10.8
107588	93412	Female	27	10.8
107530	93341	Female	27	10.8
107247	93163	Female	27	10.8
106733	93000	Female	27	10.8
106331	92886	Female	27	10.8
106106	92840	Female	27	10.8
106011	92860	Female	27	10.8
106073	92887	Female	27	10.8
106232	92962	Female	27	10.8
106329	92996	Female	27	10.8
106420	93015	Female	27	10.8
106447	93046	Female	27	10.8
106585	93085	Female	27	10.8
106678	93167	Female	27	10.8
106883	93223	Female	27	10.8
107023	93276	Female	27	10.8
107135	93313	Female	27	10.8
107240	93347	Female	27	10.8
107303	93395	Female	27	10.8
107424	93411	Female	27	10.8
107514	93454	Female	27	10.8
107608	93459	Female	27	10.8
107467	93335	Female	27	10.8
107090	93205	Female	27	10.8
106733	93076	Female	27	10.8
106521	93039	Female	27	10.8
106412	93035	Female	27	10.8
106521	93101	Female	27	10.8
106678	93208	Female	27	10.8
106857	93250	Female	27	10.8
106909	93269	Female	27	10.8
106931	93287	Female	27	10.8
106966	93298	Female	27	10.8
107027	93333	Female	27	10.8
107102	93372	Female	27	10.8
107178	93375	Female	27	10.8
107239	93428	Female	27	10.8
107329	93442	Female	27	10.8
107423	93497	Female	27	10.8
107517	93502	Female	27	10.8
107521	93459	Female	27	10.8
107229	93310	Female	27	10.8
106875	93188	Female	27	10.8
106573	93126	Female	27	10.8
106481	93106	Female	27	10.8
106475	93159	Female	27	10.8
106632	93227	Female	27	10.8
106815	93268	Female	27	10.8
106879	93305	Female	27	10.8
106916	93298	Female	27	10.8
106948	93304	Female	27	10.8
106983	93362	Female	27	10.8
107076	93363	Female	27	10.8
107172	93405	Female	27	10.8
107224	93433	Female	27	10.8
107326	93458	Female	27	10.8
107367	93492	Female	27	10.8
107483	93514	Female	27	10.8
107474	93472	Female	27	10.8
107207	93312	Female	27	10.8
106757	93150	Female	27	10.8
106388	93061	Female	27	10.8
106199	93020	Female	27	10.8
106102	93034	Female	27	10.8
106174	93071	Female	27	10.8
106304	93126	Female	27	10.8
106421	93161	Female	27	10.8
106492	93177	Female	27	10.8
106548	93212	Female	27	10.8
106606	93224	Female	27	10.8
106711	93284	Female	27	10.8
106790	93318	Female	27	10.8
106910	93343	Female	27	10.8
106979	93403	Female	27	10.8
107103	93436	Female	27	10.8
107175	93459	Female	27	10.8
