# Supplementary material for: An approach to machine learning-based non-invasive hemoglobin estimation using multi-wavelength PPG signal features
Source: Front Physiol. 2026 Apr 21;17:1637455. doi: 10.3389/fphys.2026.1637455 (PMC13139029; doi:10.3389/fphys.2026.1637455)
Supplement: Supplementary file 1 [file DataSheet1.zip › code/31.csv]

Red (a.u)	Infra Red (a.u)	Gender	Age	Hemoglobin (g/dL)
103988	97420	Male	50	14.7
104130	97475	Male	50	14.7
104250	97573	Male	50	14.7
104414	97569	Male	50	14.7
104194	97374	Male	50	14.7
103614	97086	Male	50	14.7
103051	96856	Male	50	14.7
102720	96761	Male	50	14.7
102602	96735	Male	50	14.7
102654	96799	Male	50	14.7
102824	96877	Male	50	14.7
102941	96895	Male	50	14.7
102983	96943	Male	50	14.7
103081	96970	Male	50	14.7
103228	97065	Male	50	14.7
103370	97121	Male	50	14.7
103541	97203	Male	50	14.7
103681	97298	Male	50	14.7
103875	97367	Male	50	14.7
104001	97424	Male	50	14.7
104049	97356	Male	50	14.7
103660	97104	Male	50	14.7
103041	96832	Male	50	14.7
102604	96694	Male	50	14.7
102424	96672	Male	50	14.7
102478	96724	Male	50	14.7
102690	96818	Male	50	14.7
102867	96902	Male	50	14.7
102962	96921	Male	50	14.7
103061	96985	Male	50	14.7
103182	97035	Male	50	14.7
103368	97143	Male	50	14.7
103516	97205	Male	50	14.7
103728	97299	Male	50	14.7
103881	97402	Male	50	14.7
104091	97486	Male	50	14.7
104252	97551	Male	50	14.7
104318	97492	Male	50	14.7
103940	97221	Male	50	14.7
103320	96986	Male	50	14.7
102946	96864	Male	50	14.7
102807	96842	Male	50	14.7
102865	96906	Male	50	14.7
103024	96963	Male	50	14.7
103137	97036	Male	50	14.7
103217	97033	Male	50	14.7
103266	97063	Male	50	14.7
103345	97125	Male	50	14.7
103516	97218	Male	50	14.7
103644	97284	Male	50	14.7
103835	97347	Male	50	14.7
103942	97438	Male	50	14.7
104153	97519	Male	50	14.7
104289	97530	Male	50	14.7
104140	97383	Male	50	14.7
103618	97102	Male	50	14.7
103095	96920	Male	50	14.7
102849	96864	Male	50	14.7
102834	96896	Male	50	14.7
102983	96977	Male	50	14.7
103137	97014	Male	50	14.7
103242	97072	Male	50	14.7
103277	97074	Male	50	14.7
103356	97141	Male	50	14.7
103476	97209	Male	50	14.7
103653	97276	Male	50	14.7
103738	97339	Male	50	14.7
103929	97423	Male	50	14.7
104067	97504	Male	50	14.7
104218	97536	Male	50	14.7
104210	97422	Male	50	14.7
103727	97163	Male	50	14.7
103099	96878	Male	50	14.7
102674	96737	Male	50	14.7
102502	96728	Male	50	14.7
102562	96760	Male	50	14.7
102731	96852	Male	50	14.7
102858	96880	Male	50	14.7
102941	96934	Male	50	14.7
103018	96981	Male	50	14.7
103178	97044	Male	50	14.7
103299	97132	Male	50	14.7
103493	97210	Male	50	14.7
103624	97281	Male	50	14.7
103804	97352	Male	50	14.7
103982	97429	Male	50	14.7
104112	97469	Male	50	14.7
104003	97288	Male	50	14.7
103432	97003	Male	50	14.7
102877	96789	Male	50	14.7
102551	96675	Male	50	14.7
102470	96707	Male	50	14.7
102598	96782	Male	50	14.7
102839	96890	Male	50	14.7
102983	96951	Male	50	14.7
103126	96995	Male	50	14.7
103198	97074	Male	50	14.7
103387	97158	Male	50	14.7
103593	97248	Male	50	14.7
103765	97330	Male	50	14.7
103915	97395	Male	50	14.7
104106	97495	Male	50	14.7
104294	97588	Male	50	14.7
104460	97645	Male	50	14.7
104525	97585	Male	50	14.7
104117	97297	Male	50	14.7
103546	97080	Male	50	14.7
103162	96977	Male	50	14.7
103103	96980	Male	50	14.7
103150	97052	Male	50	14.7
103360	97125	Male	50	14.7
103467	97188	Male	50	14.7
103542	97193	Male	50	14.7
103602	97231	Male	50	14.7
103697	97308	Male	50	14.7
103853	97375	Male	50	14.7
104014	97454	Male	50	14.7
104166	97524	Male	50	14.7
104305	97584	Male	50	14.7
104474	97676	Male	50	14.7
104631	97704	Male	50	14.7
104644	97627	Male	50	14.7
104202	97370	Male	50	14.7
103706	97174	Male	50	14.7
103320	97078	Male	50	14.7
103311	97106	Male	50	14.7
103402	97202	Male	50	14.7
103638	97290	Male	50	14.7
103761	97328	Male	50	14.7
103822	97339	Male	50	14.7
103872	97358	Male	50	14.7
103924	97437	Male	50	14.7
104068	97481	Male	50	14.7
104190	97528	Male	50	14.7
104311	97592	Male	50	14.7
104422	97631	Male	50	14.7
104544	97716	Male	50	14.7
104678	97720	Male	50	14.7
104585	97574	Male	50	14.7
104015	97290	Male	50	14.7
103481	97076	Male	50	14.7
103165	97023	Male	50	14.7
103128	97018	Male	50	14.7
103206	97083	Male	50	14.7
103360	97144	Male	50	14.7
103512	97196	Male	50	14.7
103557	97227	Male	50	14.7
103621	97251	Male	50	14.7
103728	97337	Male	50	14.7
103886	97398	Male	50	14.7
104049	97453	Male	50	14.7
104184	97543	Male	50	14.7
104356	97613	Male	50	14.7
104544	97699	Male	50	14.7
104663	97703	Male	50	14.7
104536	97535	Male	50	14.7
103954	97261	Male	50	14.7
103478	97074	Male	50	14.7
103161	97020	Male	50	14.7
103151	97039	Male	50	14.7
103287	97109	Male	50	14.7
103447	97202	Male	50	14.7
103596	97240	Male	50	14.7
103659	97277	Male	50	14.7
103753	97320	Male	50	14.7
103901	97396	Male	50	14.7
104062	97483	Male	50	14.7
104188	97529	Male	50	14.7
104344	97625	Male	50	14.7
104517	97662	Male	50	14.7
104665	97730	Male	50	14.7
104736	97739	Male	50	14.7
104606	97549	Male	50	14.7
103975	97269	Male	50	14.7
103509	97079	Male	50	14.7
103224	97025	Male	50	14.7
103210	97047	Male	50	14.7
103379	97145	Male	50	14.7
103532	97226	Male	50	14.7
103652	97256	Male	50	14.7
103732	97299	Male	50	14.7
103843	97364	Male	50	14.7
103962	97405	Male	50	14.7
104098	97462	Male	50	14.7
104215	97486	Male	50	14.7
104288	97539	Male	50	14.7
104383	97597	Male	50	14.7
104532	97640	Male	50	14.7
104540	97577	Male	50	14.7
104198	97321	Male	50	14.7
103573	97100	Male	50	14.7
103207	96968	Male	50	14.7
103064	96926	Male	50	14.7
103086	97001	Male	50	14.7
103275	97074	Male	50	14.7
103414	97141	Male	50	14.7
103514	97149	Male	50	14.7
103541	97160	Male	50	14.7
103589	97222	Male	50	14.7
103682	97245	Male	50	14.7
103818	97321	Male	50	14.7
103944	97394	Male	50	14.7
104125	97482	Male	50	14.7
104293	97612	Male	50	14.7
104522	97652	Male	50	14.7
104471	97517	Male	50	14.7
104000	97261	Male	50	14.7
103460	97050	Male	50	14.7
103093	96933	Male	50	14.7
102955	96889	Male	50	14.7
102997	96938	Male	50	14.7
103161	97024	Male	50	14.7
103274	97047	Male	50	14.7
103288	97052	Male	50	14.7
103300	97040	Male	50	14.7
103390	97117	Male	50	14.7
103520	97165	Male	50	14.7
103611	97185	Male	50	14.7
103694	97275	Male	50	14.7
103880	97352	Male	50	14.7
103995	97426	Male	50	14.7
104120	97400	Male	50	14.7
103906	97191	Male	50	14.7
103311	96935	Male	50	14.7
102802	96738	Male	50	14.7
102556	96661	Male	50	14.7
102521	96700	Male	50	14.7
102690	96794	Male	50	14.7
102879	96889	Male	50	14.7
103015	96904	Male	50	14.7
103075	96941	Male	50	14.7
103157	96992	Male	50	14.7
103316	97087	Male	50	14.7
103452	97139	Male	50	14.7
103593	97199	Male	50	14.7
103692	97270	Male	50	14.7
103888	97337	Male	50	14.7
104018	97416	Male	50	14.7
104119	97380	Male	50	14.7
103861	97176	Male	50	14.7
103307	96938	Male	50	14.7
102901	96802	Male	50	14.7
102756	96788	Male	50	14.7
102820	96865	Male	50	14.7
103031	96936	Male	50	14.7
103212	97019	Male	50	14.7
103317	97054	Male	50	14.7
103411	97109	Male	50	14.7
103500	97170	Male	50	14.7
