# Supplementary material for: An approach to machine learning-based non-invasive hemoglobin estimation using multi-wavelength PPG signal features
Source: Front Physiol. 2026 Apr 21;17:1637455. doi: 10.3389/fphys.2026.1637455 (PMC13139029; doi:10.3389/fphys.2026.1637455)
Supplement: Supplementary file 1 [file DataSheet1.zip › code/32.csv]

Red (a.u)	Infra Red (a.u)	Gender	Age	Hemoglobin (g/dL)
111576	113971	Female	22	11.7
111803	114128	Female	22	11.7
112179	114248	Female	22	11.7
112416	114360	Female	22	11.7
112663	114393	Female	22	11.7
112668	114396	Female	22	11.7
112662	114376	Female	22	11.7
112673	114440	Female	22	11.7
112864	114510	Female	22	11.7
113026	114605	Female	22	11.7
113242	114688	Female	22	11.7
113410	114769	Female	22	11.7
113612	114811	Female	22	11.7
113444	114472	Female	22	11.7
112289	113969	Female	22	11.7
111476	113866	Female	22	11.7
111579	114011	Female	22	11.7
111951	114144	Female	22	11.7
112234	114277	Female	22	11.7
112479	114339	Female	22	11.7
112607	114353	Female	22	11.7
112598	114338	Female	22	11.7
112612	114368	Female	22	11.7
112734	114452	Female	22	11.7
112925	114537	Female	22	11.7
113153	114646	Female	22	11.7
113343	114715	Female	22	11.7
113537	114818	Female	22	11.7
113679	114740	Female	22	11.7
113060	114206	Female	22	11.7
111733	113792	Female	22	11.7
111324	113854	Female	22	11.7
111632	114004	Female	22	11.7
112001	114147	Female	22	11.7
112228	114240	Female	22	11.7
112483	114314	Female	22	11.7
112524	114308	Female	22	11.7
112550	114305	Female	22	11.7
112553	114378	Female	22	11.7
112756	114459	Female	22	11.7
112932	114545	Female	22	11.7
113174	114647	Female	22	11.7
113345	114724	Female	22	11.7
113552	114797	Female	22	11.7
113580	114632	Female	22	11.7
112646	114034	Female	22	11.7
111427	113747	Female	22	11.7
111281	113861	Female	22	11.7
111643	114031	Female	22	11.7
111981	114142	Female	22	11.7
112248	114250	Female	22	11.7
112445	114308	Female	22	11.7
112471	114279	Female	22	11.7
112447	114309	Female	22	11.7
112515	114356	Female	22	11.7
112697	114456	Female	22	11.7
112914	114554	Female	22	11.7
113148	114647	Female	22	11.7
113365	114751	Female	22	11.7
113573	114787	Female	22	11.7
113414	114446	Female	22	11.7
112141	113891	Female	22	11.7
111292	113826	Female	22	11.7
111474	113982	Female	22	11.7
111884	114162	Female	22	11.7
112208	114261	Female	22	11.7
112471	114364	Female	22	11.7
112557	114330	Female	22	11.7
112505	114324	Female	22	11.7
112494	114345	Female	22	11.7
112632	114444	Female	22	11.7
112809	114533	Female	22	11.7
113034	114625	Female	22	11.7
113210	114708	Female	22	11.7
113412	114778	Female	22	11.7
113414	114574	Female	22	11.7
112427	113980	Female	22	11.7
111261	113761	Female	22	11.7
111239	113893	Female	22	11.7
111617	114079	Female	22	11.7
111963	114179	Female	22	11.7
112206	114298	Female	22	11.7
112383	114299	Female	22	11.7
112362	114302	Female	22	11.7
112325	114302	Female	22	11.7
112428	114375	Female	22	11.7
112609	114474	Female	22	11.7
112821	114558	Female	22	11.7
113022	114648	Female	22	11.7
113205	114721	Female	22	11.7
113338	114681	Female	22	11.7
112755	114129	Female	22	11.7
111351	113710	Female	22	11.7
110938	113774	Female	22	11.7
111254	113936	Female	22	11.7
111626	114067	Female	22	11.7
111870	114145	Female	22	11.7
112101	114228	Female	22	11.7
112177	114203	Female	22	11.7
112150	114222	Female	22	11.7
112189	114264	Female	22	11.7
112377	114378	Female	22	11.7
112560	114455	Female	22	11.7
112782	114556	Female	22	11.7
112936	114639	Female	22	11.7
113167	114704	Female	22	11.7
113135	114466	Female	22	11.7
112066	113869	Female	22	11.7
110931	113688	Female	22	11.7
110976	113831	Female	22	11.7
111343	114008	Female	22	11.7
111649	114087	Female	22	11.7
111867	114178	Female	22	11.7
112025	114199	Female	22	11.7
112029	114183	Female	22	11.7
112041	114220	Female	22	11.7
112155	114290	Female	22	11.7
112361	114418	Female	22	11.7
112587	114502	Female	22	11.7
112786	114596	Female	22	11.7
112972	114667	Female	22	11.7
113130	114720	Female	22	11.7
112926	114326	Female	22	11.7
111611	113802	Female	22	11.7
110871	113762	Female	22	11.7
111101	113943	Female	22	11.7
111508	114107	Female	22	11.7
111794	114197	Female	22	11.7
112032	114288	Female	22	11.7
112124	114273	Female	22	11.7
112077	114283	Female	22	11.7
112102	114311	Female	22	11.7
112263	114419	Female	22	11.7
112475	114507	Female	22	11.7
112687	114611	Female	22	11.7
112876	114666	Female	22	11.7
113064	114761	Female	22	11.7
113162	114677	Female	22	11.7
112448	114113	Female	22	11.7
111148	113794	Female	22	11.7
110960	113923	Female	22	11.7
111332	114103	Female	22	11.7
111737	114217	Female	22	11.7
111963	114326	Female	22	11.7
112183	114356	Female	22	11.7
112140	114353	Female	22	11.7
112142	114358	Female	22	11.7
112222	114466	Female	22	11.7
112452	114551	Female	22	11.7
112646	114648	Female	22	11.7
112855	114722	Female	22	11.7
113018	114797	Female	22	11.7
113174	114773	Female	22	11.7
112640	114258	Female	22	11.7
111290	113855	Female	22	11.7
110898	113922	Female	22	11.7
111241	114111	Female	22	11.7
111627	114206	Female	22	11.7
111823	114321	Female	22	11.7
112061	114376	Female	22	11.7
112118	114393	Female	22	11.7
112110	114399	Female	22	11.7
112187	114471	Female	22	11.7
112383	114563	Female	22	11.7
112599	114655	Female	22	11.7
112820	114742	Female	22	11.7
113006	114820	Female	22	11.7
113186	114878	Female	22	11.7
113031	114505	Female	22	11.7
111739	113966	Female	22	11.7
110905	113871	Female	22	11.7
111090	114055	Female	22	11.7
111466	114152	Female	22	11.7
111705	114262	Female	22	11.7
111923	114341	Female	22	11.7
112112	114399	Female	22	11.7
112149	114399	Female	22	11.7
112206	114459	Female	22	11.7
112332	114541	Female	22	11.7
112577	114643	Female	22	11.7
112747	114724	Female	22	11.7
112977	114805	Female	22	11.7
113122	114896	Female	22	11.7
113335	114943	Female	22	11.7
113298	114735	Female	22	11.7
112262	114139	Female	22	11.7
111170	113965	Female	22	11.7
111215	114111	Female	22	11.7
111576	114266	Female	22	11.7
111864	114342	Female	22	11.7
112084	114440	Female	22	11.7
112282	114495	Female	22	11.7
112355	114504	Female	22	11.7
112371	114540	Female	22	11.7
112502	114610	Female	22	11.7
112686	114715	Female	22	11.7
112917	114804	Female	22	11.7
113107	114900	Female	22	11.7
113276	114945	Female	22	11.7
113415	115024	Female	22	11.7
113585	115091	Female	22	11.7
113691	115019	Female	22	11.7
113061	114487	Female	22	11.7
111747	114113	Female	22	11.7
111417	114206	Female	22	11.7
111762	114356	Female	22	11.7
112106	114483	Female	22	11.7
112329	114560	Female	22	11.7
112538	114621	Female	22	11.7
112598	114587	Female	22	11.7
112597	114625	Female	22	11.7
112647	114662	Female	22	11.7
112811	114773	Female	22	11.7
112992	114849	Female	22	11.7
113213	114936	Female	22	11.7
113345	114997	Female	22	11.7
113517	115050	Female	22	11.7
113617	115110	Female	22	11.7
113809	115161	Female	22	11.7
113733	114917	Female	22	11.7
112683	114353	Female	22	11.7
111626	114198	Female	22	11.7
111661	114318	Female	22	11.7
112043	114484	Female	22	11.7
112350	114579	Female	22	11.7
112576	114663	Female	22	11.7
112704	114681	Female	22	11.7
112723	114673	Female	22	11.7
112695	114706	Female	22	11.7
112802	114766	Female	22	11.7
112995	114870	Female	22	11.7
113220	114962	Female	22	11.7
113410	115047	Female	22	11.7
113585	115113	Female	22	11.7
113716	115161	Female	22	11.7
113851	115230	Female	22	11.7
113984	115255	Female	22	11.7
113917	115001	Female	22	11.7
112774	114431	Female	22	11.7
111748	114282	Female	22	11.7
111771	114389	Female	22	11.7
112161	114560	Female	22	11.7
112465	114628	Female	22	11.7
112714	114751	Female	22	11.7
112872	114741	Female	22	11.7
112855	114747	Female	22	11.7
112808	114757	Female	22	11.7
112911	114827	Female	22	11.7
113085	114930	Female	22	11.7
