# Supplementary material for: An approach to machine learning-based non-invasive hemoglobin estimation using multi-wavelength PPG signal features
Source: Front Physiol. 2026 Apr 21;17:1637455. doi: 10.3389/fphys.2026.1637455 (PMC13139029; doi:10.3389/fphys.2026.1637455)
Supplement: Supplementary file 1 [file DataSheet1.zip › code/33.csv]

Red (a.u)	Infra Red (a.u)	Gender	Age	Hemoglobin (g/dL)
117061	112622	Male	22	16.4
117004	112616	Male	22	16.4
116983	112580	Male	22	16.4
116920	112572	Male	22	16.4
116936	112551	Male	22	16.4
116895	112532	Male	22	16.4
116888	112505	Male	22	16.4
116846	112507	Male	22	16.4
116867	112473	Male	22	16.4
116865	112490	Male	22	16.4
116920	112496	Male	22	16.4
116937	112497	Male	22	16.4
116998	112503	Male	22	16.4
117013	112530	Male	22	16.4
117083	112523	Male	22	16.4
117085	112545	Male	22	16.4
117156	112539	Male	22	16.4
117177	112569	Male	22	16.4
117266	112586	Male	22	16.4
117316	112595	Male	22	16.4
117395	112625	Male	22	16.4
117434	112623	Male	22	16.4
117371	112516	Male	22	16.4
117064	112404	Male	22	16.4
116831	112340	Male	22	16.4
116758	112320	Male	22	16.4
116754	112319	Male	22	16.4
116738	112311	Male	22	16.4
116724	112309	Male	22	16.4
116750	112326	Male	22	16.4
116747	112322	Male	22	16.4
116749	112317	Male	22	16.4
116740	112330	Male	22	16.4
116757	112330	Male	22	16.4
116806	112376	Male	22	16.4
116868	112384	Male	22	16.4
116916	112414	Male	22	16.4
116983	112434	Male	22	16.4
117032	112456	Male	22	16.4
117084	112460	Male	22	16.4
117117	112458	Male	22	16.4
117161	112479	Male	22	16.4
117209	112492	Male	22	16.4
117255	112501	Male	22	16.4
117311	112536	Male	22	16.4
117369	112513	Male	22	16.4
117195	112407	Male	22	16.4
116875	112276	Male	22	16.4
116662	112233	Male	22	16.4
116602	112218	Male	22	16.4
116589	112200	Male	22	16.4
116553	112192	Male	22	16.4
116531	112186	Male	22	16.4
116549	112193	Male	22	16.4
116556	112195	Male	22	16.4
116553	112183	Male	22	16.4
116546	112199	Male	22	16.4
116570	112203	Male	22	16.4
116606	112224	Male	22	16.4
116650	112231	Male	22	16.4
116689	112247	Male	22	16.4
116754	112269	Male	22	16.4
116806	112296	Male	22	16.4
116857	112314	Male	22	16.4
116921	112348	Male	22	16.4
116987	112343	Male	22	16.4
117038	112365	Male	22	16.4
117107	112371	Male	22	16.4
117153	112393	Male	22	16.4
117210	112408	Male	22	16.4
117249	112402	Male	22	16.4
117287	112392	Male	22	16.4
117231	112306	Male	22	16.4
116924	112173	Male	22	16.4
116631	112107	Male	22	16.4
116548	112101	Male	22	16.4
116543	112104	Male	22	16.4
116557	112111	Male	22	16.4
116517	112105	Male	22	16.4
116528	112120	Male	22	16.4
116553	112153	Male	22	16.4
116579	112157	Male	22	16.4
116565	112171	Male	22	16.4
116608	112182	Male	22	16.4
116620	112206	Male	22	16.4
116692	112217	Male	22	16.4
116718	112239	Male	22	16.4
116802	112250	Male	22	16.4
116838	112277	Male	22	16.4
116900	112294	Male	22	16.4
116951	112309	Male	22	16.4
116992	112306	Male	22	16.4
117014	112319	Male	22	16.4
117081	112324	Male	22	16.4
117143	112353	Male	22	16.4
117217	112370	Male	22	16.4
117272	112413	Male	22	16.4
117369	112429	Male	22	16.4
117407	112432	Male	22	16.4
117317	112319	Male	22	16.4
116981	112209	Male	22	16.4
116734	112143	Male	22	16.4
116651	112147	Male	22	16.4
116678	112146	Male	22	16.4
116678	112162	Male	22	16.4
116655	112144	Male	22	16.4
116675	112172	Male	22	16.4
116702	112170	Male	22	16.4
116685	112178	Male	22	16.4
116674	112151	Male	22	16.4
116679	112168	Male	22	16.4
116729	112184	Male	22	16.4
116774	112213	Male	22	16.4
116834	112244	Male	22	16.4
116890	112262	Male	22	16.4
116953	112304	Male	22	16.4
117002	112310	Male	22	16.4
117052	112350	Male	22	16.4
117121	112372	Male	22	16.4
117183	112415	Male	22	16.4
117223	112416	Male	22	16.4
117253	112405	Male	22	16.4
117075	112265	Male	22	16.4
116718	112148	Male	22	16.4
116460	112069	Male	22	16.4
116384	112074	Male	22	16.4
116371	112038	Male	22	16.4
116341	112034	Male	22	16.4
116302	112011	Male	22	16.4
116335	112061	Male	22	16.4
116355	112060	Male	22	16.4
116372	112064	Male	22	16.4
116360	112050	Male	22	16.4
116391	112098	Male	22	16.4
116426	112081	Male	22	16.4
116488	112118	Male	22	16.4
116528	112122	Male	22	16.4
116611	112177	Male	22	16.4
116670	112183	Male	22	16.4
116721	112198	Male	22	16.4
116789	112211	Male	22	16.4
116859	112248	Male	22	16.4
116899	112254	Male	22	16.4
116979	112309	Male	22	16.4
117050	112303	Male	22	16.4
116977	112228	Male	22	16.4
116628	112067	Male	22	16.4
116324	111994	Male	22	16.4
116193	111949	Male	22	16.4
116183	111962	Male	22	16.4
116167	111929	Male	22	16.4
116121	111922	Male	22	16.4
116089	111907	Male	22	16.4
116111	111921	Male	22	16.4
116099	111892	Male	22	16.4
116108	111907	Male	22	16.4
116104	111901	Male	22	16.4
116156	111937	Male	22	16.4
116200	111937	Male	22	16.4
116280	111972	Male	22	16.4
116329	111991	Male	22	16.4
116423	112044	Male	22	16.4
116485	112055	Male	22	16.4
116569	112090	Male	22	16.4
116624	112090	Male	22	16.4
116702	112119	Male	22	16.4
116748	112130	Male	22	16.4
116833	112161	Male	22	16.4
116885	112161	Male	22	16.4
116930	112115	Male	22	16.4
116676	111971	Male	22	16.4
116318	111842	Male	22	16.4
116067	111785	Male	22	16.4
116045	111815	Male	22	16.4
116054	111820	Male	22	16.4
116075	111839	Male	22	16.4
116041	111830	Male	22	16.4
116079	111843	Male	22	16.4
116026	111824	Male	22	16.4
116051	111834	Male	22	16.4
116013	111850	Male	22	16.4
116093	111876	Male	22	16.4
116112	111908	Male	22	16.4
116203	111921	Male	22	16.4
116227	111961	Male	22	16.4
116339	111985	Male	22	16.4
116371	112031	Male	22	16.4
116471	112048	Male	22	16.4
116493	112069	Male	22	16.4
116583	112094	Male	22	16.4
116606	112122	Male	22	16.4
116668	112082	Male	22	16.4
116383	111933	Male	22	16.4
116043	111818	Male	22	16.4
115823	111797	Male	22	16.4
115814	111780	Male	22	16.4
115758	111773	Male	22	16.4
115745	111755	Male	22	16.4
115677	111746	Male	22	16.4
115721	111744	Male	22	16.4
115684	111739	Male	22	16.4
115705	111738	Male	22	16.4
115669	111729	Male	22	16.4
115735	111736	Male	22	16.4
115738	111769	Male	22	16.4
115846	111777	Male	22	16.4
115867	111799	Male	22	16.4
115975	111825	Male	22	16.4
115987	111843	Male	22	16.4
116093	111868	Male	22	16.4
116148	111925	Male	22	16.4
116265	111931	Male	22	16.4
116285	111967	Male	22	16.4
116406	111982	Male	22	16.4
116451	111998	Male	22	16.4
116344	111862	Male	22	16.4
115893	111714	Male	22	16.4
115600	111628	Male	22	16.4
115460	111617	Male	22	16.4
115460	111606	Male	22	16.4
115407	111596	Male	22	16.4
115370	111578	Male	22	16.4
115319	111601	Male	22	16.4
115373	111589	Male	22	16.4
115323	111583	Male	22	16.4
115312	111541	Male	22	16.4
115292	111546	Male	22	16.4
115337	111552	Male	22	16.4
115391	111592	Male	22	16.4
115499	111613	Male	22	16.4
115564	111676	Male	22	16.4
115679	111706	Male	22	16.4
115727	111740	Male	22	16.4
115825	111754	Male	22	16.4
115885	111810	Male	22	16.4
116015	111865	Male	22	16.4
116101	111888	Male	22	16.4
116182	111912	Male	22	16.4
116262	111964	Male	22	16.4
116364	111979	Male	22	16.4
116288	111881	Male	22	16.4
115902	111707	Male	22	16.4
115517	111619	Male	22	16.4
115379	111583	Male	22	16.4
115346	111587	Male	22	16.4
115315	111562	Male	22	16.4
115248	111540	Male	22	16.4
115219	111553	Male	22	16.4
115241	111564	Male	22	16.4
115246	111572	Male	22	16.4
