# Supplementary material for: An approach to machine learning-based non-invasive hemoglobin estimation using multi-wavelength PPG signal features
Source: Front Physiol. 2026 Apr 21;17:1637455. doi: 10.3389/fphys.2026.1637455 (PMC13139029; doi:10.3389/fphys.2026.1637455)
Supplement: Supplementary file 1 [file DataSheet1.zip › code/34.csv]

Red (a.u)	Infra Red (a.u)	Gender	Age	Hemoglobin (g/dL)
128633	114106	Male	21	16.4
128630	114106	Male	21	16.4
128681	114133	Male	21	16.4
128664	114121	Male	21	16.4
128673	114147	Male	21	16.4
128679	114154	Male	21	16.4
128719	114197	Male	21	16.4
128742	114197	Male	21	16.4
128769	114219	Male	21	16.4
128774	114224	Male	21	16.4
128806	114240	Male	21	16.4
128800	114232	Male	21	16.4
128822	114247	Male	21	16.4
128829	114239	Male	21	16.4
128855	114276	Male	21	16.4
128859	114254	Male	21	16.4
128874	114281	Male	21	16.4
128889	114286	Male	21	16.4
128904	114282	Male	21	16.4
128834	114206	Male	21	16.4
128761	114219	Male	21	16.4
128733	114206	Male	21	16.4
128763	114216	Male	21	16.4
128765	114202	Male	21	16.4
128771	114212	Male	21	16.4
128770	114209	Male	21	16.4
128781	114208	Male	21	16.4
128738	114193	Male	21	16.4
128747	114210	Male	21	16.4
128752	114209	Male	21	16.4
128790	114237	Male	21	16.4
128785	114217	Male	21	16.4
128800	114229	Male	21	16.4
128799	114227	Male	21	16.4
128823	114242	Male	21	16.4
128820	114244	Male	21	16.4
128847	114250	Male	21	16.4
128836	114249	Male	21	16.4
128856	114261	Male	21	16.4
128855	114263	Male	21	16.4
128877	114255	Male	21	16.4
128793	114202	Male	21	16.4
128746	114198	Male	21	16.4
128697	114186	Male	21	16.4
128719	114204	Male	21	16.4
128722	114199	Male	21	16.4
128753	114199	Male	21	16.4
128738	114198	Male	21	16.4
128742	114207	Male	21	16.4
128725	114191	Male	21	16.4
128722	114196	Male	21	16.4
128726	114198	Male	21	16.4
128750	114203	Male	21	16.4
128733	114198	Male	21	16.4
128754	114203	Male	21	16.4
128740	114202	Male	21	16.4
128765	114198	Male	21	16.4
128735	114181	Male	21	16.4
128756	114184	Male	21	16.4
128725	114182	Male	21	16.4
128783	114191	Male	21	16.4
128761	114195	Male	21	16.4
128778	114164	Male	21	16.4
128673	114135	Male	21	16.4
128626	114118	Male	21	16.4
128606	114133	Male	21	16.4
128643	114130	Male	21	16.4
128620	114136	Male	21	16.4
128672	114135	Male	21	16.4
128632	114125	Male	21	16.4
128641	114110	Male	21	16.4
128592	114127	Male	21	16.4
128650	114162	Male	21	16.4
128698	114194	Male	21	16.4
128723	114174	Male	21	16.4
128701	114201	Male	21	16.4
128741	114193	Male	21	16.4
128705	114197	Male	21	16.4
128735	114171	Male	21	16.4
128700	114182	Male	21	16.4
128740	114182	Male	21	16.4
128712	114195	Male	21	16.4
128743	114188	Male	21	16.4
128729	114191	Male	21	16.4
128725	114152	Male	21	16.4
128591	114128	Male	21	16.4
128584	114128	Male	21	16.4
128570	114146	Male	21	16.4
128607	114139	Male	21	16.4
128598	114150	Male	21	16.4
128629	114151	Male	21	16.4
128591	114145	Male	21	16.4
128601	114133	Male	21	16.4
128572	114156	Male	21	16.4
128634	114163	Male	21	16.4
128616	114176	Male	21	16.4
128649	114164	Male	21	16.4
128612	114172	Male	21	16.4
128644	114163	Male	21	16.4
128608	114154	Male	21	16.4
128628	114143	Male	21	16.4
128588	114151	Male	21	16.4
128630	114146	Male	21	16.4
128590	114140	Male	21	16.4
128638	114141	Male	21	16.4
128578	114119	Male	21	16.4
128516	114081	Male	21	16.4
128439	114083	Male	21	16.4
128480	114087	Male	21	16.4
128467	114105	Male	21	16.4
128506	114102	Male	21	16.4
128484	114110	Male	21	16.4
128509	114102	Male	21	16.4
128452	114117	Male	21	16.4
128490	114132	Male	21	16.4
128503	114177	Male	21	16.4
128554	114181	Male	21	16.4
128536	114201	Male	21	16.4
128579	114218	Male	21	16.4
128598	114236	Male	21	16.4
128608	114226	Male	21	16.4
128588	114240	Male	21	16.4
128624	114243	Male	21	16.4
128617	114259	Male	21	16.4
128637	114268	Male	21	16.4
128662	114265	Male	21	16.4
128603	114223	Male	21	16.4
128511	114208	Male	21	16.4
128482	114195	Male	21	16.4
128482	114204	Male	21	16.4
128499	114198	Male	21	16.4
128488	114197	Male	21	16.4
128495	114194	Male	21	16.4
128474	114183	Male	21	16.4
128458	114197	Male	21	16.4
128481	114203	Male	21	16.4
128470	114215	Male	21	16.4
128481	114220	Male	21	16.4
128496	114231	Male	21	16.4
128496	114224	Male	21	16.4
128479	114225	Male	21	16.4
128509	114228	Male	21	16.4
128528	114247	Male	21	16.4
128530	114260	Male	21	16.4
128555	114289	Male	21	16.4
128585	114276	Male	21	16.4
128580	114285	Male	21	16.4
128533	114263	Male	21	16.4
128459	114273	Male	21	16.4
128453	114280	Male	21	16.4
128481	114309	Male	21	16.4
128513	114304	Male	21	16.4
128501	114334	Male	21	16.4
128523	114316	Male	21	16.4
128480	114305	Male	21	16.4
128464	114284	Male	21	16.4
128441	114308	Male	21	16.4
128467	114298	Male	21	16.4
128462	114320	Male	21	16.4
128485	114306	Male	21	16.4
128475	114299	Male	21	16.4
128484	114310	Male	21	16.4
128491	114301	Male	21	16.4
128489	114304	Male	21	16.4
128475	114294	Male	21	16.4
128494	114298	Male	21	16.4
128485	114301	Male	21	16.4
128499	114297	Male	21	16.4
128437	114245	Male	21	16.4
128330	114234	Male	21	16.4
128306	114216	Male	21	16.4
128317	114237	Male	21	16.4
128321	114221	Male	21	16.4
128331	114258	Male	21	16.4
128343	114237	Male	21	16.4
128317	114251	Male	21	16.4
128305	114241	Male	21	16.4
128306	114265	Male	21	16.4
128320	114257	Male	21	16.4
128320	114279	Male	21	16.4
128317	114271	Male	21	16.4
128355	114312	Male	21	16.4
128364	114303	Male	21	16.4
128371	114313	Male	21	16.4
128390	114314	Male	21	16.4
128389	114326	Male	21	16.4
128403	114325	Male	21	16.4
128431	114365	Male	21	16.4
128437	114326	Male	21	16.4
128349	114315	Male	21	16.4
128304	114308	Male	21	16.4
128300	114335	Male	21	16.4
128319	114327	Male	21	16.4
128325	114361	Male	21	16.4
128346	114356	Male	21	16.4
128336	114350	Male	21	16.4
128322	114339	Male	21	16.4
128306	114358	Male	21	16.4
128315	114350	Male	21	16.4
128320	114376	Male	21	16.4
128344	114365	Male	21	16.4
128349	114396	Male	21	16.4
128376	114405	Male	21	16.4
128386	114424	Male	21	16.4
128392	114420	Male	21	16.4
128419	114462	Male	21	16.4
128426	114444	Male	21	16.4
128449	114498	Male	21	16.4
128483	114477	Male	21	16.4
128485	114486	Male	21	16.4
128376	114434	Male	21	16.4
128339	114448	Male	21	16.4
128354	114443	Male	21	16.4
128375	114462	Male	21	16.4
128367	114451	Male	21	16.4
128388	114477	Male	21	16.4
128372	114446	Male	21	16.4
128365	114468	Male	21	16.4
128358	114455	Male	21	16.4
128369	114480	Male	21	16.4
128395	114475	Male	21	16.4
128396	114508	Male	21	16.4
128409	114485	Male	21	16.4
128422	114533	Male	21	16.4
128422	114497	Male	21	16.4
128441	114537	Male	21	16.4
128448	114524	Male	21	16.4
128460	114537	Male	21	16.4
128475	114531	Male	21	16.4
128508	114561	Male	21	16.4
128439	114509	Male	21	16.4
128348	114504	Male	21	16.4
128320	114489	Male	21	16.4
128367	114534	Male	21	16.4
128362	114507	Male	21	16.4
128365	114517	Male	21	16.4
128368	114483	Male	21	16.4
128334	114498	Male	21	16.4
128311	114483	Male	21	16.4
128324	114509	Male	21	16.4
128320	114474	Male	21	16.4
128342	114502	Male	21	16.4
128340	114491	Male	21	16.4
128355	114523	Male	21	16.4
128365	114516	Male	21	16.4
128381	114536	Male	21	16.4
128377	114529	Male	21	16.4
128399	114545	Male	21	16.4
128409	114532	Male	21	16.4
128432	114543	Male	21	16.4
