# Supplementary material for: An approach to machine learning-based non-invasive hemoglobin estimation using multi-wavelength PPG signal features
Source: Front Physiol. 2026 Apr 21;17:1637455. doi: 10.3389/fphys.2026.1637455 (PMC13139029; doi:10.3389/fphys.2026.1637455)
Supplement: Supplementary file 1 [file DataSheet1.zip › code/35.csv]

Red (a.u)	Infra Red (a.u)	Gender	Age	Hemoglobin (g/dL)
95295	76590	Male	55	11
95294	76614	Male	55	11
95348	76674	Male	55	11
95469	76736	Male	55	11
95533	76740	Male	55	11
95582	76777	Male	55	11
95600	76799	Male	55	11
95649	76798	Male	55	11
95624	76816	Male	55	11
95673	76812	Male	55	11
95697	76821	Male	55	11
95712	76838	Male	55	11
95738	76847	Male	55	11
95755	76846	Male	55	11
95782	76825	Male	55	11
95628	76681	Male	55	11
95366	76579	Male	55	11
95214	76600	Male	55	11
95258	76627	Male	55	11
95339	76683	Male	55	11
95425	76747	Male	55	11
95509	76770	Male	55	11
95567	76792	Male	55	11
95621	76817	Male	55	11
95649	76832	Male	55	11
95699	76831	Male	55	11
95671	76855	Male	55	11
95726	76871	Male	55	11
95743	76869	Male	55	11
95755	76885	Male	55	11
95795	76894	Male	55	11
95793	76813	Male	55	11
95591	76678	Male	55	11
95293	76598	Male	55	11
95217	76577	Male	55	11
95159	76604	Male	55	11
95239	76647	Male	55	11
95336	76690	Male	55	11
95383	76728	Male	55	11
95443	76756	Male	55	11
95520	76799	Male	55	11
95587	76835	Male	55	11
95631	76822	Male	55	11
95658	76832	Male	55	11
95625	76846	Male	55	11
95704	76852	Male	55	11
95664	76855	Male	55	11
95715	76865	Male	55	11
95688	76773	Male	55	11
95425	76605	Male	55	11
95155	76599	Male	55	11
95152	76590	Male	55	11
95206	76661	Male	55	11
95285	76718	Male	55	11
95422	76753	Male	55	11
95440	76785	Male	55	11
95505	76806	Male	55	11
95553	76832	Male	55	11
95610	76858	Male	55	11
95645	76878	Male	55	11
95667	76849	Male	55	11
95688	76887	Male	55	11
95688	76883	Male	55	11
95732	76889	Male	55	11
95717	76878	Male	55	11
95628	76734	Male	55	11
95244	76593	Male	55	11
95032	76564	Male	55	11
95028	76606	Male	55	11
95085	76627	Male	55	11
95207	76717	Male	55	11
95290	76750	Male	55	11
95402	76787	Male	55	11
95431	76809	Male	55	11
95491	76838	Male	55	11
95539	76852	Male	55	11
95558	76869	Male	55	11
95604	76883	Male	55	11
95622	76860	Male	55	11
95644	76879	Male	55	11
95643	76882	Male	55	11
95699	76866	Male	55	11
95558	76698	Male	55	11
95101	76552	Male	55	11
94869	76517	Male	55	11
94830	76534	Male	55	11
94898	76589	Male	55	11
94993	76631	Male	55	11
95135	76702	Male	55	11
95209	76732	Male	55	11
95303	76769	Male	55	11
95338	76801	Male	55	11
95398	76828	Male	55	11
95443	76837	Male	55	11
95466	76861	Male	55	11
95521	76886	Male	55	11
95559	76872	Male	55	11
95579	76897	Male	55	11
95613	76893	Male	55	11
95581	76771	Male	55	11
95226	76613	Male	55	11
94937	76563	Male	55	11
94893	76580	Male	55	11
94905	76600	Male	55	11
94998	76660	Male	55	11
95131	76709	Male	55	11
95215	76744	Male	55	11
95271	76764	Male	55	11
95354	76782	Male	55	11
95351	76813	Male	55	11
95401	76826	Male	55	11
95424	76823	Male	55	11
95436	76836	Male	55	11
95468	76847	Male	55	11
95484	76839	Male	55	11
95534	76850	Male	55	11
95507	76765	Male	55	11
95257	76554	Male	55	11
94824	76517	Male	55	11
94788	76511	Male	55	11
94805	76545	Male	55	11
94892	76625	Male	55	11
95022	76671	Male	55	11
95093	76672	Male	55	11
95159	76709	Male	55	11
95197	76717	Male	55	11
95255	76736	Male	55	11
95267	76776	Male	55	11
95330	76787	Male	55	11
95375	76788	Male	55	11
95401	76819	Male	55	11
95429	76828	Male	55	11
95456	76810	Male	55	11
95408	76700	Male	55	11
95036	76489	Male	55	11
94735	76468	Male	55	11
94690	76470	Male	55	11
94723	76498	Male	55	11
94810	76560	Male	55	11
94919	76611	Male	55	11
95006	76638	Male	55	11
95054	76656	Male	55	11
95125	76702	Male	55	11
95191	76703	Male	55	11
95223	76727	Male	55	11
95228	76743	Male	55	11
95297	76750	Male	55	11
95300	76749	Male	55	11
95331	76772	Male	55	11
95365	76744	Male	55	11
95244	76563	Male	55	11
94804	76432	Male	55	11
94627	76412	Male	55	11
94629	76420	Male	55	11
94622	76468	Male	55	11
94748	76532	Male	55	11
94875	76579	Male	55	11
94919	76613	Male	55	11
94984	76635	Male	55	11
95057	76654	Male	55	11
95095	76686	Male	55	11
95150	76691	Male	55	11
95203	76712	Male	55	11
95205	76737	Male	55	11
95288	76771	Male	55	11
95318	76772	Male	55	11
95331	76730	Male	55	11
95158	76540	Male	55	11
94749	76449	Male	55	11
94662	76487	Male	55	11
94703	76509	Male	55	11
94792	76570	Male	55	11
94892	76640	Male	55	11
95044	76679	Male	55	11
95073	76711	Male	55	11
95159	76734	Male	55	11
95237	76778	Male	55	11
95281	76792	Male	55	11
95326	76824	Male	55	11
95351	76793	Male	55	11
95397	76814	Male	55	11
95401	76822	Male	55	11
95455	76808	Male	55	11
95322	76646	Male	55	11
94926	76511	Male	55	11
94755	76497	Male	55	11
94750	76519	Male	55	11
94810	76580	Male	55	11
94939	76625	Male	55	11
95053	76676	Male	55	11
95099	76697	Male	55	11
95194	76723	Male	55	11
95195	76754	Male	55	11
95259	76764	Male	55	11
95315	76775	Male	55	11
95334	76794	Male	55	11
95379	76811	Male	55	11
95416	76798	Male	55	11
95444	76817	Male	55	11
95380	76660	Male	55	11
94972	76478	Male	55	11
94682	76471	Male	55	11
94684	76485	Male	55	11
94731	76526	Male	55	11
94815	76607	Male	55	11
94961	76667	Male	55	11
95070	76689	Male	55	11
95146	76747	Male	55	11
95231	76748	Male	55	11
95295	76788	Male	55	11
95315	76818	Male	55	11
95385	76830	Male	55	11
95398	76831	Male	55	11
95447	76866	Male	55	11
95492	76880	Male	55	11
95520	76838	Male	55	11
95349	76627	Male	55	11
94837	76498	Male	55	11
94703	76485	Male	55	11
94650	76517	Male	55	11
94708	76552	Male	55	11
94828	76625	Male	55	11
94963	76684	Male	55	11
95063	76707	Male	55	11
95129	76737	Male	55	11
95207	76786	Male	55	11
95279	76794	Male	55	11
95343	76827	Male	55	11
95356	76836	Male	55	11
95424	76858	Male	55	11
95423	76876	Male	55	11
95485	76891	Male	55	11
95486	76819	Male	55	11
95244	76615	Male	55	11
94872	76584	Male	55	11
94808	76572	Male	55	11
94843	76608	Male	55	11
94905	76674	Male	55	11
95083	76743	Male	55	11
95162	76775	Male	55	11
95233	76814	Male	55	11
95307	76834	Male	55	11
95364	76852	Male	55	11
95410	76877	Male	55	11
95460	76876	Male	55	11
95517	76921	Male	55	11
95528	76929	Male	55	11
95577	76931	Male	55	11
95572	76941	Male	55	11
