# Supplementary material for: An approach to machine learning-based non-invasive hemoglobin estimation using multi-wavelength PPG signal features
Source: Front Physiol. 2026 Apr 21;17:1637455. doi: 10.3389/fphys.2026.1637455 (PMC13139029; doi:10.3389/fphys.2026.1637455)
Supplement: Supplementary file 1 [file DataSheet1.zip › code/36.csv]

Red (a.u)	Infra Red (a.u)	Gender	Age	Hemoglobin (g/dL)
119120	92463	Male	25	13.5
119119	92478	Male	25	13.5
119137	92476	Male	25	13.5
119167	92490	Male	25	13.5
119188	92508	Male	25	13.5
119218	92500	Male	25	13.5
119234	92510	Male	25	13.5
119252	92507	Male	25	13.5
119260	92498	Male	25	13.5
119264	92518	Male	25	13.5
119293	92502	Male	25	13.5
119321	92529	Male	25	13.5
119307	92488	Male	25	13.5
119202	92453	Male	25	13.5
119068	92431	Male	25	13.5
119090	92424	Male	25	13.5
119066	92448	Male	25	13.5
119143	92467	Male	25	13.5
119138	92487	Male	25	13.5
119147	92460	Male	25	13.5
119164	92453	Male	25	13.5
119152	92471	Male	25	13.5
119168	92470	Male	25	13.5
119181	92482	Male	25	13.5
119212	92486	Male	25	13.5
119234	92505	Male	25	13.5
119249	92498	Male	25	13.5
119255	92516	Male	25	13.5
119272	92540	Male	25	13.5
119251	92453	Male	25	13.5
119090	92391	Male	25	13.5
118957	92392	Male	25	13.5
119010	92409	Male	25	13.5
119024	92443	Male	25	13.5
119089	92469	Male	25	13.5
119106	92449	Male	25	13.5
119089	92437	Male	25	13.5
119077	92422	Male	25	13.5
119086	92438	Male	25	13.5
119129	92452	Male	25	13.5
119157	92464	Male	25	13.5
119185	92479	Male	25	13.5
119196	92469	Male	25	13.5
119179	92483	Male	25	13.5
119197	92467	Male	25	13.5
119238	92492	Male	25	13.5
119196	92433	Male	25	13.5
119029	92357	Male	25	13.5
118876	92346	Male	25	13.5
118924	92352	Male	25	13.5
118924	92392	Male	25	13.5
118972	92389	Male	25	13.5
118999	92408	Male	25	13.5
119014	92407	Male	25	13.5
118993	92384	Male	25	13.5
118979	92389	Male	25	13.5
119011	92389	Male	25	13.5
119047	92392	Male	25	13.5
119090	92429	Male	25	13.5
119119	92425	Male	25	13.5
119148	92432	Male	25	13.5
119136	92422	Male	25	13.5
119171	92457	Male	25	13.5
119173	92443	Male	25	13.5
119074	92343	Male	25	13.5
118827	92290	Male	25	13.5
118850	92324	Male	25	13.5
118876	92349	Male	25	13.5
118921	92360	Male	25	13.5
118959	92380	Male	25	13.5
119003	92392	Male	25	13.5
119002	92385	Male	25	13.5
119008	92413	Male	25	13.5
119050	92405	Male	25	13.5
119075	92409	Male	25	13.5
119096	92439	Male	25	13.5
119135	92429	Male	25	13.5
119175	92460	Male	25	13.5
119184	92434	Male	25	13.5
119201	92447	Male	25	13.5
119192	92465	Male	25	13.5
119246	92445	Male	25	13.5
119085	92372	Male	25	13.5
118958	92350	Male	25	13.5
118916	92393	Male	25	13.5
118983	92385	Male	25	13.5
118983	92403	Male	25	13.5
119052	92423	Male	25	13.5
119103	92436	Male	25	13.5
119105	92445	Male	25	13.5
119111	92442	Male	25	13.5
119110	92444	Male	25	13.5
119149	92451	Male	25	13.5
119173	92447	Male	25	13.5
119198	92478	Male	25	13.5
119201	92449	Male	25	13.5
119230	92471	Male	25	13.5
119233	92474	Male	25	13.5
119264	92474	Male	25	13.5
119156	92392	Male	25	13.5
119017	92349	Male	25	13.5
118957	92370	Male	25	13.5
119021	92371	Male	25	13.5
119012	92396	Male	25	13.5
119079	92400	Male	25	13.5
119086	92411	Male	25	13.5
119101	92414	Male	25	13.5
119110	92413	Male	25	13.5
119126	92442	Male	25	13.5
119152	92436	Male	25	13.5
119169	92439	Male	25	13.5
119207	92461	Male	25	13.5
119212	92447	Male	25	13.5
119239	92470	Male	25	13.5
119242	92444	Male	25	13.5
119233	92429	Male	25	13.5
119066	92348	Male	25	13.5
118951	92335	Male	25	13.5
118913	92354	Male	25	13.5
118999	92367	Male	25	13.5
118995	92395	Male	25	13.5
119062	92400	Male	25	13.5
119074	92400	Male	25	13.5
119071	92399	Male	25	13.5
119089	92405	Male	25	13.5
119101	92418	Male	25	13.5
119146	92433	Male	25	13.5
119163	92426	Male	25	13.5
119160	92450	Male	25	13.5
119176	92437	Male	25	13.5
119198	92447	Male	25	13.5
119212	92453	Male	25	13.5
119229	92447	Male	25	13.5
119063	92361	Male	25	13.5
118912	92318	Male	25	13.5
118852	92335	Male	25	13.5
118909	92345	Male	25	13.5
118918	92347	Male	25	13.5
118974	92368	Male	25	13.5
119017	92365	Male	25	13.5
119002	92378	Male	25	13.5
119036	92378	Male	25	13.5
119028	92388	Male	25	13.5
119075	92404	Male	25	13.5
119109	92395	Male	25	13.5
119121	92422	Male	25	13.5
119150	92414	Male	25	13.5
119158	92447	Male	25	13.5
119187	92418	Male	25	13.5
119214	92436	Male	25	13.5
119203	92400	Male	25	13.5
119028	92312	Male	25	13.5
118838	92289	Male	25	13.5
118887	92307	Male	25	13.5
118883	92320	Male	25	13.5
118937	92335	Male	25	13.5
118951	92339	Male	25	13.5
118998	92354	Male	25	13.5
119000	92357	Male	25	13.5
119003	92362	Male	25	13.5
119016	92358	Male	25	13.5
119061	92364	Male	25	13.5
119094	92390	Male	25	13.5
119128	92387	Male	25	13.5
119156	92394	Male	25	13.5
119161	92378	Male	25	13.5
119189	92405	Male	25	13.5
119216	92423	Male	25	13.5
119275	92415	Male	25	13.5
119180	92351	Male	25	13.5
119034	92302	Male	25	13.5
118926	92313	Male	25	13.5
118952	92310	Male	25	13.5
118976	92302	Male	25	13.5
119008	92337	Male	25	13.5
119063	92343	Male	25	13.5
119064	92369	Male	25	13.5
119088	92360	Male	25	13.5
119125	92371	Male	25	13.5
119168	92405	Male	25	13.5
119210	92405	Male	25	13.5
119257	92416	Male	25	13.5
119274	92432	Male	25	13.5
119281	92417	Male	25	13.5
119259	92409	Male	25	13.5
119302	92417	Male	25	13.5
119286	92418	Male	25	13.5
119193	92331	Male	25	13.5
118985	92314	Male	25	13.5
118997	92322	Male	25	13.5
119028	92316	Male	25	13.5
119064	92349	Male	25	13.5
119110	92355	Male	25	13.5
119118	92371	Male	25	13.5
119130	92349	Male	25	13.5
119132	92347	Male	25	13.5
119160	92382	Male	25	13.5
119196	92380	Male	25	13.5
119221	92398	Male	25	13.5
119239	92395	Male	25	13.5
119294	92421	Male	25	13.5
119297	92424	Male	25	13.5
119344	92429	Male	25	13.5
119272	92386	Male	25	13.5
119135	92307	Male	25	13.5
118985	92301	Male	25	13.5
119014	92320	Male	25	13.5
119063	92313	Male	25	13.5
119091	92338	Male	25	13.5
119132	92342	Male	25	13.5
119133	92357	Male	25	13.5
119154	92347	Male	25	13.5
119160	92359	Male	25	13.5
119206	92373	Male	25	13.5
119232	92381	Male	25	13.5
119247	92391	Male	25	13.5
119268	92388	Male	25	13.5
119303	92416	Male	25	13.5
119300	92417	Male	25	13.5
119303	92376	Male	25	13.5
119078	92311	Male	25	13.5
119027	92306	Male	25	13.5
119003	92328	Male	25	13.5
119038	92328	Male	25	13.5
119089	92344	Male	25	13.5
119113	92368	Male	25	13.5
119125	92351	Male	25	13.5
119105	92340	Male	25	13.5
119147	92360	Male	25	13.5
119160	92358	Male	25	13.5
119190	92380	Male	25	13.5
119211	92372	Male	25	13.5
119240	92392	Male	25	13.5
119253	92380	Male	25	13.5
119258	92373	Male	25	13.5
119096	92285	Male	25	13.5
118970	92265	Male	25	13.5
118949	92303	Male	25	13.5
119038	92320	Male	25	13.5
119057	92405	Male	25	13.5
119209	92477	Male	25	13.5
119277	92501	Male	25	13.5
119303	92505	Male	25	13.5
119305	92497	Male	25	13.5
119303	92502	Male	25	13.5
119357	92524	Male	25	13.5
119406	92525	Male	25	13.5
119416	92541	Male	25	13.5
119450	92548	Male	25	13.5
119500	92585	Male	25	13.5
