# Supplementary material for: An approach to machine learning-based non-invasive hemoglobin estimation using multi-wavelength PPG signal features
Source: Front Physiol. 2026 Apr 21;17:1637455. doi: 10.3389/fphys.2026.1637455 (PMC13139029; doi:10.3389/fphys.2026.1637455)
Supplement: Supplementary file 1 [file DataSheet1.zip › code/37.csv]

Red (a.u)	Infra Red (a.u)	Gender	Age	Hemoglobin (g/dL)
119348	108586	Male	37	13.6
119517	108668	Male	37	13.6
119746	108813	Male	37	13.6
120157	108938	Male	37	13.6
120331	108997	Male	37	13.6
120408	108983	Male	37	13.6
120347	108977	Male	37	13.6
120371	108983	Male	37	13.6
120456	109043	Male	37	13.6
120586	109092	Male	37	13.6
120709	109135	Male	37	13.6
120838	109201	Male	37	13.6
120952	109224	Male	37	13.6
121043	109281	Male	37	13.6
121071	109166	Male	37	13.6
120430	108741	Male	37	13.6
119533	108554	Male	37	13.6
119343	108562	Male	37	13.6
119420	108613	Male	37	13.6
119612	108722	Male	37	13.6
119909	108852	Male	37	13.6
120238	108968	Male	37	13.6
120442	108996	Male	37	13.6
120504	109008	Male	37	13.6
120511	109020	Male	37	13.6
120554	109040	Male	37	13.6
120628	109093	Male	37	13.6
120749	109135	Male	37	13.6
120866	109197	Male	37	13.6
120986	109223	Male	37	13.6
121079	109276	Male	37	13.6
121158	109263	Male	37	13.6
121063	109097	Male	37	13.6
120166	108641	Male	37	13.6
119468	108534	Male	37	13.6
119375	108541	Male	37	13.6
119505	108622	Male	37	13.6
119726	108725	Male	37	13.6
120074	108875	Male	37	13.6
120305	108936	Male	37	13.6
120387	108942	Male	37	13.6
120340	108908	Male	37	13.6
120374	108948	Male	37	13.6
120438	108982	Male	37	13.6
120600	109051	Male	37	13.6
120708	109113	Male	37	13.6
120885	109165	Male	37	13.6
120957	109209	Male	37	13.6
121076	109239	Male	37	13.6
121067	109178	Male	37	13.6
120584	108741	Male	37	13.6
119515	108507	Male	37	13.6
119276	108472	Male	37	13.6
119287	108522	Male	37	13.6
119487	108612	Male	37	13.6
119724	108755	Male	37	13.6
120111	108886	Male	37	13.6
120333	108934	Male	37	13.6
120418	108945	Male	37	13.6
120429	108952	Male	37	13.6
120477	108980	Male	37	13.6
120562	109022	Male	37	13.6
120676	109084	Male	37	13.6
120819	109131	Male	37	13.6
120923	109186	Male	37	13.6
121024	109217	Male	37	13.6
121092	109249	Male	37	13.6
121037	109072	Male	37	13.6
120270	108645	Male	37	13.6
119461	108470	Male	37	13.6
119281	108454	Male	37	13.6
119283	108481	Male	37	13.6
119372	108533	Male	37	13.6
119635	108693	Male	37	13.6
120044	108832	Male	37	13.6
120301	108900	Male	37	13.6
120356	108899	Male	37	13.6
120340	108912	Male	37	13.6
120349	108912	Male	37	13.6
120446	108973	Male	37	13.6
120583	109019	Male	37	13.6
120701	109075	Male	37	13.6
120794	109083	Male	37	13.6
120851	109122	Male	37	13.6
120932	109140	Male	37	13.6
120957	109061	Male	37	13.6
120307	108603	Male	37	13.6
119428	108450	Male	37	13.6
119252	108431	Male	37	13.6
119382	108530	Male	37	13.6
119616	108649	Male	37	13.6
119992	108814	Male	37	13.6
120295	108902	Male	37	13.6
120485	108949	Male	37	13.6
120467	108921	Male	37	13.6
120449	108883	Male	37	13.6
120344	108886	Male	37	13.6
120442	108921	Male	37	13.6
120506	108970	Male	37	13.6
120647	109022	Male	37	13.6
120720	109062	Male	37	13.6
120830	109084	Male	37	13.6
120870	109114	Male	37	13.6
120863	108967	Male	37	13.6
120019	108549	Male	37	13.6
119316	108406	Male	37	13.6
119195	108420	Male	37	13.6
119331	108501	Male	37	13.6
119553	108629	Male	37	13.6
119934	108784	Male	37	13.6
120239	108885	Male	37	13.6
120412	108904	Male	37	13.6
120430	108910	Male	37	13.6
120451	108914	Male	37	13.6
120500	108939	Male	37	13.6
120612	109003	Male	37	13.6
120748	109045	Male	37	13.6
120860	109117	Male	37	13.6
120988	109146	Male	37	13.6
121060	109184	Male	37	13.6
121123	109193	Male	37	13.6
121015	108981	Male	37	13.6
120070	108525	Male	37	13.6
119374	108408	Male	37	13.6
119301	108445	Male	37	13.6
119468	108537	Male	37	13.6
119757	108704	Male	37	13.6
120148	108838	Male	37	13.6
120429	108944	Male	37	13.6
120576	108942	Male	37	13.6
120620	108956	Male	37	13.6
120628	108951	Male	37	13.6
120695	109001	Male	37	13.6
120785	109028	Male	37	13.6
120907	109104	Male	37	13.6
121015	109134	Male	37	13.6
121114	109177	Male	37	13.6
121170	109188	Male	37	13.6
121237	109206	Male	37	13.6
121112	108988	Male	37	13.6
120196	108573	Male	37	13.6
119516	108466	Male	37	13.6
119524	108532	Male	37	13.6
119740	108658	Male	37	13.6
120109	108793	Male	37	13.6
120389	108917	Male	37	13.6
120648	108967	Male	37	13.6
120700	108979	Male	37	13.6
120744	108969	Male	37	13.6
120711	109006	Male	37	13.6
120810	109032	Male	37	13.6
120855	109076	Male	37	13.6
120997	109113	Male	37	13.6
121066	109151	Male	37	13.6
121175	109190	Male	37	13.6
121207	109205	Male	37	13.6
121096	108968	Male	37	13.6
120156	108541	Male	37	13.6
119475	108433	Male	37	13.6
119414	108471	Male	37	13.6
119618	108565	Male	37	13.6
119894	108712	Male	37	13.6
120243	108843	Male	37	13.6
120492	108903	Male	37	13.6
120579	108916	Male	37	13.6
120594	108907	Male	37	13.6
120599	108946	Male	37	13.6
120671	108968	Male	37	13.6
120773	109029	Male	37	13.6
120901	109067	Male	37	13.6
121008	109114	Male	37	13.6
121096	109135	Male	37	13.6
121161	109147	Male	37	13.6
120950	108845	Male	37	13.6
119900	108456	Male	37	13.6
119402	108382	Male	37	13.6
119399	108434	Male	37	13.6
119589	108537	Male	37	13.6
119898	108679	Male	37	13.6
120236	108807	Male	37	13.6
120466	108861	Male	37	13.6
120564	108891	Male	37	13.6
120580	108881	Male	37	13.6
120593	108914	Male	37	13.6
120665	108927	Male	37	13.6
120779	108997	Male	37	13.6
120885	109019	Male	37	13.6
120992	109081	Male	37	13.6
121084	109090	Male	37	13.6
121147	109095	Male	37	13.6
120822	108721	Male	37	13.6
119739	108400	Male	37	13.6
119333	108336	Male	37	13.6
119372	108407	Male	37	13.6
119548	108502	Male	37	13.6
119865	108656	Male	37	13.6
120185	108762	Male	37	13.6
120404	108816	Male	37	13.6
120442	108824	Male	37	13.6
120471	108812	Male	37	13.6
120448	108835	Male	37	13.6
120563	108870	Male	37	13.6
120626	108930	Male	37	13.6
120788	108966	Male	37	13.6
120870	109036	Male	37	13.6
121028	109063	Male	37	13.6
121059	109074	Male	37	13.6
120917	108815	Male	37	13.6
119859	108407	Male	37	13.6
119292	108299	Male	37	13.6
119226	108341	Male	37	13.6
119402	108421	Male	37	13.6
119658	108555	Male	37	13.6
120028	108700	Male	37	13.6
120306	108771	Male	37	13.6
120412	108805	Male	37	13.6
120441	108797	Male	37	13.6
120468	108829	Male	37	13.6
120543	108863	Male	37	13.6
120645	108925	Male	37	13.6
120784	108961	Male	37	13.6
120891	109018	Male	37	13.6
121001	109055	Male	37	13.6
121079	109076	Male	37	13.6
121120	109008	Male	37	13.6
120644	108598	Male	37	13.6
119601	108351	Male	37	13.6
119345	108326	Male	37	13.6
119420	108416	Male	37	13.6
119635	108493	Male	37	13.6
119941	108653	Male	37	13.6
120256	108732	Male	37	13.6
120404	108770	Male	37	13.6
120418	108752	Male	37	13.6
120412	108779	Male	37	13.6
120447	108799	Male	37	13.6
120554	108854	Male	37	13.6
120668	108886	Male	37	13.6
120815	108962	Male	37	13.6
120927	108990	Male	37	13.6
121013	109022	Male	37	13.6
120999	108948	Male	37	13.6
120586	108557	Male	37	13.6
119520	108299	Male	37	13.6
119276	108264	Male	37	13.6
119273	108298	Male	37	13.6
119294	108287	Male	37	13.6
119311	108361	Male	37	13.6
119583	108457	Male	37	13.6
119800	108558	Male	37	13.6
