# Supplementary material for: An approach to machine learning-based non-invasive hemoglobin estimation using multi-wavelength PPG signal features
Source: Front Physiol. 2026 Apr 21;17:1637455. doi: 10.3389/fphys.2026.1637455 (PMC13139029; doi:10.3389/fphys.2026.1637455)
Supplement: Supplementary file 1 [file DataSheet1.zip › code/38.csv]

Red (a.u)	Infra Red (a.u)	Gender	Age	Hemoglobin (g/dL)
96174	67074	Male	58	11.4
96169	67033	Male	58	11.4
96013	66989	Male	58	11.4
95754	66906	Male	58	11.4
95506	66819	Male	58	11.4
95405	66830	Male	58	11.4
95455	66840	Male	58	11.4
95525	66847	Male	58	11.4
95523	66854	Male	58	11.4
95591	66847	Male	58	11.4
95581	66869	Male	58	11.4
95661	66885	Male	58	11.4
95732	66887	Male	58	11.4
95818	66921	Male	58	11.4
95933	66970	Male	58	11.4
96032	66956	Male	58	11.4
96126	66979	Male	58	11.4
96144	66982	Male	58	11.4
96150	66939	Male	58	11.4
95897	66862	Male	58	11.4
95617	66769	Male	58	11.4
95402	66704	Male	58	11.4
95250	66661	Male	58	11.4
95231	66682	Male	58	11.4
95284	66674	Male	58	11.4
95316	66677	Male	58	11.4
95321	66675	Male	58	11.4
95368	66688	Male	58	11.4
95397	66708	Male	58	11.4
95473	66701	Male	58	11.4
95535	66712	Male	58	11.4
95583	66751	Male	58	11.4
95717	66792	Male	58	11.4
95825	66792	Male	58	11.4
95881	66780	Male	58	11.4
95737	66719	Male	58	11.4
95517	66638	Male	58	11.4
95203	66568	Male	58	11.4
95004	66500	Male	58	11.4
94880	66479	Male	58	11.4
94852	66490	Male	58	11.4
94915	66491	Male	58	11.4
94940	66487	Male	58	11.4
94989	66512	Male	58	11.4
95069	66530	Male	58	11.4
95142	66538	Male	58	11.4
95193	66576	Male	58	11.4
95322	66613	Male	58	11.4
95419	66617	Male	58	11.4
95476	66641	Male	58	11.4
95518	66630	Male	58	11.4
95539	66598	Male	58	11.4
95394	66533	Male	58	11.4
95041	66377	Male	58	11.4
94670	66297	Male	58	11.4
94360	66206	Male	58	11.4
94134	66152	Male	58	11.4
94010	66154	Male	58	11.4
94073	66169	Male	58	11.4
94117	66174	Male	58	11.4
94178	66192	Male	58	11.4
94242	66217	Male	58	11.4
94358	66248	Male	58	11.4
94515	66309	Male	58	11.4
94636	66344	Male	58	11.4
94834	66389	Male	58	11.4
94956	66454	Male	58	11.4
95147	66515	Male	58	11.4
95313	66526	Male	58	11.4
95246	66469	Male	58	11.4
94968	66404	Male	58	11.4
94683	66304	Male	58	11.4
94415	66237	Male	58	11.4
94259	66231	Male	58	11.4
94297	66255	Male	58	11.4
94371	66310	Male	58	11.4
94509	66345	Male	58	11.4
94606	66368	Male	58	11.4
94707	66413	Male	58	11.4
94836	66436	Male	58	11.4
94937	66457	Male	58	11.4
95065	66510	Male	58	11.4
95195	66538	Male	58	11.4
95362	66594	Male	58	11.4
95441	66598	Male	58	11.4
95422	66534	Male	58	11.4
95141	66419	Male	58	11.4
94752	66312	Male	58	11.4
94398	66194	Male	58	11.4
94082	66105	Male	58	11.4
93881	66074	Male	58	11.4
93831	66071	Male	58	11.4
93881	66071	Male	58	11.4
93913	66107	Male	58	11.4
93994	66110	Male	58	11.4
94065	66141	Male	58	11.4
94168	66189	Male	58	11.4
94317	66235	Male	58	11.4
94491	66273	Male	58	11.4
94629	66323	Male	58	11.4
94766	66360	Male	58	11.4
94902	66370	Male	58	11.4
94783	66306	Male	58	11.4
94446	66166	Male	58	11.4
94024	66051	Male	58	11.4
93678	65965	Male	58	11.4
93413	65911	Male	58	11.4
93309	65905	Male	58	11.4
93346	65922	Male	58	11.4
93419	65932	Male	58	11.4
93493	65944	Male	58	11.4
93549	65967	Male	58	11.4
93671	65994	Male	58	11.4
93786	66018	Male	58	11.4
93916	66069	Male	58	11.4
94070	66111	Male	58	11.4
94244	66170	Male	58	11.4
94427	66230	Male	58	11.4
94571	66235	Male	58	11.4
94573	66187	Male	58	11.4
94242	66065	Male	58	11.4
93802	65930	Male	58	11.4
93367	65817	Male	58	11.4
93066	65767	Male	58	11.4
92936	65753	Male	58	11.4
92956	65777	Male	58	11.4
93062	65823	Male	58	11.4
93172	65826	Male	58	11.4
93292	65881	Male	58	11.4
93393	65917	Male	58	11.4
93574	65949	Male	58	11.4
93689	65999	Male	58	11.4
93875	66048	Male	58	11.4
94041	66097	Male	58	11.4
94211	66158	Male	58	11.4
94428	66226	Male	58	11.4
94540	66189	Male	58	11.4
94382	66113	Male	58	11.4
93928	65957	Male	58	11.4
93515	65845	Male	58	11.4
93157	65784	Male	58	11.4
93005	65766	Male	58	11.4
93027	65775	Male	58	11.4
93089	65797	Male	58	11.4
93207	65836	Male	58	11.4
93310	65853	Male	58	11.4
93468	65927	Male	58	11.4
93612	65961	Male	58	11.4
93781	66002	Male	58	11.4
93926	66071	Male	58	11.4
94139	66123	Male	58	11.4
94322	66177	Male	58	11.4
94489	66230	Male	58	11.4
94644	66242	Male	58	11.4
94562	66168	Male	58	11.4
94203	66032	Male	58	11.4
93740	65898	Male	58	11.4
93361	65776	Male	58	11.4
93047	65752	Male	58	11.4
92986	65747	Male	58	11.4
93051	65771	Male	58	11.4
93167	65818	Male	58	11.4
93310	65857	Male	58	11.4
93430	65884	Male	58	11.4
93584	65952	Male	58	11.4
93777	66016	Male	58	11.4
94001	66082	Male	58	11.4
94198	66180	Male	58	11.4
94464	66252	Male	58	11.4
94689	66329	Male	58	11.4
94893	66397	Male	58	11.4
94933	66368	Male	58	11.4
94651	66244	Male	58	11.4
94215	66108	Male	58	11.4
93837	65994	Male	58	11.4
93599	65936	Male	58	11.4
93426	65949	Male	58	11.4
93489	65958	Male	58	11.4
93587	65984	Male	58	11.4
93714	66030	Male	58	11.4
93802	66043	Male	58	11.4
93893	66055	Male	58	11.4
94010	66113	Male	58	11.4
94142	66133	Male	58	11.4
94257	66173	Male	58	11.4
94387	66257	Male	58	11.4
94676	66359	Male	58	11.4
94930	66440	Male	58	11.4
95122	66476	Male	58	11.4
95014	66392	Male	58	11.4
94619	66235	Male	58	11.4
94173	66124	Male	58	11.4
93847	66030	Male	58	11.4
93645	66013	Male	58	11.4
93614	66033	Male	58	11.4
93747	66082	Male	58	11.4
93890	66138	Male	58	11.4
94048	66202	Male	58	11.4
94203	66239	Male	58	11.4
94362	66269	Male	58	11.4
94518	66333	Male	58	11.4
94673	66352	Male	58	11.4
94823	66396	Male	58	11.4
94910	66442	Male	58	11.4
95113	66500	Male	58	11.4
95233	66546	Male	58	11.4
95256	66479	Male	58	11.4
94875	66303	Male	58	11.4
94371	66165	Male	58	11.4
94023	66097	Male	58	11.4
93790	66015	Male	58	11.4
93682	66022	Male	58	11.4
93699	66036	Male	58	11.4
93845	66091	Male	58	11.4
93924	66116	Male	58	11.4
94012	66142	Male	58	11.4
94096	66165	Male	58	11.4
94242	66230	Male	58	11.4
94435	66304	Male	58	11.4
94627	66349	Male	58	11.4
94817	66426	Male	58	11.4
94965	66480	Male	58	11.4
95168	66520	Male	58	11.4
95130	66472	Male	58	11.4
94842	66324	Male	58	11.4
94391	66196	Male	58	11.4
94008	66097	Male	58	11.4
93780	66059	Male	58	11.4
93702	66044	Male	58	11.4
93786	66090	Male	58	11.4
93877	66108	Male	58	11.4
93981	66119	Male	58	11.4
94017	66155	Male	58	11.4
94152	66191	Male	58	11.4
94259	66221	Male	58	11.4
94379	66266	Male	58	11.4
94507	66305	Male	58	11.4
94642	66323	Male	58	11.4
94762	66373	Male	58	11.4
94895	66399	Male	58	11.4
94978	66392	Male	58	11.4
94770	66293	Male	58	11.4
94361	66135	Male	58	11.4
93906	66009	Male	58	11.4
93559	65930	Male	58	11.4
93375	65890	Male	58	11.4
93367	65894	Male	58	11.4
93429	65914	Male	58	11.4
93513	65938	Male	58	11.4
