# Supplementary material for: An approach to machine learning-based non-invasive hemoglobin estimation using multi-wavelength PPG signal features
Source: Front Physiol. 2026 Apr 21;17:1637455. doi: 10.3389/fphys.2026.1637455 (PMC13139029; doi:10.3389/fphys.2026.1637455)
Supplement: Supplementary file 1 [file DataSheet1.zip › code/39.csv]

Red (a.u)	Infra Red (a.u)	Gender	Age	Hemoglobin (g/dL)
102767	86876	Male	43	13.8
102756	86900	Male	43	13.8
102820	86902	Male	43	13.8
102823	86917	Male	43	13.8
102862	86934	Male	43	13.8
102895	86943	Male	43	13.8
102908	86955	Male	43	13.8
102947	86969	Male	43	13.8
102986	86959	Male	43	13.8
102996	86976	Male	43	13.8
102974	86914	Male	43	13.8
102796	86844	Male	43	13.8
102649	86779	Male	43	13.8
102600	86795	Male	43	13.8
102539	86764	Male	43	13.8
102520	86759	Male	43	13.8
102515	86790	Male	43	13.8
102597	86796	Male	43	13.8
102560	86802	Male	43	13.8
102581	86796	Male	43	13.8
102593	86799	Male	43	13.8
102628	86809	Male	43	13.8
102651	86808	Male	43	13.8
102667	86845	Male	43	13.8
102700	86840	Male	43	13.8
102721	86855	Male	43	13.8
102755	86865	Male	43	13.8
102772	86851	Male	43	13.8
102786	86842	Male	43	13.8
102693	86766	Male	43	13.8
102525	86698	Male	43	13.8
102363	86646	Male	43	13.8
102319	86601	Male	43	13.8
102208	86591	Male	43	13.8
102194	86587	Male	43	13.8
102212	86611	Male	43	13.8
102264	86603	Male	43	13.8
102251	86593	Male	43	13.8
102235	86572	Male	43	13.8
102246	86587	Male	43	13.8
102279	86602	Male	43	13.8
102300	86611	Male	43	13.8
102325	86630	Male	43	13.8
102350	86646	Male	43	13.8
102389	86635	Male	43	13.8
102415	86669	Male	43	13.8
102449	86647	Male	43	13.8
102487	86668	Male	43	13.8
102443	86595	Male	43	13.8
102254	86513	Male	43	13.8
102065	86463	Male	43	13.8
102005	86396	Male	43	13.8
101863	86371	Male	43	13.8
101844	86383	Male	43	13.8
101880	86402	Male	43	13.8
101924	86415	Male	43	13.8
101924	86399	Male	43	13.8
101930	86414	Male	43	13.8
101955	86409	Male	43	13.8
102002	86437	Male	43	13.8
102032	86461	Male	43	13.8
102082	86454	Male	43	13.8
102112	86488	Male	43	13.8
102139	86482	Male	43	13.8
102180	86502	Male	43	13.8
102197	86501	Male	43	13.8
102227	86502	Male	43	13.8
102132	86432	Male	43	13.8
101954	86365	Male	43	13.8
101775	86344	Male	43	13.8
101729	86294	Male	43	13.8
101636	86250	Male	43	13.8
101571	86249	Male	43	13.8
101617	86270	Male	43	13.8
101644	86283	Male	43	13.8
101649	86273	Male	43	13.8
101671	86275	Male	43	13.8
101710	86319	Male	43	13.8
101766	86315	Male	43	13.8
101813	86356	Male	43	13.8
101850	86335	Male	43	13.8
101874	86369	Male	43	13.8
101913	86378	Male	43	13.8
101964	86404	Male	43	13.8
101976	86405	Male	43	13.8
102023	86388	Male	43	13.8
101832	86305	Male	43	13.8
101649	86237	Male	43	13.8
101533	86198	Male	43	13.8
101449	86173	Male	43	13.8
101387	86154	Male	43	13.8
101368	86172	Male	43	13.8
101428	86178	Male	43	13.8
101447	86189	Male	43	13.8
101468	86210	Male	43	13.8
101516	86213	Male	43	13.8
101558	86254	Male	43	13.8
101629	86253	Male	43	13.8
101684	86297	Male	43	13.8
101717	86303	Male	43	13.8
101769	86330	Male	43	13.8
101781	86338	Male	43	13.8
101869	86353	Male	43	13.8
101885	86381	Male	43	13.8
101916	86344	Male	43	13.8
101739	86272	Male	43	13.8
101544	86208	Male	43	13.8
101441	86168	Male	43	13.8
101337	86162	Male	43	13.8
101307	86139	Male	43	13.8
101309	86151	Male	43	13.8
101377	86185	Male	43	13.8
101411	86174	Male	43	13.8
101429	86199	Male	43	13.8
101472	86203	Male	43	13.8
101538	86254	Male	43	13.8
101576	86256	Male	43	13.8
101645	86284	Male	43	13.8
101653	86309	Male	43	13.8
101733	86328	Male	43	13.8
101738	86343	Male	43	13.8
101807	86360	Male	43	13.8
101842	86370	Male	43	13.8
101860	86343	Male	43	13.8
101697	86249	Male	43	13.8
101468	86208	Male	43	13.8
101373	86172	Male	43	13.8
101302	86159	Male	43	13.8
101257	86136	Male	43	13.8
101267	86146	Male	43	13.8
101316	86180	Male	43	13.8
101351	86167	Male	43	13.8
101369	86208	Male	43	13.8
101407	86199	Male	43	13.8
101478	86240	Male	43	13.8
101532	86264	Male	43	13.8
101597	86291	Male	43	13.8
101598	86302	Male	43	13.8
101666	86304	Male	43	13.8
101673	86330	Male	43	13.8
101735	86348	Male	43	13.8
101780	86351	Male	43	13.8
101756	86315	Male	43	13.8
101568	86234	Male	43	13.8
101378	86213	Male	43	13.8
101338	86187	Male	43	13.8
101301	86170	Male	43	13.8
101301	86205	Male	43	13.8
101361	86226	Male	43	13.8
101428	86259	Male	43	13.8
101451	86246	Male	43	13.8
101509	86288	Male	43	13.8
101540	86308	Male	43	13.8
101632	86335	Male	43	13.8
101650	86367	Male	43	13.8
101741	86386	Male	43	13.8
101746	86409	Male	43	13.8
101803	86420	Male	43	13.8
101850	86428	Male	43	13.8
101886	86462	Male	43	13.8
101920	86427	Male	43	13.8
101745	86333	Male	43	13.8
101547	86300	Male	43	13.8
101462	86277	Male	43	13.8
101443	86282	Male	43	13.8
101412	86260	Male	43	13.8
101468	86306	Male	43	13.8
101516	86309	Male	43	13.8
101552	86334	Male	43	13.8
101550	86339	Male	43	13.8
101633	86356	Male	43	13.8
101657	86391	Male	43	13.8
101729	86412	Male	43	13.8
101748	86433	Male	43	13.8
101796	86438	Male	43	13.8
101833	86453	Male	43	13.8
101859	86492	Male	43	13.8
101924	86495	Male	43	13.8
101937	86454	Male	43	13.8
101757	86362	Male	43	13.8
101517	86276	Male	43	13.8
101411	86273	Male	43	13.8
101370	86238	Male	43	13.8
101340	86245	Male	43	13.8
101330	86267	Male	43	13.8
101438	86298	Male	43	13.8
101413	86297	Male	43	13.8
101479	86311	Male	43	13.8
101480	86333	Male	43	13.8
101558	86341	Male	43	13.8
101588	86383	Male	43	13.8
101653	86395	Male	43	13.8
101698	86406	Male	43	13.8
101719	86425	Male	43	13.8
101780	86440	Male	43	13.8
101821	86479	Male	43	13.8
101857	86440	Male	43	13.8
101719	86348	Male	43	13.8
101474	86308	Male	43	13.8
101373	86269	Male	43	13.8
101340	86269	Male	43	13.8
101292	86252	Male	43	13.8
101324	86267	Male	43	13.8
101347	86294	Male	43	13.8
101413	86304	Male	43	13.8
101390	86337	Male	43	13.8
101463	86357	Male	43	13.8
101503	86382	Male	43	13.8
101569	86410	Male	43	13.8
101634	86420	Male	43	13.8
101663	86442	Male	43	13.8
101710	86459	Male	43	13.8
101745	86491	Male	43	13.8
101810	86498	Male	43	13.8
101866	86518	Male	43	13.8
101858	86481	Male	43	13.8
101647	86374	Male	43	13.8
101446	86341	Male	43	13.8
101352	86306	Male	43	13.8
101315	86298	Male	43	13.8
101260	86293	Male	43	13.8
101329	86316	Male	43	13.8
101339	86340	Male	43	13.8
101373	86340	Male	43	13.8
101385	86359	Male	43	13.8
101442	86392	Male	43	13.8
101513	86408	Male	43	13.8
101558	86438	Male	43	13.8
101616	86453	Male	43	13.8
101652	86471	Male	43	13.8
101704	86490	Male	43	13.8
101751	86494	Male	43	13.8
101801	86532	Male	43	13.8
101850	86522	Male	43	13.8
101762	86442	Male	43	13.8
101499	86360	Male	43	13.8
101363	86343	Male	43	13.8
101280	86320	Male	43	13.8
101247	86303	Male	43	13.8
101211	86320	Male	43	13.8
101312	86325	Male	43	13.8
101290	86346	Male	43	13.8
101326	86352	Male	43	13.8
101356	86368	Male	43	13.8
101408	86400	Male	43	13.8
101466	86415	Male	43	13.8
101506	86427	Male	43	13.8
101560	86444	Male	43	13.8
101599	86452	Male	43	13.8
101627	86491	Male	43	13.8
