# Supplementary material for: An approach to machine learning-based non-invasive hemoglobin estimation using multi-wavelength PPG signal features
Source: Front Physiol. 2026 Apr 21;17:1637455. doi: 10.3389/fphys.2026.1637455 (PMC13139029; doi:10.3389/fphys.2026.1637455)
Supplement: Supplementary file 1 [file DataSheet1.zip › code/4.csv]

Red (a.u)	Infra Red (a.u)	Gender	Age	Hemoglobin (g/dL)
98253	84951	Male	52	13.6
97847	84749	Male	52	13.6
97325	84525	Male	52	13.6
96861	84318	Male	52	13.6
96371	84142	Male	52	13.6
96010	84022	Male	52	13.6
95793	83983	Male	52	13.6
95821	84079	Male	52	13.6
96024	84156	Male	52	13.6
96234	84246	Male	52	13.6
96432	84351	Male	52	13.6
96706	84437	Male	52	13.6
96871	84492	Male	52	13.6
97056	84572	Male	52	13.6
97231	84629	Male	52	13.6
97423	84699	Male	52	13.6
97561	84783	Male	52	13.6
97717	84817	Male	52	13.6
97867	84874	Male	52	13.6
97964	84924	Male	52	13.6
98136	84982	Male	52	13.6
98221	84973	Male	52	13.6
98096	84823	Male	52	13.6
97526	84520	Male	52	13.6
96860	84249	Male	52	13.6
96293	84048	Male	52	13.6
95871	83893	Male	52	13.6
95580	83832	Male	52	13.6
95459	83881	Male	52	13.6
95678	83974	Male	52	13.6
95814	84051	Male	52	13.6
96060	84170	Male	52	13.6
96348	84289	Male	52	13.6
96624	84385	Male	52	13.6
96903	84509	Male	52	13.6
97145	84578	Male	52	13.6
97398	84688	Male	52	13.6
97583	84755	Male	52	13.6
97792	84806	Male	52	13.6
97896	84895	Male	52	13.6
98074	84925	Male	52	13.6
98083	84925	Male	52	13.6
98090	84945	Male	52	13.6
98205	84984	Male	52	13.6
98264	84920	Male	52	13.6
97907	84734	Male	52	13.6
97411	84563	Male	52	13.6
97158	84472	Male	52	13.6
96957	84437	Male	52	13.6
96965	84473	Male	52	13.6
97173	84589	Male	52	13.6
97386	84641	Male	52	13.6
97448	84655	Male	52	13.6
97522	84680	Male	52	13.6
97576	84724	Male	52	13.6
97651	84737	Male	52	13.6
97752	84777	Male	52	13.6
97809	84794	Male	52	13.6
97896	84818	Male	52	13.6
97928	84854	Male	52	13.6
97996	84875	Male	52	13.6
98027	84866	Male	52	13.6
98074	84895	Male	52	13.6
98149	84951	Male	52	13.6
98261	84967	Male	52	13.6
97985	84904	Male	52	13.6
97587	84687	Male	52	13.6
97078	84463	Male	52	13.6
96547	84269	Male	52	13.6
96143	84119	Male	52	13.6
95846	84041	Male	52	13.6
95760	84087	Male	52	13.6
95872	84156	Male	52	13.6
95985	84148	Male	52	13.6
96013	84160	Male	52	13.6
96017	84181	Male	52	13.6
96131	84194	Male	52	13.6
96146	84240	Male	52	13.6
96263	84290	Male	52	13.6
96456	84368	Male	52	13.6
96675	84430	Male	52	13.6
96787	84441	Male	52	13.6
96832	84429	Male	52	13.6
96913	84486	Male	52	13.6
97039	84546	Male	52	13.6
97268	84589	Male	52	13.6
97291	84614	Male	52	13.6
97270	84490	Male	52	13.6
96755	84174	Male	52	13.6
95984	83897	Male	52	13.6
95468	83737	Male	52	13.6
95113	83658	Male	52	13.6
95000	83680	Male	52	13.6
95067	83716	Male	52	13.6
95209	83790	Male	52	13.6
95314	83849	Male	52	13.6
95466	83842	Male	52	13.6
95460	83876	Male	52	13.6
95635	83958	Male	52	13.6
95792	84011	Male	52	13.6
96018	84116	Male	52	13.6
96275	84235	Male	52	13.6
96538	84319	Male	52	13.6
96788	84423	Male	52	13.6
96969	84514	Male	52	13.6
97245	84574	Male	52	13.6
97381	84624	Male	52	13.6
97533	84684	Male	52	13.6
97604	84634	Male	52	13.6
97302	84402	Male	52	13.6
96637	84135	Male	52	13.6
96098	83945	Male	52	13.6
95712	83805	Male	52	13.6
95371	83726	Male	52	13.6
95306	83761	Male	52	13.6
95357	83837	Male	52	13.6
95561	83907	Male	52	13.6
95738	83967	Male	52	13.6
95895	84051	Male	52	13.6
96080	84109	Male	52	13.6
96228	84160	Male	52	13.6
96426	84248	Male	52	13.6
96579	84296	Male	52	13.6
96759	84367	Male	52	13.6
96880	84433	Male	52	13.6
97053	84488	Male	52	13.6
97228	84557	Male	52	13.6
97393	84619	Male	52	13.6
97556	84686	Male	52	13.6
97672	84658	Male	52	13.6
97488	84493	Male	52	13.6
96936	84239	Male	52	13.6
96369	83994	Male	52	13.6
95791	83824	Male	52	13.6
95404	83692	Male	52	13.6
95243	83716	Male	52	13.6
95287	83796	Male	52	13.6
95525	83883	Male	52	13.6
95667	83943	Male	52	13.6
95933	84078	Male	52	13.6
96179	84175	Male	52	13.6
96505	84255	Male	52	13.6
96593	84306	Male	52	13.6
96789	84381	Male	52	13.6
96965	84460	Male	52	13.6
97181	84542	Male	52	13.6
97380	84621	Male	52	13.6
97578	84683	Male	52	13.6
97704	84712	Male	52	13.6
97788	84740	Male	52	13.6
97921	84765	Male	52	13.6
97792	84651	Male	52	13.6
97302	84349	Male	52	13.6
96677	84143	Male	52	13.6
96287	83994	Male	52	13.6
95900	83858	Male	52	13.6
95621	83761	Male	52	13.6
95459	83726	Male	52	13.6
95480	83830	Male	52	13.6
95754	83909	Male	52	13.6
95840	83969	Male	52	13.6
96021	84066	Male	52	13.6
96239	84152	Male	52	13.6
96494	84255	Male	52	13.6
96710	84346	Male	52	13.6
96907	84413	Male	52	13.6
97090	84501	Male	52	13.6
97288	84581	Male	52	13.6
97494	84656	Male	52	13.6
97605	84720	Male	52	13.6
97784	84764	Male	52	13.6
97893	84803	Male	52	13.6
97800	84658	Male	52	13.6
97288	84405	Male	52	13.6
96768	84188	Male	52	13.6
96305	84031	Male	52	13.6
95912	83864	Male	52	13.6
95644	83833	Male	52	13.6
95578	83921	Male	52	13.6
95837	83937	Male	52	13.6
95710	83887	Male	52	13.6
95814	84030	Male	52	13.6
96107	84105	Male	52	13.6
96317	84217	Male	52	13.6
96554	84296	Male	52	13.6
96746	84335	Male	52	13.6
96929	84420	Male	52	13.6
97076	84493	Male	52	13.6
97254	84538	Male	52	13.6
97384	84612	Male	52	13.6
97567	84680	Male	52	13.6
97728	84740	Male	52	13.6
97867	84799	Male	52	13.6
98021	84821	Male	52	13.6
97854	84608	Male	52	13.6
97260	84332	Male	52	13.6
96514	84028	Male	52	13.6
95914	83803	Male	52	13.6
95278	83598	Male	52	13.6
94887	83500	Male	52	13.6
94771	83526	Male	52	13.6
94842	83599	Male	52	13.6
95035	83675	Male	52	13.6
95260	83789	Male	52	13.6
95544	83888	Male	52	13.6
95780	84018	Male	52	13.6
96122	84104	Male	52	13.6
96306	84207	Male	52	13.6
96546	84276	Male	52	13.6
96750	84371	Male	52	13.6
96951	84452	Male	52	13.6
97153	84514	Male	52	13.6
97277	84547	Male	52	13.6
97425	84613	Male	52	13.6
97545	84643	Male	52	13.6
97648	84607	Male	52	13.6
97332	84404	Male	52	13.6
96693	84087	Male	52	13.6
95927	83779	Male	52	13.6
95262	83540	Male	52	13.6
94741	83398	Male	52	13.6
94468	83350	Male	52	13.6
94424	83425	Male	52	13.6
94632	83495	Male	52	13.6
94818	83605	Male	52	13.6
95035	83729	Male	52	13.6
95408	83888	Male	52	13.6
95788	84049	Male	52	13.6
96216	84230	Male	52	13.6
96599	84338	Male	52	13.6
96816	84389	Male	52	13.6
96924	84389	Male	52	13.6
96899	84318	Male	52	13.6
96898	84409	Male	52	13.6
97166	84490	Male	52	13.6
97285	84545	Male	52	13.6
97402	84603	Male	52	13.6
97609	84793	Male	52	13.6
97953	84829	Male	52	13.6
97668	84650	Male	52	13.6
97257	84565	Male	52	13.6
97108	84517	Male	52	13.6
97029	84512	Male	52	13.6
96994	84535	Male	52	13.6
97139	84641	Male	52	13.6
97379	84787	Male	52	13.6
97539	84740	Male	52	13.6
97426	84697	Male	52	13.6
97344	84638	Male	52	13.6
97247	84658	Male	52	13.6
