# Supplementary material for: An approach to machine learning-based non-invasive hemoglobin estimation using multi-wavelength PPG signal features
Source: Front Physiol. 2026 Apr 21;17:1637455. doi: 10.3389/fphys.2026.1637455 (PMC13139029; doi:10.3389/fphys.2026.1637455)
Supplement: Supplementary file 1 [file DataSheet1.zip › code/40.csv]

Red (a.u)	Infra Red (a.u)	Gender	Age	Hemoglobin (g/dL)
98418	92478	Female	48	11.1
98572	92544	Female	48	11.1
98754	92610	Female	48	11.1
98855	92645	Female	48	11.1
98913	92657	Female	48	11.1
99018	92712	Female	48	11.1
99138	92784	Female	48	11.1
99309	92854	Female	48	11.1
99427	92916	Female	48	11.1
99363	92802	Female	48	11.1
98916	92629	Female	48	11.1
98453	92463	Female	48	11.1
98137	92370	Female	48	11.1
97950	92290	Female	48	11.1
97912	92323	Female	48	11.1
98023	92373	Female	48	11.1
98221	92408	Female	48	11.1
98255	92411	Female	48	11.1
98321	92433	Female	48	11.1
98376	92444	Female	48	11.1
98450	92454	Female	48	11.1
98514	92488	Female	48	11.1
98630	92534	Female	48	11.1
98771	92616	Female	48	11.1
98924	92666	Female	48	11.1
99078	92738	Female	48	11.1
99208	92797	Female	48	11.1
99356	92802	Female	48	11.1
99326	92727	Female	48	11.1
98945	92515	Female	48	11.1
98423	92302	Female	48	11.1
98010	92147	Female	48	11.1
97712	92052	Female	48	11.1
97557	91989	Female	48	11.1
97580	92062	Female	48	11.1
97754	92132	Female	48	11.1
97948	92178	Female	48	11.1
97992	92219	Female	48	11.1
98127	92272	Female	48	11.1
98235	92327	Female	48	11.1
98379	92412	Female	48	11.1
98582	92493	Female	48	11.1
98768	92563	Female	48	11.1
98970	92656	Female	48	11.1
99155	92724	Female	48	11.1
99299	92773	Female	48	11.1
99418	92866	Female	48	11.1
99624	92936	Female	48	11.1
99837	93033	Female	48	11.1
99956	92954	Female	48	11.1
99339	92656	Female	48	11.1
98735	92428	Female	48	11.1
98284	92282	Female	48	11.1
97950	92130	Female	48	11.1
97680	92042	Female	48	11.1
97543	92049	Female	48	11.1
97644	92107	Female	48	11.1
97823	92153	Female	48	11.1
97926	92171	Female	48	11.1
97983	92198	Female	48	11.1
98088	92241	Female	48	11.1
98248	92364	Female	48	11.1
98440	92433	Female	48	11.1
98630	92497	Female	48	11.1
98741	92572	Female	48	11.1
98936	92633	Female	48	11.1
99040	92665	Female	48	11.1
99140	92719	Female	48	11.1
99258	92765	Female	48	11.1
99373	92800	Female	48	11.1
99320	92665	Female	48	11.1
98839	92448	Female	48	11.1
98444	92339	Female	48	11.1
98159	92237	Female	48	11.1
97975	92158	Female	48	11.1
97797	92116	Female	48	11.1
97757	92127	Female	48	11.1
97909	92201	Female	48	11.1
98050	92243	Female	48	11.1
98136	92282	Female	48	11.1
98217	92292	Female	48	11.1
98327	92348	Female	48	11.1
98437	92403	Female	48	11.1
98613	92483	Female	48	11.1
98753	92590	Female	48	11.1
98965	92670	Female	48	11.1
99141	92725	Female	48	11.1
99245	92774	Female	48	11.1
99349	92823	Female	48	11.1
99465	92864	Female	48	11.1
99593	92920	Female	48	11.1
99589	92789	Female	48	11.1
99184	92600	Female	48	11.1
98853	92537	Female	48	11.1
98751	92485	Female	48	11.1
98694	92491	Female	48	11.1
98682	92497	Female	48	11.1
98700	92503	Female	48	11.1
98785	92503	Female	48	11.1
98864	92535	Female	48	11.1
98909	92520	Female	48	11.1
98955	92531	Female	48	11.1
98967	92549	Female	48	11.1
99054	92588	Female	48	11.1
99148	92626	Female	48	11.1
99233	92684	Female	48	11.1
99340	92732	Female	48	11.1
99477	92795	Female	48	11.1
99617	92882	Female	48	11.1
99757	92907	Female	48	11.1
99868	92976	Female	48	11.1
99963	93000	Female	48	11.1
100069	92954	Female	48	11.1
99789	92821	Female	48	11.1
99524	92751	Female	48	11.1
99437	92701	Female	48	11.1
99358	92672	Female	48	11.1
99350	92679	Female	48	11.1
99396	92705	Female	48	11.1
99520	92786	Female	48	11.1
99595	92795	Female	48	11.1
99667	92809	Female	48	11.1
99677	92832	Female	48	11.1
99749	92857	Female	48	11.1
99816	92870	Female	48	11.1
99858	92881	Female	48	11.1
99925	92907	Female	48	11.1
99996	92937	Female	48	11.1
100104	92996	Female	48	11.1
100168	93018	Female	48	11.1
100251	93044	Female	48	11.1
100280	93059	Female	48	11.1
100367	93033	Female	48	11.1
100184	92957	Female	48	11.1
100001	92901	Female	48	11.1
99935	92861	Female	48	11.1
99884	92870	Female	48	11.1
99889	92877	Female	48	11.1
99919	92888	Female	48	11.1
100012	92934	Female	48	11.1
100088	92928	Female	48	11.1
100123	92955	Female	48	11.1
100145	92971	Female	48	11.1
100230	92999	Female	48	11.1
100261	93046	Female	48	11.1
100359	93074	Female	48	11.1
100422	93100	Female	48	11.1
100487	93131	Female	48	11.1
100546	93151	Female	48	11.1
100574	93173	Female	48	11.1
100644	93184	Female	48	11.1
100686	93203	Female	48	11.1
100746	93195	Female	48	11.1
100666	93115	Female	48	11.1
100454	93069	Female	48	11.1
100363	93027	Female	48	11.1
100325	93044	Female	48	11.1
100293	93017	Female	48	11.1
100291	93041	Female	48	11.1
100318	93063	Female	48	11.1
100434	93081	Female	48	11.1
100454	93122	Female	48	11.1
100509	93128	Female	48	11.1
100535	93136	Female	48	11.1
100577	93154	Female	48	11.1
100630	93171	Female	48	11.1
100670	93210	Female	48	11.1
100737	93211	Female	48	11.1
100782	93249	Female	48	11.1
100856	93278	Female	48	11.1
100902	93285	Female	48	11.1
100963	93315	Female	48	11.1
101011	93298	Female	48	11.1
101036	93316	Female	48	11.1
100941	93234	Female	48	11.1
100762	93177	Female	48	11.1
100618	93134	Female	48	11.1
100599	93103	Female	48	11.1
100502	93081	Female	48	11.1
100511	93066	Female	48	11.1
100524	93093	Female	48	11.1
100607	93120	Female	48	11.1
100659	93114	Female	48	11.1
100661	93144	Female	48	11.1
100708	93139	Female	48	11.1
100745	93153	Female	48	11.1
100779	93172	Female	48	11.1
100832	93190	Female	48	11.1
100896	93234	Female	48	11.1
100941	93229	Female	48	11.1
100992	93254	Female	48	11.1
101006	93255	Female	48	11.1
101045	93277	Female	48	11.1
101060	93278	Female	48	11.1
101132	93302	Female	48	11.1
101110	93267	Female	48	11.1
100984	93175	Female	48	11.1
100788	93135	Female	48	11.1
100702	93097	Female	48	11.1
100657	93065	Female	48	11.1
100610	93083	Female	48	11.1
100637	93101	Female	48	11.1
100704	93127	Female	48	11.1
100774	93137	Female	48	11.1
100775	93133	Female	48	11.1
100786	93156	Female	48	11.1
100843	93147	Female	48	11.1
100895	93192	Female	48	11.1
100928	93213	Female	48	11.1
101028	93267	Female	48	11.1
101057	93313	Female	48	11.1
101164	93329	Female	48	11.1
101190	93379	Female	48	11.1
101266	93403	Female	48	11.1
101332	93420	Female	48	11.1
101388	93476	Female	48	11.1
101464	93502	Female	48	11.1
101466	93479	Female	48	11.1
101291	93386	Female	48	11.1
101104	93348	Female	48	11.1
101028	93332	Female	48	11.1
100999	93307	Female	48	11.1
100956	93327	Female	48	11.1
100989	93323	Female	48	11.1
101071	93367	Female	48	11.1
101123	93345	Female	48	11.1
101142	93362	Female	48	11.1
101151	93364	Female	48	11.1
101204	93380	Female	48	11.1
101205	93410	Female	48	11.1
101271	93426	Female	48	11.1
101315	93432	Female	48	11.1
101358	93463	Female	48	11.1
101417	93473	Female	48	11.1
101434	93496	Female	48	11.1
101474	93495	Female	48	11.1
101515	93513	Female	48	11.1
101564	93526	Female	48	11.1
101520	93444	Female	48	11.1
101293	93378	Female	48	11.1
101132	93302	Female	48	11.1
101071	93279	Female	48	11.1
100998	93261	Female	48	11.1
101016	93274	Female	48	11.1
101030	93303	Female	48	11.1
101144	93325	Female	48	11.1
101137	93332	Female	48	11.1
101172	93331	Female	48	11.1
101191	93357	Female	48	11.1
