# Supplementary material for: An approach to machine learning-based non-invasive hemoglobin estimation using multi-wavelength PPG signal features
Source: Front Physiol. 2026 Apr 21;17:1637455. doi: 10.3389/fphys.2026.1637455 (PMC13139029; doi:10.3389/fphys.2026.1637455)
Supplement: Supplementary file 1 [file DataSheet1.zip › code/41.csv]

Red (a.u)	Infra Red (a.u)	Gender	Age	Hemoglobin (g/dL)
108565	84442	Male	50	10.1
108593	84450	Male	50	10.1
108657	84462	Male	50	10.1
108650	84465	Male	50	10.1
108699	84469	Male	50	10.1
108712	84480	Male	50	10.1
108742	84483	Male	50	10.1
108768	84492	Male	50	10.1
108784	84478	Male	50	10.1
108606	84291	Male	50	10.1
107918	84116	Male	50	10.1
107626	84072	Male	50	10.1
107479	84002	Male	50	10.1
107390	84016	Male	50	10.1
107404	84018	Male	50	10.1
107523	84075	Male	50	10.1
107620	84077	Male	50	10.1
107639	84095	Male	50	10.1
107649	84107	Male	50	10.1
107726	84114	Male	50	10.1
107769	84166	Male	50	10.1
107910	84193	Male	50	10.1
107968	84226	Male	50	10.1
108087	84251	Male	50	10.1
108163	84271	Male	50	10.1
108214	84295	Male	50	10.1
108261	84287	Male	50	10.1
108291	84286	Male	50	10.1
108280	84270	Male	50	10.1
108216	84190	Male	50	10.1
108077	84142	Male	50	10.1
107993	84059	Male	50	10.1
107659	83892	Male	50	10.1
107118	83717	Male	50	10.1
106737	83594	Male	50	10.1
106416	83508	Male	50	10.1
106249	83448	Male	50	10.1
106079	83426	Male	50	10.1
106065	83415	Male	50	10.1
106112	83424	Male	50	10.1
106150	83438	Male	50	10.1
106156	83430	Male	50	10.1
106176	83454	Male	50	10.1
106243	83472	Male	50	10.1
106326	83487	Male	50	10.1
106384	83530	Male	50	10.1
106441	83511	Male	50	10.1
106520	83555	Male	50	10.1
106556	83565	Male	50	10.1
106661	83597	Male	50	10.1
106688	83620	Male	50	10.1
106771	83633	Male	50	10.1
106826	83674	Male	50	10.1
106949	83708	Male	50	10.1
107074	83713	Male	50	10.1
106911	83586	Male	50	10.1
106470	83440	Male	50	10.1
106140	83365	Male	50	10.1
105948	83310	Male	50	10.1
105812	83258	Male	50	10.1
105728	83256	Male	50	10.1
105748	83241	Male	50	10.1
105792	83257	Male	50	10.1
105830	83252	Male	50	10.1
105864	83268	Male	50	10.1
105881	83268	Male	50	10.1
105979	83277	Male	50	10.1
106019	83321	Male	50	10.1
106126	83339	Male	50	10.1
106184	83369	Male	50	10.1
106280	83387	Male	50	10.1
106346	83400	Male	50	10.1
106417	83435	Male	50	10.1
106507	83454	Male	50	10.1
106570	83468	Male	50	10.1
106619	83500	Male	50	10.1
106693	83501	Male	50	10.1
106755	83496	Male	50	10.1
106517	83332	Male	50	10.1
106113	83219	Male	50	10.1
105814	83128	Male	50	10.1
105613	83081	Male	50	10.1
105419	83017	Male	50	10.1
105391	83010	Male	50	10.1
105386	83048	Male	50	10.1
105515	83074	Male	50	10.1
105595	83095	Male	50	10.1
105669	83121	Male	50	10.1
105798	83177	Male	50	10.1
105976	83257	Male	50	10.1
106146	83305	Male	50	10.1
106310	83358	Male	50	10.1
106456	83410	Male	50	10.1
106575	83445	Male	50	10.1
106709	83491	Male	50	10.1
106845	83518	Male	50	10.1
106986	83586	Male	50	10.1
107108	83614	Male	50	10.1
107223	83664	Male	50	10.1
107315	83703	Male	50	10.1
107443	83725	Male	50	10.1
107488	83752	Male	50	10.1
107467	83573	Male	50	10.1
106686	83364	Male	50	10.1
106305	83271	Male	50	10.1
106133	83213	Male	50	10.1
105996	83189	Male	50	10.1
105949	83180	Male	50	10.1
105972	83212	Male	50	10.1
106094	83229	Male	50	10.1
106147	83229	Male	50	10.1
106187	83253	Male	50	10.1
106240	83242	Male	50	10.1
106303	83282	Male	50	10.1
106361	83296	Male	50	10.1
106439	83321	Male	50	10.1
106468	83328	Male	50	10.1
106545	83343	Male	50	10.1
106575	83375	Male	50	10.1
106662	83395	Male	50	10.1
106721	83422	Male	50	10.1
106806	83427	Male	50	10.1
106876	83458	Male	50	10.1
106954	83493	Male	50	10.1
107032	83465	Male	50	10.1
106753	83322	Male	50	10.1
106337	83186	Male	50	10.1
106091	83128	Male	50	10.1
105926	83089	Male	50	10.1
105817	83041	Male	50	10.1
105800	83086	Male	50	10.1
105907	83096	Male	50	10.1
106004	83123	Male	50	10.1
106003	83123	Male	50	10.1
106052	83124	Male	50	10.1
106082	83161	Male	50	10.1
106192	83184	Male	50	10.1
106258	83209	Male	50	10.1
106349	83247	Male	50	10.1
106443	83285	Male	50	10.1
106504	83314	Male	50	10.1
106581	83318	Male	50	10.1
106697	83372	Male	50	10.1
106844	83426	Male	50	10.1
106940	83445	Male	50	10.1
107025	83489	Male	50	10.1
107124	83497	Male	50	10.1
107201	83498	Male	50	10.1
106960	83309	Male	50	10.1
106442	83189	Male	50	10.1
106138	83110	Male	50	10.1
105986	83046	Male	50	10.1
105810	83024	Male	50	10.1
105796	83021	Male	50	10.1
105860	83062	Male	50	10.1
105978	83096	Male	50	10.1
106040	83105	Male	50	10.1
106074	83145	Male	50	10.1
106174	83158	Male	50	10.1
106252	83192	Male	50	10.1
106359	83235	Male	50	10.1
106453	83248	Male	50	10.1
106572	83318	Male	50	10.1
106667	83317	Male	50	10.1
106757	83371	Male	50	10.1
106851	83392	Male	50	10.1
106985	83441	Male	50	10.1
107067	83471	Male	50	10.1
107179	83506	Male	50	10.1
107242	83546	Male	50	10.1
107373	83565	Male	50	10.1
107417	83582	Male	50	10.1
107298	83398	Male	50	10.1
106659	83232	Male	50	10.1
106327	83167	Male	50	10.1
106173	83115	Male	50	10.1
106042	83084	Male	50	10.1
106034	83097	Male	50	10.1
106106	83128	Male	50	10.1
106180	83157	Male	50	10.1
106221	83138	Male	50	10.1
106263	83176	Male	50	10.1
106314	83182	Male	50	10.1
106393	83216	Male	50	10.1
106444	83245	Male	50	10.1
106572	83267	Male	50	10.1
106614	83300	Male	50	10.1
106713	83315	Male	50	10.1
106740	83347	Male	50	10.1
106828	83358	Male	50	10.1
106902	83388	Male	50	10.1
106983	83427	Male	50	10.1
107082	83455	Male	50	10.1
107147	83470	Male	50	10.1
106975	83290	Male	50	10.1
106461	83146	Male	50	10.1
106162	83085	Male	50	10.1
105960	83016	Male	50	10.1
105824	82990	Male	50	10.1
105771	82974	Male	50	10.1
105831	83003	Male	50	10.1
105892	83014	Male	50	10.1
105924	83027	Male	50	10.1
105936	83037	Male	50	10.1
106024	83057	Male	50	10.1
106057	83085	Male	50	10.1
106172	83108	Male	50	10.1
106214	83153	Male	50	10.1
106331	83171	Male	50	10.1
106418	83193	Male	50	10.1
106493	83248	Male	50	10.1
106603	83269	Male	50	10.1
106684	83300	Male	50	10.1
106774	83333	Male	50	10.1
106867	83347	Male	50	10.1
106933	83397	Male	50	10.1
107025	83375	Male	50	10.1
106935	83257	Male	50	10.1
106407	83083	Male	50	10.1
106033	82991	Male	50	10.1
105762	82920	Male	50	10.1
105627	82865	Male	50	10.1
105467	82855	Male	50	10.1
105518	82868	Male	50	10.1
105578	82916	Male	50	10.1
105688	82925	Male	50	10.1
105746	82951	Male	50	10.1
105837	82981	Male	50	10.1
105932	83003	Male	50	10.1
105999	83043	Male	50	10.1
106117	83068	Male	50	10.1
106224	83105	Male	50	10.1
106331	83154	Male	50	10.1
106428	83171	Male	50	10.1
106535	83218	Male	50	10.1
106638	83258	Male	50	10.1
106746	83294	Male	50	10.1
106799	83310	Male	50	10.1
106917	83334	Male	50	10.1
106981	83393	Male	50	10.1
107102	83376	Male	50	10.1
106849	83190	Male	50	10.1
106295	83046	Male	50	10.1
105986	82970	Male	50	10.1
105780	82924	Male	50	10.1
105658	82880	Male	50	10.1
105600	82889	Male	50	10.1
105662	82917	Male	50	10.1
105747	82919	Male	50	10.1
105767	82936	Male	50	10.1
