# Supplementary material for: An approach to machine learning-based non-invasive hemoglobin estimation using multi-wavelength PPG signal features
Source: Front Physiol. 2026 Apr 21;17:1637455. doi: 10.3389/fphys.2026.1637455 (PMC13139029; doi:10.3389/fphys.2026.1637455)
Supplement: Supplementary file 1 [file DataSheet1.zip › code/42.csv]

Red (a.u)	Infra Red (a.u)	Gender	Age	Hemoglobin (g/dL)
132869	110321	Female	27	15.3
132873	110333	Female	27	15.3
132900	110334	Female	27	15.3
132956	110354	Female	27	15.3
132983	110362	Female	27	15.3
133019	110368	Female	27	15.3
133054	110371	Female	27	15.3
133104	110416	Female	27	15.3
133145	110406	Female	27	15.3
133232	110436	Female	27	15.3
133259	110441	Female	27	15.3
133308	110457	Female	27	15.3
133302	110444	Female	27	15.3
133346	110490	Female	27	15.3
133415	110505	Female	27	15.3
133466	110502	Female	27	15.3
133362	110426	Female	27	15.3
133151	110372	Female	27	15.3
133009	110342	Female	27	15.3
132998	110336	Female	27	15.3
132951	110311	Female	27	15.3
132987	110329	Female	27	15.3
133003	110336	Female	27	15.3
133062	110328	Female	27	15.3
133040	110335	Female	27	15.3
133078	110338	Female	27	15.3
133056	110330	Female	27	15.3
133128	110344	Female	27	15.3
133100	110339	Female	27	15.3
133165	110335	Female	27	15.3
133132	110336	Female	27	15.3
133194	110336	Female	27	15.3
133189	110360	Female	27	15.3
133260	110361	Female	27	15.3
133288	110375	Female	27	15.3
133331	110371	Female	27	15.3
133211	110303	Female	27	15.3
133044	110249	Female	27	15.3
132954	110235	Female	27	15.3
132936	110214	Female	27	15.3
132891	110201	Female	27	15.3
132889	110207	Female	27	15.3
132940	110214	Female	27	15.3
132967	110222	Female	27	15.3
132983	110206	Female	27	15.3
132983	110226	Female	27	15.3
133008	110224	Female	27	15.3
133045	110240	Female	27	15.3
133080	110225	Female	27	15.3
133078	110236	Female	27	15.3
133116	110237	Female	27	15.3
133141	110255	Female	27	15.3
133170	110250	Female	27	15.3
133207	110275	Female	27	15.3
133282	110277	Female	27	15.3
133327	110287	Female	27	15.3
133367	110278	Female	27	15.3
133295	110214	Female	27	15.3
133045	110150	Female	27	15.3
132922	110132	Female	27	15.3
132904	110123	Female	27	15.3
132871	110104	Female	27	15.3
132858	110118	Female	27	15.3
132884	110121	Female	27	15.3
132931	110148	Female	27	15.3
132947	110116	Female	27	15.3
132934	110116	Female	27	15.3
132918	110091	Female	27	15.3
132954	110132	Female	27	15.3
133000	110124	Female	27	15.3
133090	110185	Female	27	15.3
133137	110174	Female	27	15.3
133168	110181	Female	27	15.3
133171	110198	Female	27	15.3
133274	110257	Female	27	15.3
133290	110204	Female	27	15.3
133076	110131	Female	27	15.3
132878	110054	Female	27	15.3
132789	110028	Female	27	15.3
132708	109995	Female	27	15.3
132688	109983	Female	27	15.3
132668	109977	Female	27	15.3
132719	109951	Female	27	15.3
132636	109950	Female	27	15.3
132683	109954	Female	27	15.3
132679	109969	Female	27	15.3
132755	109974	Female	27	15.3
132756	109981	Female	27	15.3
132803	109988	Female	27	15.3
132811	109995	Female	27	15.3
132865	109982	Female	27	15.3
132853	109996	Female	27	15.3
132907	110003	Female	27	15.3
132929	110014	Female	27	15.3
132864	109957	Female	27	15.3
132638	109919	Female	27	15.3
132591	109886	Female	27	15.3
132513	109866	Female	27	15.3
132477	109833	Female	27	15.3
132434	109846	Female	27	15.3
132490	109844	Female	27	15.3
132469	109828	Female	27	15.3
132487	109814	Female	27	15.3
132485	109825	Female	27	15.3
132513	109820	Female	27	15.3
132559	109822	Female	27	15.3
132565	109817	Female	27	15.3
132586	109821	Female	27	15.3
132620	109837	Female	27	15.3
132670	109844	Female	27	15.3
132701	109860	Female	27	15.3
132743	109867	Female	27	15.3
132782	109895	Female	27	15.3
132862	109910	Female	27	15.3
132922	109928	Female	27	15.3
132809	109834	Female	27	15.3
132569	109790	Female	27	15.3
132491	109768	Female	27	15.3
132446	109745	Female	27	15.3
132384	109725	Female	27	15.3
132358	109717	Female	27	15.3
132385	109744	Female	27	15.3
132423	109741	Female	27	15.3
132429	109753	Female	27	15.3
132403	109729	Female	27	15.3
132385	109735	Female	27	15.3
132400	109725	Female	27	15.3
132421	109754	Female	27	15.3
132436	109742	Female	27	15.3
132476	109769	Female	27	15.3
132507	109761	Female	27	15.3
132572	109799	Female	27	15.3
132617	109774	Female	27	15.3
132538	109733	Female	27	15.3
132332	109656	Female	27	15.3
132229	109648	Female	27	15.3
132170	109615	Female	27	15.3
132174	109638	Female	27	15.3
132185	109657	Female	27	15.3
132245	109650	Female	27	15.3
132205	109637	Female	27	15.3
132191	109627	Female	27	15.3
132155	109618	Female	27	15.3
132224	109638	Female	27	15.3
132243	109655	Female	27	15.3
132327	109673	Female	27	15.3
132326	109672	Female	27	15.3
132385	109675	Female	27	15.3
132389	109719	Female	27	15.3
132487	109727	Female	27	15.3
132503	109743	Female	27	15.3
132548	109725	Female	27	15.3
132431	109681	Female	27	15.3
132258	109619	Female	27	15.3
132111	109603	Female	27	15.3
132075	109568	Female	27	15.3
131991	109550	Female	27	15.3
131953	109539	Female	27	15.3
131974	109536	Female	27	15.3
131973	109530	Female	27	15.3
131978	109520	Female	27	15.3
131983	109535	Female	27	15.3
132017	109547	Female	27	15.3
132058	109575	Female	27	15.3
132100	109566	Female	27	15.3
132126	109582	Female	27	15.3
132166	109587	Female	27	15.3
132219	109638	Female	27	15.3
132318	109643	Female	27	15.3
132349	109658	Female	27	15.3
132368	109643	Female	27	15.3
132358	109657	Female	27	15.3
132413	109673	Female	27	15.3
132470	109684	Female	27	15.3
132322	109612	Female	27	15.3
132127	109563	Female	27	15.3
132050	109537	Female	27	15.3
131993	109514	Female	27	15.3
131951	109499	Female	27	15.3
131951	109523	Female	27	15.3
132011	109528	Female	27	15.3
132014	109528	Female	27	15.3
132009	109530	Female	27	15.3
132058	109555	Female	27	15.3
132107	109574	Female	27	15.3
132127	109566	Female	27	15.3
132128	109555	Female	27	15.3
132103	109527	Female	27	15.3
132113	109560	Female	27	15.3
132155	109561	Female	27	15.3
132246	109616	Female	27	15.3
132234	109555	Female	27	15.3
132064	109527	Female	27	15.3
131931	109460	Female	27	15.3
131875	109462	Female	27	15.3
131816	109427	Female	27	15.3
131781	109430	Female	27	15.3
131803	109430	Female	27	15.3
131841	109450	Female	27	15.3
131831	109430	Female	27	15.3
131843	109448	Female	27	15.3
131857	109440	Female	27	15.3
131910	109455	Female	27	15.3
131945	109461	Female	27	15.3
131978	109487	Female	27	15.3
132010	109481	Female	27	15.3
132057	109499	Female	27	15.3
132070	109518	Female	27	15.3
132154	109554	Female	27	15.3
132207	109566	Female	27	15.3
132183	109506	Female	27	15.3
131930	109460	Female	27	15.3
131875	109427	Female	27	15.3
131776	109402	Female	27	15.3
131754	109369	Female	27	15.3
131677	109380	Female	27	15.3
131734	109375	Female	27	15.3
131721	109387	Female	27	15.3
131753	109382	Female	27	15.3
131735	109391	Female	27	15.3
131799	109395	Female	27	15.3
131824	109421	Female	27	15.3
131891	109420	Female	27	15.3
131924	109456	Female	27	15.3
132016	109469	Female	27	15.3
132064	109503	Female	27	15.3
132144	109516	Female	27	15.3
132179	109537	Female	27	15.3
132267	109558	Female	27	15.3
132354	109591	Female	27	15.3
132419	109610	Female	27	15.3
132494	109638	Female	27	15.3
132567	109654	Female	27	15.3
132652	109690	Female	27	15.3
132742	109730	Female	27	15.3
132820	109714	Female	27	15.3
132552	109590	Female	27	15.3
132240	109527	Female	27	15.3
132133	109538	Female	27	15.3
132110	109507	Female	27	15.3
132042	109490	Female	27	15.3
132009	109475	Female	27	15.3
132055	109504	Female	27	15.3
132092	109514	Female	27	15.3
132101	109513	Female	27	15.3
132132	109532	Female	27	15.3
132162	109534	Female	27	15.3
132206	109551	Female	27	15.3
132240	109549	Female	27	15.3
132304	109578	Female	27	15.3
