# Supplementary material for: An approach to machine learning-based non-invasive hemoglobin estimation using multi-wavelength PPG signal features
Source: Front Physiol. 2026 Apr 21;17:1637455. doi: 10.3389/fphys.2026.1637455 (PMC13139029; doi:10.3389/fphys.2026.1637455)
Supplement: Supplementary file 1 [file DataSheet1.zip › code/43.csv]

Red (a.u)	Infra Red (a.u)	Gender	Age	Hemoglobin (g/dL)
120546	105536	Male	18	16.3
120526	105560	Male	18	16.3
120544	105548	Male	18	16.3
120562	105555	Male	18	16.3
120571	105549	Male	18	16.3
120609	105552	Male	18	16.3
120572	105536	Male	18	16.3
120593	105526	Male	18	16.3
120575	105535	Male	18	16.3
120627	105544	Male	18	16.3
120611	105534	Male	18	16.3
120656	105531	Male	18	16.3
120632	105520	Male	18	16.3
120682	105521	Male	18	16.3
120663	105530	Male	18	16.3
120720	105516	Male	18	16.3
120680	105515	Male	18	16.3
120731	105516	Male	18	16.3
120735	105532	Male	18	16.3
120795	105526	Male	18	16.3
120688	105468	Male	18	16.3
120513	105405	Male	18	16.3
120427	105382	Male	18	16.3
120446	105383	Male	18	16.3
120426	105379	Male	18	16.3
120432	105371	Male	18	16.3
120455	105377	Male	18	16.3
120474	105361	Male	18	16.3
120458	105364	Male	18	16.3
120466	105354	Male	18	16.3
120481	105354	Male	18	16.3
120493	105344	Male	18	16.3
120508	105330	Male	18	16.3
120511	105337	Male	18	16.3
120533	105328	Male	18	16.3
120534	105336	Male	18	16.3
120543	105320	Male	18	16.3
120541	105315	Male	18	16.3
120567	105320	Male	18	16.3
120597	105361	Male	18	16.3
120667	105373	Male	18	16.3
120675	105350	Male	18	16.3
120498	105275	Male	18	16.3
120371	105237	Male	18	16.3
120356	105201	Male	18	16.3
120317	105192	Male	18	16.3
120302	105191	Male	18	16.3
120332	105196	Male	18	16.3
120359	105222	Male	18	16.3
120343	105168	Male	18	16.3
120330	105204	Male	18	16.3
120369	105178	Male	18	16.3
120375	105184	Male	18	16.3
120374	105147	Male	18	16.3
120376	105163	Male	18	16.3
120394	105132	Male	18	16.3
120429	105164	Male	18	16.3
120428	105143	Male	18	16.3
120439	105150	Male	18	16.3
120453	105141	Male	18	16.3
120486	105148	Male	18	16.3
120472	105131	Male	18	16.3
120517	105151	Male	18	16.3
120530	105172	Male	18	16.3
120587	105167	Male	18	16.3
120508	105088	Male	18	16.3
120333	105050	Male	18	16.3
120257	105042	Male	18	16.3
120298	105028	Male	18	16.3
120255	105017	Male	18	16.3
120279	105015	Male	18	16.3
120260	105004	Male	18	16.3
120284	104977	Male	18	16.3
120232	104967	Male	18	16.3
120263	104970	Male	18	16.3
120256	104995	Male	18	16.3
120336	104986	Male	18	16.3
120317	105013	Male	18	16.3
120386	105009	Male	18	16.3
120364	105005	Male	18	16.3
120395	104998	Male	18	16.3
120378	104996	Male	18	16.3
120400	104987	Male	18	16.3
120414	105008	Male	18	16.3
120468	105003	Male	18	16.3
120489	105015	Male	18	16.3
120514	105005	Male	18	16.3
120381	104931	Male	18	16.3
120242	104904	Male	18	16.3
120224	104896	Male	18	16.3
120235	104907	Male	18	16.3
120248	104894	Male	18	16.3
120243	104902	Male	18	16.3
120260	104877	Male	18	16.3
120240	104879	Male	18	16.3
120244	104865	Male	18	16.3
120244	104881	Male	18	16.3
120289	104883	Male	18	16.3
120299	104893	Male	18	16.3
120319	104873	Male	18	16.3
120315	104889	Male	18	16.3
120355	104878	Male	18	16.3
120373	104887	Male	18	16.3
120401	104881	Male	18	16.3
120403	104874	Male	18	16.3
120414	104889	Male	18	16.3
120437	104869	Male	18	16.3
120286	104815	Male	18	16.3
120187	104778	Male	18	16.3
120168	104783	Male	18	16.3
120166	104766	Male	18	16.3
120136	104762	Male	18	16.3
120143	104745	Male	18	16.3
120169	104763	Male	18	16.3
120154	104734	Male	18	16.3
120162	104755	Male	18	16.3
120171	104722	Male	18	16.3
120193	104749	Male	18	16.3
120208	104719	Male	18	16.3
120235	104739	Male	18	16.3
120242	104727	Male	18	16.3
120271	104749	Male	18	16.3
120276	104736	Male	18	16.3
120307	104755	Male	18	16.3
120311	104733	Male	18	16.3
120339	104762	Male	18	16.3
120360	104742	Male	18	16.3
120389	104771	Male	18	16.3
120386	104766	Male	18	16.3
120425	104787	Male	18	16.3
120439	104774	Male	18	16.3
120358	104711	Male	18	16.3
120126	104659	Male	18	16.3
120123	104655	Male	18	16.3
120095	104647	Male	18	16.3
120112	104623	Male	18	16.3
120053	104628	Male	18	16.3
120116	104627	Male	18	16.3
120080	104612	Male	18	16.3
120089	104602	Male	18	16.3
120039	104601	Male	18	16.3
120109	104598	Male	18	16.3
120080	104608	Male	18	16.3
120134	104594	Male	18	16.3
120101	104601	Male	18	16.3
120164	104598	Male	18	16.3
120126	104601	Male	18	16.3
120184	104590	Male	18	16.3
120174	104607	Male	18	16.3
120231	104595	Male	18	16.3
120212	104617	Male	18	16.3
120259	104617	Male	18	16.3
120265	104617	Male	18	16.3
120305	104619	Male	18	16.3
120313	104624	Male	18	16.3
120347	104642	Male	18	16.3
120342	104601	Male	18	16.3
120147	104521	Male	18	16.3
119996	104490	Male	18	16.3
119983	104496	Male	18	16.3
119992	104466	Male	18	16.3
119947	104452	Male	18	16.3
119920	104441	Male	18	16.3
119939	104438	Male	18	16.3
119921	104416	Male	18	16.3
119899	104430	Male	18	16.3
119906	104401	Male	18	16.3
119907	104416	Male	18	16.3
119917	104394	Male	18	16.3
119927	104406	Male	18	16.3
119934	104394	Male	18	16.3
119939	104405	Male	18	16.3
119964	104391	Male	18	16.3
119967	104401	Male	18	16.3
119982	104397	Male	18	16.3
119989	104393	Male	18	16.3
120014	104384	Male	18	16.3
120012	104401	Male	18	16.3
120043	104398	Male	18	16.3
120060	104393	Male	18	16.3
120063	104396	Male	18	16.3
120096	104419	Male	18	16.3
120121	104395	Male	18	16.3
119900	104302	Male	18	16.3
119738	104303	Male	18	16.3
119740	104309	Male	18	16.3
119751	104295	Male	18	16.3
119714	104276	Male	18	16.3
119676	104267	Male	18	16.3
119665	104254	Male	18	16.3
119651	104259	Male	18	16.3
119613	104227	Male	18	16.3
119608	104242	Male	18	16.3
119630	104216	Male	18	16.3
119644	104237	Male	18	16.3
119637	104222	Male	18	16.3
119662	104234	Male	18	16.3
119654	104208	Male	18	16.3
119670	104243	Male	18	16.3
119668	104239	Male	18	16.3
119680	104250	Male	18	16.3
119680	104229	Male	18	16.3
119702	104255	Male	18	16.3
119697	104251	Male	18	16.3
119721	104262	Male	18	16.3
119728	104270	Male	18	16.3
119745	104240	Male	18	16.3
119488	104135	Male	18	16.3
119285	104103	Male	18	16.3
119206	104061	Male	18	16.3
119175	104042	Male	18	16.3
119061	104002	Male	18	16.3
119026	103988	Male	18	16.3
118964	103984	Male	18	16.3
118960	103967	Male	18	16.3
118875	103952	Male	18	16.3
118894	103937	Male	18	16.3
118860	103974	Male	18	16.3
118911	103961	Male	18	16.3
118881	103990	Male	18	16.3
118921	103983	Male	18	16.3
118890	104010	Male	18	16.3
118963	104020	Male	18	16.3
118955	104054	Male	18	16.3
119020	104061	Male	18	16.3
119006	104098	Male	18	16.3
119057	104113	Male	18	16.3
119072	104140	Male	18	16.3
119120	104145	Male	18	16.3
119138	104186	Male	18	16.3
119166	104158	Male	18	16.3
118908	104066	Male	18	16.3
118710	104032	Male	18	16.3
118647	104027	Male	18	16.3
118618	104034	Male	18	16.3
118582	104031	Male	18	16.3
118552	104032	Male	18	16.3
118558	104040	Male	18	16.3
118526	104035	Male	18	16.3
118481	104022	Male	18	16.3
118474	104048	Male	18	16.3
118506	104059	Male	18	16.3
118520	104089	Male	18	16.3
118551	104097	Male	18	16.3
118573	104122	Male	18	16.3
118587	104133	Male	18	16.3
118611	104152	Male	18	16.3
118654	104186	Male	18	16.3
118699	104227	Male	18	16.3
