# Supplementary material for: An approach to machine learning-based non-invasive hemoglobin estimation using multi-wavelength PPG signal features
Source: Front Physiol. 2026 Apr 21;17:1637455. doi: 10.3389/fphys.2026.1637455 (PMC13139029; doi:10.3389/fphys.2026.1637455)
Supplement: Supplementary file 1 [file DataSheet1.zip › code/44.csv]

Red (a.u)	Infra Red (a.u)	Gender	Age	Hemoglobin (g/dL)
115630	103624	Male	38	12.8
115641	103653	Male	38	12.8
115627	103628	Male	38	12.8
115640	103639	Male	38	12.8
115628	103631	Male	38	12.8
115646	103648	Male	38	12.8
115635	103634	Male	38	12.8
115655	103647	Male	38	12.8
115638	103628	Male	38	12.8
115660	103648	Male	38	12.8
115652	103636	Male	38	12.8
115666	103655	Male	38	12.8
115660	103650	Male	38	12.8
115683	103651	Male	38	12.8
115652	103667	Male	38	12.8
115701	103656	Male	38	12.8
115661	103670	Male	38	12.8
115707	103667	Male	38	12.8
115665	103681	Male	38	12.8
115690	103684	Male	38	12.8
115663	103687	Male	38	12.8
115690	103683	Male	38	12.8
115650	103687	Male	38	12.8
115683	103674	Male	38	12.8
115649	103684	Male	38	12.8
115659	103678	Male	38	12.8
115658	103679	Male	38	12.8
115659	103670	Male	38	12.8
115637	103691	Male	38	12.8
115664	103673	Male	38	12.8
115645	103670	Male	38	12.8
115655	103673	Male	38	12.8
115656	103669	Male	38	12.8
115650	103670	Male	38	12.8
115659	103667	Male	38	12.8
115661	103672	Male	38	12.8
115671	103675	Male	38	12.8
115664	103687	Male	38	12.8
115676	103681	Male	38	12.8
115669	103698	Male	38	12.8
115681	103688	Male	38	12.8
115671	103697	Male	38	12.8
115688	103705	Male	38	12.8
115692	103707	Male	38	12.8
115682	103686	Male	38	12.8
115668	103695	Male	38	12.8
115677	103677	Male	38	12.8
115667	103672	Male	38	12.8
115662	103671	Male	38	12.8
115662	103670	Male	38	12.8
115656	103674	Male	38	12.8
115636	103652	Male	38	12.8
115641	103671	Male	38	12.8
115649	103649	Male	38	12.8
115623	103662	Male	38	12.8
115640	103638	Male	38	12.8
115623	103654	Male	38	12.8
115626	103619	Male	38	12.8
115625	103623	Male	38	12.8
115600	103598	Male	38	12.8
115600	103604	Male	38	12.8
115576	103581	Male	38	12.8
115582	103589	Male	38	12.8
115565	103572	Male	38	12.8
115572	103562	Male	38	12.8
115541	103563	Male	38	12.8
115545	103559	Male	38	12.8
115538	103560	Male	38	12.8
115553	103569	Male	38	12.8
115549	103572	Male	38	12.8
115564	103580	Male	38	12.8
115548	103605	Male	38	12.8
115612	103629	Male	38	12.8
115612	103645	Male	38	12.8
115661	103651	Male	38	12.8
115613	103656	Male	38	12.8
115656	103643	Male	38	12.8
115637	103662	Male	38	12.8
115672	103676	Male	38	12.8
115653	103704	Male	38	12.8
115721	103733	Male	38	12.8
115734	103772	Male	38	12.8
115811	103811	Male	38	12.8
115815	103827	Male	38	12.8
115836	103823	Male	38	12.8
115808	103823	Male	38	12.8
115821	103818	Male	38	12.8
115819	103816	Male	38	12.8
115828	103804	Male	38	12.8
115802	103796	Male	38	12.8
115799	103800	Male	38	12.8
115800	103796	Male	38	12.8
115793	103791	Male	38	12.8
115811	103792	Male	38	12.8
115818	103800	Male	38	12.8
115810	103791	Male	38	12.8
115800	103799	Male	38	12.8
115824	103794	Male	38	12.8
115814	103806	Male	38	12.8
115833	103802	Male	38	12.8
115826	103818	Male	38	12.8
115834	103803	Male	38	12.8
115833	103820	Male	38	12.8
115850	103824	Male	38	12.8
115855	103829	Male	38	12.8
115880	103836	Male	38	12.8
115859	103844	Male	38	12.8
115883	103872	Male	38	12.8
115909	103897	Male	38	12.8
115946	103894	Male	38	12.8
115947	103914	Male	38	12.8
115985	103922	Male	38	12.8
115989	103926	Male	38	12.8
115994	103908	Male	38	12.8
115977	103894	Male	38	12.8
115965	103897	Male	38	12.8
115968	103903	Male	38	12.8
116001	103925	Male	38	12.8
116008	103924	Male	38	12.8
116019	103927	Male	38	12.8
116012	103913	Male	38	12.8
116024	103925	Male	38	12.8
115994	103898	Male	38	12.8
115989	103903	Male	38	12.8
115981	103892	Male	38	12.8
115978	103907	Male	38	12.8
116004	103889	Male	38	12.8
116020	103910	Male	38	12.8
116019	103890	Male	38	12.8
116031	103899	Male	38	12.8
116001	103879	Male	38	12.8
116017	103880	Male	38	12.8
115975	103861	Male	38	12.8
116000	103882	Male	38	12.8
115977	103855	Male	38	12.8
115978	103851	Male	38	12.8
115941	103833	Male	38	12.8
115958	103845	Male	38	12.8
115929	103844	Male	38	12.8
115969	103844	Male	38	12.8
115928	103841	Male	38	12.8
115956	103839	Male	38	12.8
115929	103841	Male	38	12.8
115951	103832	Male	38	12.8
115908	103831	Male	38	12.8
115930	103833	Male	38	12.8
115898	103822	Male	38	12.8
115911	103817	Male	38	12.8
115890	103820	Male	38	12.8
115901	103802	Male	38	12.8
115893	103797	Male	38	12.8
115885	103798	Male	38	12.8
115891	103773	Male	38	12.8
115864	103780	Male	38	12.8
115868	103780	Male	38	12.8
115856	103778	Male	38	12.8
115855	103769	Male	38	12.8
115832	103764	Male	38	12.8
115835	103750	Male	38	12.8
115806	103754	Male	38	12.8
115820	103742	Male	38	12.8
115825	103743	Male	38	12.8
115831	103741	Male	38	12.8
115829	103731	Male	38	12.8
115839	103741	Male	38	12.8
115829	103737	Male	38	12.8
115843	103763	Male	38	12.8
115844	103735	Male	38	12.8
115832	103738	Male	38	12.8
115838	103726	Male	38	12.8
115827	103749	Male	38	12.8
115838	103729	Male	38	12.8
115835	103750	Male	38	12.8
115849	103731	Male	38	12.8
115865	103746	Male	38	12.8
115866	103746	Male	38	12.8
115898	103767	Male	38	12.8
115886	103740	Male	38	12.8
115884	103748	Male	38	12.8
115884	103749	Male	38	12.8
115879	103753	Male	38	12.8
115869	103742	Male	38	12.8
115887	103752	Male	38	12.8
115872	103746	Male	38	12.8
115904	103753	Male	38	12.8
115882	103752	Male	38	12.8
115912	103780	Male	38	12.8
115900	103783	Male	38	12.8
115951	103779	Male	38	12.8
115915	103780	Male	38	12.8
115961	103782	Male	38	12.8
115952	103812	Male	38	12.8
115999	103812	Male	38	12.8
115983	103832	Male	38	12.8
116055	103862	Male	38	12.8
116051	103888	Male	38	12.8
116092	103890	Male	38	12.8
116073	103911	Male	38	12.8
116100	103909	Male	38	12.8
116085	103928	Male	38	12.8
116128	103936	Male	38	12.8
116118	103948	Male	38	12.8
116158	103974	Male	38	12.8
116169	103997	Male	38	12.8
116201	103992	Male	38	12.8
116186	104010	Male	38	12.8
116211	104010	Male	38	12.8
116186	104012	Male	38	12.8
116190	104005	Male	38	12.8
116183	104002	Male	38	12.8
116184	104018	Male	38	12.8
116181	104009	Male	38	12.8
116169	104010	Male	38	12.8
116181	104005	Male	38	12.8
116169	104006	Male	38	12.8
116177	104004	Male	38	12.8
116173	103998	Male	38	12.8
116175	104004	Male	38	12.8
116165	104000	Male	38	12.8
116161	104002	Male	38	12.8
116154	104003	Male	38	12.8
116161	104005	Male	38	12.8
116167	104003	Male	38	12.8
116173	103998	Male	38	12.8
116154	104001	Male	38	12.8
116170	103993	Male	38	12.8
116165	103997	Male	38	12.8
116184	104007	Male	38	12.8
116173	103990	Male	38	12.8
116168	103987	Male	38	12.8
116164	103990	Male	38	12.8
116170	104004	Male	38	12.8
116173	103984	Male	38	12.8
116177	104002	Male	38	12.8
116166	103987	Male	38	12.8
116170	103998	Male	38	12.8
116156	103977	Male	38	12.8
116172	103998	Male	38	12.8
116166	103977	Male	38	12.8
116163	104002	Male	38	12.8
116160	103976	Male	38	12.8
116167	104003	Male	38	12.8
116179	103976	Male	38	12.8
116178	103989	Male	38	12.8
116163	103966	Male	38	12.8
116165	103985	Male	38	12.8
116166	103967	Male	38	12.8
116173	103982	Male	38	12.8
116169	103980	Male	38	12.8
116193	103993	Male	38	12.8
