# Supplementary material for: An approach to machine learning-based non-invasive hemoglobin estimation using multi-wavelength PPG signal features
Source: Front Physiol. 2026 Apr 21;17:1637455. doi: 10.3389/fphys.2026.1637455 (PMC13139029; doi:10.3389/fphys.2026.1637455)
Supplement: Supplementary file 1 [file DataSheet1.zip › code/45.csv]

Red (a.u)	Infra Red (a.u)	Gender	Age	Hemoglobin (g/dL)
94813	84787	Male	60	13.6
94484	84610	Male	60	13.6
94117	84484	Male	60	13.6
93981	84529	Male	60	13.6
94010	84572	Male	60	13.6
94054	84604	Male	60	13.6
94080	84624	Male	60	13.6
94185	84653	Male	60	13.6
94202	84703	Male	60	13.6
94330	84777	Male	60	13.6
94467	84841	Male	60	13.6
94606	84923	Male	60	13.6
94770	84998	Male	60	13.6
94879	85012	Male	60	13.6
94945	85026	Male	60	13.6
94995	85049	Male	60	13.6
95084	85053	Male	60	13.6
95090	85083	Male	60	13.6
95185	85129	Male	60	13.6
95289	85147	Male	60	13.6
95243	85077	Male	60	13.6
95193	85019	Male	60	13.6
94929	84798	Male	60	13.6
94431	84565	Male	60	13.6
94055	84454	Male	60	13.6
93928	84391	Male	60	13.6
93742	84355	Male	60	13.6
93695	84338	Male	60	13.6
93750	84369	Male	60	13.6
93794	84380	Male	60	13.6
93833	84406	Male	60	13.6
93890	84422	Male	60	13.6
94012	84514	Male	60	13.6
94132	84528	Male	60	13.6
94212	84560	Male	60	13.6
94290	84598	Male	60	13.6
94361	84585	Male	60	13.6
94424	84635	Male	60	13.6
94524	84705	Male	60	13.6
94619	84724	Male	60	13.6
94714	84771	Male	60	13.6
94800	84776	Male	60	13.6
94823	84766	Male	60	13.6
94851	84736	Male	60	13.6
94628	84614	Male	60	13.6
94228	84414	Male	60	13.6
93899	84304	Male	60	13.6
93698	84270	Male	60	13.6
93598	84249	Male	60	13.6
93553	84245	Male	60	13.6
93573	84241	Male	60	13.6
93598	84268	Male	60	13.6
93709	84312	Male	60	13.6
93748	84379	Male	60	13.6
93868	84409	Male	60	13.6
93979	84473	Male	60	13.6
94066	84503	Male	60	13.6
94190	84575	Male	60	13.6
94303	84588	Male	60	13.6
94431	84663	Male	60	13.6
94524	84715	Male	60	13.6
94688	84810	Male	60	13.6
94806	84921	Male	60	13.6
95008	85012	Male	60	13.6
95165	85064	Male	60	13.6
95210	85068	Male	60	13.6
95254	85098	Male	60	13.6
95123	84958	Male	60	13.6
94687	84778	Male	60	13.6
94388	84724	Male	60	13.6
94310	84731	Male	60	13.6
94197	84692	Male	60	13.6
94135	84674	Male	60	13.6
94149	84720	Male	60	13.6
94284	84786	Male	60	13.6
94371	84814	Male	60	13.6
94461	84857	Male	60	13.6
94569	84897	Male	60	13.6
94643	84889	Male	60	13.6
94726	84907	Male	60	13.6
94747	84905	Male	60	13.6
94815	84903	Male	60	13.6
94838	84925	Male	60	13.6
94919	84949	Male	60	13.6
94958	84946	Male	60	13.6
95040	84983	Male	60	13.6
95105	85002	Male	60	13.6
95109	84944	Male	60	13.6
95089	84914	Male	60	13.6
94799	84722	Male	60	13.6
94370	84502	Male	60	13.6
93930	84356	Male	60	13.6
93741	84324	Male	60	13.6
93628	84268	Male	60	13.6
93505	84203	Male	60	13.6
93499	84222	Male	60	13.6
93574	84240	Male	60	13.6
93663	84278	Male	60	13.6
93700	84289	Male	60	13.6
93798	84338	Male	60	13.6
93878	84393	Male	60	13.6
93998	84409	Male	60	13.6
94087	84438	Male	60	13.6
94154	84464	Male	60	13.6
94231	84493	Male	60	13.6
94330	84516	Male	60	13.6
94408	84573	Male	60	13.6
94519	84606	Male	60	13.6
94610	84632	Male	60	13.6
94623	84607	Male	60	13.6
94640	84549	Male	60	13.6
94445	84419	Male	60	13.6
93988	84171	Male	60	13.6
93557	84024	Male	60	13.6
93284	83935	Male	60	13.6
93117	83910	Male	60	13.6
93001	83835	Male	60	13.6
92954	83835	Male	60	13.6
92984	83877	Male	60	13.6
93105	83931	Male	60	13.6
93163	84000	Male	60	13.6
93291	84075	Male	60	13.6
93463	84152	Male	60	13.6
93589	84181	Male	60	13.6
93693	84230	Male	60	13.6
93815	84291	Male	60	13.6
93983	84367	Male	60	13.6
94083	84435	Male	60	13.6
94298	84559	Male	60	13.6
94426	84633	Male	60	13.6
94571	84706	Male	60	13.6
94723	84803	Male	60	13.6
94863	84818	Male	60	13.6
94894	84828	Male	60	13.6
94790	84725	Male	60	13.6
94391	84530	Male	60	13.6
93989	84387	Male	60	13.6
93806	84379	Male	60	13.6
93695	84376	Male	60	13.6
93640	84339	Male	60	13.6
93652	84392	Male	60	13.6
93798	84482	Male	60	13.6
93936	84523	Male	60	13.6
94008	84569	Male	60	13.6
94174	84671	Male	60	13.6
94324	84697	Male	60	13.6
94422	84717	Male	60	13.6
94457	84721	Male	60	13.6
94510	84707	Male	60	13.6
94561	84726	Male	60	13.6
94631	84790	Male	60	13.6
94757	84822	Male	60	13.6
94809	84816	Male	60	13.6
94864	84849	Male	60	13.6
94891	84788	Male	60	13.6
94871	84740	Male	60	13.6
94593	84594	Male	60	13.6
94141	84363	Male	60	13.6
93711	84182	Male	60	13.6
93462	84156	Male	60	13.6
93384	84147	Male	60	13.6
93286	84071	Male	60	13.6
93273	84116	Male	60	13.6
93397	84160	Male	60	13.6
93483	84177	Male	60	13.6
93505	84238	Male	60	13.6
93664	84277	Male	60	13.6
93735	84287	Male	60	13.6
93825	84345	Male	60	13.6
93955	84387	Male	60	13.6
94044	84380	Male	60	13.6
94093	84423	Male	60	13.6
94222	84459	Male	60	13.6
94345	84526	Male	60	13.6
94372	84519	Male	60	13.6
94444	84509	Male	60	13.6
94422	84484	Male	60	13.6
94468	84523	Male	60	13.6
94349	84302	Male	60	13.6
93781	84010	Male	60	13.6
93288	83847	Male	60	13.6
93025	83745	Male	60	13.6
92845	83729	Male	60	13.6
92768	83765	Male	60	13.6
92875	83802	Male	60	13.6
92953	83839	Male	60	13.6
93051	83906	Male	60	13.6
93163	83981	Male	60	13.6
93372	84117	Male	60	13.6
93592	84243	Male	60	13.6
93748	84236	Male	60	13.6
93838	84327	Male	60	13.6
93996	84411	Male	60	13.6
94135	84433	Male	60	13.6
94165	84429	Male	60	13.6
94266	84546	Male	60	13.6
94446	84595	Male	60	13.6
94569	84641	Male	60	13.6
94650	84694	Male	60	13.6
94724	84686	Male	60	13.6
94759	84674	Male	60	13.6
94500	84507	Male	60	13.6
94057	84310	Male	60	13.6
93686	84206	Male	60	13.6
93523	84190	Male	60	13.6
93459	84177	Male	60	13.6
93404	84161	Male	60	13.6
93471	84245	Male	60	13.6
93626	84279	Male	60	13.6
93742	84340	Male	60	13.6
93817	84369	Male	60	13.6
93940	84411	Male	60	13.6
94034	84489	Male	60	13.6
94183	84542	Male	60	13.6
94300	84560	Male	60	13.6
94362	84588	Male	60	13.6
94464	84647	Male	60	13.6
94571	84655	Male	60	13.6
94636	84687	Male	60	13.6
94688	84710	Male	60	13.6
94783	84692	Male	60	13.6
94698	84635	Male	60	13.6
94616	84560	Male	60	13.6
94263	84377	Male	60	13.6
93828	84203	Male	60	13.6
93515	84108	Male	60	13.6
93330	84029	Male	60	13.6
93184	83985	Male	60	13.6
93098	83977	Male	60	13.6
93175	84013	Male	60	13.6
93233	84036	Male	60	13.6
93282	84037	Male	60	13.6
93333	84075	Male	60	13.6
93465	84129	Male	60	13.6
93573	84175	Male	60	13.6
93663	84189	Male	60	13.6
93791	84248	Male	60	13.6
93876	84286	Male	60	13.6
93981	84334	Male	60	13.6
94092	84375	Male	60	13.6
94184	84420	Male	60	13.6
94268	84433	Male	60	13.6
94341	84451	Male	60	13.6
94382	84420	Male	60	13.6
94355	84376	Male	60	13.6
94167	84186	Male	60	13.6
93585	83952	Male	60	13.6
93195	83777	Male	60	13.6
92865	83674	Male	60	13.6
