# Supplementary material for: An approach to machine learning-based non-invasive hemoglobin estimation using multi-wavelength PPG signal features
Source: Front Physiol. 2026 Apr 21;17:1637455. doi: 10.3389/fphys.2026.1637455 (PMC13139029; doi:10.3389/fphys.2026.1637455)
Supplement: Supplementary file 1 [file DataSheet1.zip › code/46.csv]

Red (a.u)	Infra Red (a.u)	Gender	Age	Hemoglobin (g/dL)
90279	81627	Female	40	9.7
89838	81487	Female	40	9.7
89630	81415	Female	40	9.7
89586	81440	Female	40	9.7
89755	81554	Female	40	9.7
90150	81718	Female	40	9.7
90415	81820	Female	40	9.7
90572	81858	Female	40	9.7
90680	81911	Female	40	9.7
90835	82003	Female	40	9.7
91017	82054	Female	40	9.7
91162	82108	Female	40	9.7
91263	82073	Female	40	9.7
90809	81759	Female	40	9.7
90097	81552	Female	40	9.7
89641	81388	Female	40	9.7
89448	81336	Female	40	9.7
89412	81360	Female	40	9.7
89611	81502	Female	40	9.7
90001	81639	Female	40	9.7
90268	81744	Female	40	9.7
90449	81826	Female	40	9.7
90615	81879	Female	40	9.7
90820	81989	Female	40	9.7
90968	82045	Female	40	9.7
91161	82119	Female	40	9.7
91250	82074	Female	40	9.7
90845	81790	Female	40	9.7
90093	81534	Female	40	9.7
89628	81372	Female	40	9.7
89376	81336	Female	40	9.7
89386	81343	Female	40	9.7
89604	81508	Female	40	9.7
89984	81659	Female	40	9.7
90318	81761	Female	40	9.7
90436	81810	Female	40	9.7
90576	81885	Female	40	9.7
90769	81965	Female	40	9.7
90944	82054	Female	40	9.7
91141	82130	Female	40	9.7
91269	82134	Female	40	9.7
91102	81920	Female	40	9.7
90309	81620	Female	40	9.7
89763	81449	Female	40	9.7
89485	81385	Female	40	9.7
89477	81414	Female	40	9.7
89627	81515	Female	40	9.7
89989	81690	Female	40	9.7
90342	81800	Female	40	9.7
90481	81812	Female	40	9.7
90593	81900	Female	40	9.7
90760	81991	Female	40	9.7
90998	82085	Female	40	9.7
91182	82181	Female	40	9.7
91387	82223	Female	40	9.7
91253	81983	Female	40	9.7
90427	81696	Female	40	9.7
89877	81537	Female	40	9.7
89631	81442	Female	40	9.7
89569	81485	Female	40	9.7
89727	81594	Female	40	9.7
90092	81703	Female	40	9.7
90287	81791	Female	40	9.7
90441	81855	Female	40	9.7
90600	81936	Female	40	9.7
90776	82023	Female	40	9.7
90942	82093	Female	40	9.7
91112	82144	Female	40	9.7
91255	82197	Female	40	9.7
91099	81956	Female	40	9.7
90327	81669	Female	40	9.7
89711	81491	Female	40	9.7
89424	81403	Female	40	9.7
89335	81394	Female	40	9.7
89423	81483	Female	40	9.7
89687	81603	Female	40	9.7
89928	81656	Female	40	9.7
90062	81712	Female	40	9.7
90172	81761	Female	40	9.7
90295	81815	Female	40	9.7
90390	81890	Female	40	9.7
90601	81973	Female	40	9.7
90725	81957	Female	40	9.7
90442	81710	Female	40	9.7
89655	81429	Female	40	9.7
89159	81277	Female	40	9.7
88933	81247	Female	40	9.7
88853	81234	Female	40	9.7
89087	81427	Female	40	9.7
89515	81629	Female	40	9.7
89900	81710	Female	40	9.7
90022	81763	Female	40	9.7
90157	81869	Female	40	9.7
90396	81948	Female	40	9.7
90569	82015	Female	40	9.7
90760	82148	Female	40	9.7
91004	82157	Female	40	9.7
90767	81910	Female	40	9.7
89968	81634	Female	40	9.7
89443	81479	Female	40	9.7
89133	81449	Female	40	9.7
89199	81526	Female	40	9.7
89434	81684	Female	40	9.7
89845	81848	Female	40	9.7
90205	81968	Female	40	9.7
90326	81986	Female	40	9.7
90435	82051	Female	40	9.7
90552	82134	Female	40	9.7
90746	82181	Female	40	9.7
90744	82157	Female	40	9.7
90789	82178	Female	40	9.7
90635	81931	Female	40	9.7
89811	81580	Female	40	9.7
89125	81366	Female	40	9.7
88705	81243	Female	40	9.7
88602	81256	Female	40	9.7
88718	81370	Female	40	9.7
89030	81523	Female	40	9.7
89378	81709	Female	40	9.7
89732	81825	Female	40	9.7
89970	81969	Female	40	9.7
90332	82124	Female	40	9.7
90659	82248	Female	40	9.7
90848	82295	Female	40	9.7
90984	82283	Female	40	9.7
90607	81961	Female	40	9.7
89805	81727	Female	40	9.7
89341	81617	Female	40	9.7
89181	81598	Female	40	9.7
89164	81609	Female	40	9.7
89324	81759	Female	40	9.7
89787	81988	Female	40	9.7
90250	82116	Female	40	9.7
90498	82213	Female	40	9.7
90613	82257	Female	40	9.7
90770	82342	Female	40	9.7
90995	82478	Female	40	9.7
91241	82507	Female	40	9.7
91239	82411	Female	40	9.7
90727	82094	Female	40	9.7
89908	81830	Female	40	9.7
89447	81707	Female	40	9.7
89324	81683	Female	40	9.7
89264	81684	Female	40	9.7
89457	81795	Female	40	9.7
89760	81944	Female	40	9.7
90058	82026	Female	40	9.7
90195	82107	Female	40	9.7
90398	82199	Female	40	9.7
90520	82204	Female	40	9.7
90657	82283	Female	40	9.7
90913	82379	Female	40	9.7
91066	82363	Female	40	9.7
90694	82049	Female	40	9.7
89828	81828	Female	40	9.7
89473	81759	Female	40	9.7
89441	81782	Female	40	9.7
89482	81831	Female	40	9.7
89637	81905	Female	40	9.7
89942	82038	Female	40	9.7
90276	82183	Female	40	9.7
90514	82264	Female	40	9.7
90702	82351	Female	40	9.7
90809	82377	Female	40	9.7
90896	82394	Female	40	9.7
90916	82396	Female	40	9.7
90965	82362	Female	40	9.7
90635	82097	Female	40	9.7
89913	81824	Female	40	9.7
89392	81685	Female	40	9.7
89215	81627	Female	40	9.7
89210	81669	Female	40	9.7
89423	81812	Female	40	9.7
89807	81961	Female	40	9.7
90065	82053	Female	40	9.7
90259	82135	Female	40	9.7
90411	82207	Female	40	9.7
90654	82294	Female	40	9.7
90802	82371	Female	40	9.7
90979	82416	Female	40	9.7
91160	82469	Female	40	9.7
90996	82244	Female	40	9.7
90273	81948	Female	40	9.7
89671	81799	Female	40	9.7
89468	81755	Female	40	9.7
89502	81833	Female	40	9.7
89761	81944	Female	40	9.7
90065	82033	Female	40	9.7
90203	82055	Female	40	9.7
90297	82116	Female	40	9.7
90367	82153	Female	40	9.7
90534	82222	Female	40	9.7
90675	82321	Female	40	9.7
90938	82421	Female	40	9.7
91104	82458	Female	40	9.7
91142	82345	Female	40	9.7
90627	82160	Female	40	9.7
90234	82034	Female	40	9.7
90094	82042	Female	40	9.7
90131	82102	Female	40	9.7
90363	82227	Female	40	9.7
90616	82340	Female	40	9.7
90860	82444	Female	40	9.7
91118	82531	Female	40	9.7
91247	82567	Female	40	9.7
91386	82651	Female	40	9.7
91558	82697	Female	40	9.7
91749	82788	Female	40	9.7
91883	82849	Female	40	9.7
92042	82802	Female	40	9.7
91522	82515	Female	40	9.7
90825	82326	Female	40	9.7
90522	82262	Female	40	9.7
90476	82325	Female	40	9.7
90640	82411	Female	40	9.7
90925	82514	Female	40	9.7
91135	82535	Female	40	9.7
91146	82519	Female	40	9.7
91215	82551	Female	40	9.7
91245	82578	Female	40	9.7
91362	82627	Female	40	9.7
91543	82706	Female	40	9.7
91726	82797	Female	40	9.7
91850	82711	Female	40	9.7
91321	82429	Female	40	9.7
90662	82257	Female	40	9.7
90394	82201	Female	40	9.7
90418	82253	Female	40	9.7
90518	82311	Female	40	9.7
90796	82417	Female	40	9.7
90987	82503	Female	40	9.7
91148	82538	Female	40	9.7
91231	82565	Female	40	9.7
91312	82601	Female	40	9.7
91482	82672	Female	40	9.7
91655	82743	Female	40	9.7
91884	82842	Female	40	9.7
92010	82791	Female	40	9.7
91582	82508	Female	40	9.7
90845	82317	Female	40	9.7
90537	82247	Female	40	9.7
90438	82219	Female	40	9.7
90498	82292	Female	40	9.7
90779	82440	Female	40	9.7
91083	82505	Female	40	9.7
91223	82569	Female	40	9.7
91312	82620	Female	40	9.7
91524	82677	Female	40	9.7
91627	82760	Female	40	9.7
