# Supplementary material for: An approach to machine learning-based non-invasive hemoglobin estimation using multi-wavelength PPG signal features
Source: Front Physiol. 2026 Apr 21;17:1637455. doi: 10.3389/fphys.2026.1637455 (PMC13139029; doi:10.3389/fphys.2026.1637455)
Supplement: Supplementary file 1 [file DataSheet1.zip › code/47.csv]

Red (a.u)	Infra Red (a.u)	Gender	Age	Hemoglobin (g/dL)
83905	78141	Male	54	13.8
84026	78182	Male	54	13.8
84073	78179	Male	54	13.8
84090	78161	Male	54	13.8
84043	78169	Male	54	13.8
84077	78174	Male	54	13.8
84130	78200	Male	54	13.8
84218	78259	Male	54	13.8
84319	78281	Male	54	13.8
84359	78247	Male	54	13.8
84165	78083	Male	54	13.8
83780	77948	Male	54	13.8
83586	77895	Male	54	13.8
83468	77910	Male	54	13.8
83578	77960	Male	54	13.8
83677	77984	Male	54	13.8
83729	78010	Male	54	13.8
83757	77995	Male	54	13.8
83781	77997	Male	54	13.8
83812	78027	Male	54	13.8
83887	78033	Male	54	13.8
83935	78066	Male	54	13.8
83959	78069	Male	54	13.8
84008	78040	Male	54	13.8
83829	77917	Male	54	13.8
83519	77819	Male	54	13.8
83359	77795	Male	54	13.8
83359	77815	Male	54	13.8
83458	77882	Male	54	13.8
83581	77892	Male	54	13.8
83643	77913	Male	54	13.8
83667	77971	Male	54	13.8
83792	77991	Male	54	13.8
83836	78028	Male	54	13.8
83960	78104	Male	54	13.8
84114	78153	Male	54	13.8
84265	78235	Male	54	13.8
84409	78250	Male	54	13.8
84237	78094	Male	54	13.8
83932	77988	Male	54	13.8
83710	77950	Male	54	13.8
83727	77970	Male	54	13.8
83784	78010	Male	54	13.8
83874	78046	Male	54	13.8
83907	78022	Male	54	13.8
83906	78036	Male	54	13.8
83941	78074	Male	54	13.8
84011	78084	Male	54	13.8
84072	78109	Male	54	13.8
84097	78124	Male	54	13.8
84145	78090	Male	54	13.8
84044	77979	Male	54	13.8
83724	77854	Male	54	13.8
83483	77787	Male	54	13.8
83399	77754	Male	54	13.8
83359	77756	Male	54	13.8
83387	77750	Male	54	13.8
83430	77773	Male	54	13.8
83443	77777	Male	54	13.8
83465	77755	Male	54	13.8
83458	77782	Male	54	13.8
83558	77840	Male	54	13.8
83653	77847	Male	54	13.8
83743	77891	Male	54	13.8
83833	77936	Male	54	13.8
83770	77796	Male	54	13.8
83493	77716	Male	54	13.8
83360	77738	Male	54	13.8
83465	77763	Male	54	13.8
83517	77819	Male	54	13.8
83642	77870	Male	54	13.8
83710	77889	Male	54	13.8
83759	77920	Male	54	13.8
83825	77951	Male	54	13.8
83880	77936	Male	54	13.8
83948	77989	Male	54	13.8
84041	78048	Male	54	13.8
84204	78071	Male	54	13.8
84143	78008	Male	54	13.8
83923	77908	Male	54	13.8
83754	77867	Male	54	13.8
83726	77899	Male	54	13.8
83832	77964	Male	54	13.8
83947	77980	Male	54	13.8
84052	78035	Male	54	13.8
84097	78035	Male	54	13.8
84109	78015	Male	54	13.8
84044	77995	Male	54	13.8
84053	77998	Male	54	13.8
84104	78012	Male	54	13.8
84113	78031	Male	54	13.8
84142	77987	Male	54	13.8
83889	77809	Male	54	13.8
83575	77756	Male	54	13.8
83462	77743	Male	54	13.8
83483	77759	Male	54	13.8
83547	77842	Male	54	13.8
83701	77873	Male	54	13.8
83770	77887	Male	54	13.8
83756	77881	Male	54	13.8
83803	77913	Male	54	13.8
83844	77901	Male	54	13.8
83884	77914	Male	54	13.8
83897	77919	Male	54	13.8
83934	77870	Male	54	13.8
83678	77744	Male	54	13.8
83348	77618	Male	54	13.8
83178	77614	Male	54	13.8
83128	77613	Male	54	13.8
83172	77652	Male	54	13.8
83293	77699	Male	54	13.8
83394	77721	Male	54	13.8
83397	77727	Male	54	13.8
83458	77737	Male	54	13.8
83501	77787	Male	54	13.8
83605	77828	Male	54	13.8
83694	77856	Male	54	13.8
83750	77839	Male	54	13.8
83611	77697	Male	54	13.8
83260	77571	Male	54	13.8
83089	77556	Male	54	13.8
82981	77498	Male	54	13.8
82948	77500	Male	54	13.8
82996	77538	Male	54	13.8
83073	77565	Male	54	13.8
83082	77560	Male	54	13.8
83131	77616	Male	54	13.8
83241	77656	Male	54	13.8
83355	77674	Male	54	13.8
83435	77719	Male	54	13.8
83462	77707	Male	54	13.8
83444	77608	Male	54	13.8
83101	77463	Male	54	13.8
82853	77430	Male	54	13.8
82786	77404	Male	54	13.8
82710	77352	Male	54	13.8
82704	77387	Male	54	13.8
82792	77433	Male	54	13.8
82911	77491	Male	54	13.8
82919	77495	Male	54	13.8
82971	77464	Male	54	13.8
82929	77458	Male	54	13.8
82954	77468	Male	54	13.8
83011	77476	Male	54	13.8
83033	77463	Male	54	13.8
82942	77355	Male	54	13.8
82613	77221	Male	54	13.8
82421	77207	Male	54	13.8
82328	77195	Male	54	13.8
82396	77240	Male	54	13.8
82493	77301	Male	54	13.8
82577	77308	Male	54	13.8
82570	77297	Male	54	13.8
82589	77310	Male	54	13.8
82617	77334	Male	54	13.8
82660	77332	Male	54	13.8
82737	77383	Male	54	13.8
82770	77412	Male	54	13.8
82851	77392	Male	54	13.8
82646	77262	Male	54	13.8
82386	77190	Male	54	13.8
82245	77163	Male	54	13.8
82252	77174	Male	54	13.8
82349	77248	Male	54	13.8
82512	77308	Male	54	13.8
82670	77376	Male	54	13.8
82693	77337	Male	54	13.8
82682	77306	Male	54	13.8
82637	77332	Male	54	13.8
82706	77339	Male	54	13.8
82739	77324	Male	54	13.8
82750	77333	Male	54	13.8
82805	77324	Male	54	13.8
82622	77155	Male	54	13.8
82353	77131	Male	54	13.8
82261	77145	Male	54	13.8
82365	77191	Male	54	13.8
82460	77249	Male	54	13.8
82612	77312	Male	54	13.8
82699	77357	Male	54	13.8
82798	77409	Male	54	13.8
82916	77445	Male	54	13.8
82982	77424	Male	54	13.8
83025	77464	Male	54	13.8
83079	77506	Male	54	13.8
83208	77504	Male	54	13.8
83184	77512	Male	54	13.8
83105	77449	Male	54	13.8
82921	77395	Male	54	13.8
82853	77405	Male	54	13.8
82883	77437	Male	54	13.8
83013	77503	Male	54	13.8
83198	77575	Male	54	13.8
83220	77575	Male	54	13.8
83288	77615	Male	54	13.8
83298	77611	Male	54	13.8
83339	77644	Male	54	13.8
83398	77658	Male	54	13.8
83440	77663	Male	54	13.8
83446	77666	Male	54	13.8
83401	77551	Male	54	13.8
83120	77432	Male	54	13.8
82837	77387	Male	54	13.8
82803	77366	Male	54	13.8
82786	77399	Male	54	13.8
82863	77432	Male	54	13.8
82914	77426	Male	54	13.8
82963	77468	Male	54	13.8
83037	77489	Male	54	13.8
83058	77460	Male	54	13.8
83130	77521	Male	54	13.8
83201	77575	Male	54	13.8
83315	77618	Male	54	13.8
83391	77608	Male	54	13.8
83194	77459	Male	54	13.8
82871	77346	Male	54	13.8
82702	77311	Male	54	13.8
82647	77326	Male	54	13.8
82712	77379	Male	54	13.8
82911	77493	Male	54	13.8
83029	77551	Male	54	13.8
83143	77572	Male	54	13.8
83164	77554	Male	54	13.8
83171	77552	Male	54	13.8
83195	77578	Male	54	13.8
83293	77611	Male	54	13.8
83352	77618	Male	54	13.8
83235	77460	Male	54	13.8
82903	77342	Male	54	13.8
82648	77286	Male	54	13.8
82592	77261	Male	54	13.8
82551	77238	Male	54	13.8
82516	77240	Male	54	13.8
82542	77233	Male	54	13.8
82582	77261	Male	54	13.8
82659	77282	Male	54	13.8
82719	77307	Male	54	13.8
82794	77283	Male	54	13.8
82763	77303	Male	54	13.8
82840	77310	Male	54	13.8
82788	77213	Male	54	13.8
82482	77047	Male	54	13.8
82123	76921	Male	54	13.8
81935	76876	Male	54	13.8
81879	76887	Male	54	13.8
81903	76883	Male	54	13.8
81974	76926	Male	54	13.8
81985	76934	Male	54	13.8
81998	76951	Male	54	13.8
