# Supplementary material for: An approach to machine learning-based non-invasive hemoglobin estimation using multi-wavelength PPG signal features
Source: Front Physiol. 2026 Apr 21;17:1637455. doi: 10.3389/fphys.2026.1637455 (PMC13139029; doi:10.3389/fphys.2026.1637455)
Supplement: Supplementary file 1 [file DataSheet1.zip › code/48.csv]

Red (a.u)	Infra Red (a.u)	Gender	Age	Hemoglobin (g/dL)
115724	102795	Female	33	11.6
115789	102797	Female	33	11.6
115773	102806	Female	33	11.6
115835	102796	Female	33	11.6
115811	102813	Female	33	11.6
115860	102816	Female	33	11.6
115851	102824	Female	33	11.6
115888	102826	Female	33	11.6
115902	102842	Female	33	11.6
115933	102837	Female	33	11.6
115948	102837	Female	33	11.6
115987	102849	Female	33	11.6
115989	102826	Female	33	11.6
115893	102771	Female	33	11.6
115755	102709	Female	33	11.6
115654	102698	Female	33	11.6
115594	102661	Female	33	11.6
115533	102654	Female	33	11.6
115539	102650	Female	33	11.6
115556	102655	Female	33	11.6
115573	102655	Female	33	11.6
115565	102648	Female	33	11.6
115585	102633	Female	33	11.6
115600	102664	Female	33	11.6
115619	102655	Female	33	11.6
115643	102645	Female	33	11.6
115655	102665	Female	33	11.6
115692	102669	Female	33	11.6
115716	102684	Female	33	11.6
115741	102675	Female	33	11.6
115776	102705	Female	33	11.6
115761	102668	Female	33	11.6
115640	102624	Female	33	11.6
115491	102547	Female	33	11.6
115404	102534	Female	33	11.6
115328	102490	Female	33	11.6
115276	102468	Female	33	11.6
115236	102454	Female	33	11.6
115278	102486	Female	33	11.6
115284	102481	Female	33	11.6
115320	102469	Female	33	11.6
115287	102469	Female	33	11.6
115340	102475	Female	33	11.6
115330	102482	Female	33	11.6
115398	102480	Female	33	11.6
115388	102497	Female	33	11.6
115460	102504	Female	33	11.6
115447	102526	Female	33	11.6
115524	102526	Female	33	11.6
115501	102547	Female	33	11.6
115556	102536	Female	33	11.6
115506	102505	Female	33	11.6
115391	102444	Female	33	11.6
115246	102409	Female	33	11.6
115202	102377	Female	33	11.6
115140	102348	Female	33	11.6
115096	102351	Female	33	11.6
115113	102346	Female	33	11.6
115154	102353	Female	33	11.6
115167	102341	Female	33	11.6
115171	102353	Female	33	11.6
115208	102344	Female	33	11.6
115230	102369	Female	33	11.6
115272	102381	Female	33	11.6
115304	102390	Female	33	11.6
115351	102405	Female	33	11.6
115372	102414	Female	33	11.6
115426	102422	Female	33	11.6
115432	102446	Female	33	11.6
115488	102448	Female	33	11.6
115486	102442	Female	33	11.6
115410	102379	Female	33	11.6
115280	102343	Female	33	11.6
115216	102321	Female	33	11.6
115171	102287	Female	33	11.6
115136	102290	Female	33	11.6
115156	102293	Female	33	11.6
115199	102309	Female	33	11.6
115226	102310	Female	33	11.6
115252	102325	Female	33	11.6
115279	102325	Female	33	11.6
115310	102348	Female	33	11.6
115344	102347	Female	33	11.6
115385	102367	Female	33	11.6
115422	102368	Female	33	11.6
115469	102402	Female	33	11.6
115510	102392	Female	33	11.6
115560	102425	Female	33	11.6
115596	102422	Female	33	11.6
115618	102409	Female	33	11.6
115502	102342	Female	33	11.6
115386	102322	Female	33	11.6
115305	102296	Female	33	11.6
115288	102309	Female	33	11.6
115261	102282	Female	33	11.6
115313	102313	Female	33	11.6
115334	102312	Female	33	11.6
115378	102326	Female	33	11.6
115379	102322	Female	33	11.6
115435	102322	Female	33	11.6
115423	102336	Female	33	11.6
115502	102344	Female	33	11.6
115509	102357	Female	33	11.6
115578	102374	Female	33	11.6
115582	102397	Female	33	11.6
115657	102392	Female	33	11.6
115661	102413	Female	33	11.6
115690	102393	Female	33	11.6
115551	102333	Female	33	11.6
115450	102292	Female	33	11.6
115340	102275	Female	33	11.6
115322	102249	Female	33	11.6
115258	102245	Female	33	11.6
115300	102246	Female	33	11.6
115325	102264	Female	33	11.6
115360	102263	Female	33	11.6
115376	102254	Female	33	11.6
115386	102263	Female	33	11.6
115417	102271	Female	33	11.6
115454	102290	Female	33	11.6
115490	102279	Female	33	11.6
115513	102301	Female	33	11.6
115548	102307	Female	33	11.6
115567	102318	Female	33	11.6
115595	102317	Female	33	11.6
115602	102318	Female	33	11.6
115501	102250	Female	33	11.6
115333	102203	Female	33	11.6
115257	102164	Female	33	11.6
115167	102140	Female	33	11.6
115106	102114	Female	33	11.6
115115	102124	Female	33	11.6
115149	102112	Female	33	11.6
115163	102117	Female	33	11.6
115181	102110	Female	33	11.6
115181	102109	Female	33	11.6
115196	102119	Female	33	11.6
115241	102127	Female	33	11.6
115267	102144	Female	33	11.6
115297	102138	Female	33	11.6
115315	102167	Female	33	11.6
115336	102153	Female	33	11.6
115359	102185	Female	33	11.6
115390	102154	Female	33	11.6
115297	102122	Female	33	11.6
115156	102040	Female	33	11.6
115035	102016	Female	33	11.6
114971	101961	Female	33	11.6
114924	101972	Female	33	11.6
114893	101949	Female	33	11.6
114919	101957	Female	33	11.6
114937	101949	Female	33	11.6
114950	101960	Female	33	11.6
114939	101944	Female	33	11.6
114974	101965	Female	33	11.6
114981	101965	Female	33	11.6
115034	101984	Female	33	11.6
115033	101991	Female	33	11.6
115091	101991	Female	33	11.6
115082	102006	Female	33	11.6
115162	102010	Female	33	11.6
115153	102021	Female	33	11.6
115220	102014	Female	33	11.6
115112	101971	Female	33	11.6
114984	101913	Female	33	11.6
114836	101873	Female	33	11.6
114798	101845	Female	33	11.6
114702	101821	Female	33	11.6
114705	101808	Female	33	11.6
114696	101816	Female	33	11.6
114732	101823	Female	33	11.6
114743	101808	Female	33	11.6
114752	101805	Female	33	11.6
114776	101817	Female	33	11.6
114806	101830	Female	33	11.6
114845	101832	Female	33	11.6
114874	101857	Female	33	11.6
114918	101864	Female	33	11.6
114957	101885	Female	33	11.6
114996	101896	Female	33	11.6
115021	101921	Female	33	11.6
115073	101918	Female	33	11.6
115028	101887	Female	33	11.6
114896	101829	Female	33	11.6
114772	101804	Female	33	11.6
114725	101779	Female	33	11.6
114678	101769	Female	33	11.6
114675	101764	Female	33	11.6
114712	101773	Female	33	11.6
114761	101780	Female	33	11.6
114792	101785	Female	33	11.6
114809	101804	Female	33	11.6
114837	101805	Female	33	11.6
114892	101840	Female	33	11.6
114933	101844	Female	33	11.6
114988	101877	Female	33	11.6
115027	101871	Female	33	11.6
115072	101916	Female	33	11.6
115107	101909	Female	33	11.6
115173	101942	Female	33	11.6
115195	101921	Female	33	11.6
115148	101893	Female	33	11.6
114988	101840	Female	33	11.6
114913	101832	Female	33	11.6
114856	101803	Female	33	11.6
114842	101811	Female	33	11.6
114854	101799	Female	33	11.6
114894	101821	Female	33	11.6
114923	101821	Female	33	11.6
114954	101848	Female	33	11.6
114958	101841	Female	33	11.6
115016	101864	Female	33	11.6
115033	101875	Female	33	11.6
115092	101905	Female	33	11.6
115111	101903	Female	33	11.6
115170	101928	Female	33	11.6
115192	101939	Female	33	11.6
115248	101972	Female	33	11.6
115286	101986	Female	33	11.6
115316	101973	Female	33	11.6
115161	101922	Female	33	11.6
115064	101866	Female	33	11.6
114937	101855	Female	33	11.6
114939	101832	Female	33	11.6
114887	101830	Female	33	11.6
114923	101836	Female	33	11.6
114907	101858	Female	33	11.6
114974	101852	Female	33	11.6
114944	101865	Female	33	11.6
115001	101857	Female	33	11.6
115005	101879	Female	33	11.6
115052	101887	Female	33	11.6
115059	101907	Female	33	11.6
115102	101916	Female	33	11.6
115113	101924	Female	33	11.6
115160	101929	Female	33	11.6
115168	101937	Female	33	11.6
115208	101936	Female	33	11.6
115234	101952	Female	33	11.6
115214	101914	Female	33	11.6
115061	101859	Female	33	11.6
114955	101818	Female	33	11.6
114877	101792	Female	33	11.6
114815	101777	Female	33	11.6
114799	101761	Female	33	11.6
114793	101773	Female	33	11.6
114837	101776	Female	33	11.6
114850	101782	Female	33	11.6
114868	101778	Female	33	11.6
