# Supplementary material for: An approach to machine learning-based non-invasive hemoglobin estimation using multi-wavelength PPG signal features
Source: Front Physiol. 2026 Apr 21;17:1637455. doi: 10.3389/fphys.2026.1637455 (PMC13139029; doi:10.3389/fphys.2026.1637455)
Supplement: Supplementary file 1 [file DataSheet1.zip › code/49.csv]

Red (a.u)	Infra Red (a.u)	Gender	Age	Hemoglobin (g/dL)
102528	67955	Female	47	10.5
102653	67990	Female	47	10.5
102742	68024	Female	47	10.5
102883	68056	Female	47	10.5
102934	68063	Female	47	10.5
102830	67965	Female	47	10.5
102416	67863	Female	47	10.5
102089	67780	Female	47	10.5
101872	67734	Female	47	10.5
101753	67734	Female	47	10.5
101729	67727	Female	47	10.5
101814	67766	Female	47	10.5
101927	67802	Female	47	10.5
102017	67804	Female	47	10.5
102044	67837	Female	47	10.5
102122	67831	Female	47	10.5
102173	67856	Female	47	10.5
102234	67874	Female	47	10.5
102339	67908	Female	47	10.5
102390	67928	Female	47	10.5
102532	67945	Female	47	10.5
102587	67992	Female	47	10.5
102697	68003	Female	47	10.5
102795	68029	Female	47	10.5
102914	68071	Female	47	10.5
103037	68085	Female	47	10.5
102960	68023	Female	47	10.5
102638	67904	Female	47	10.5
102259	67809	Female	47	10.5
102008	67778	Female	47	10.5
101874	67735	Female	47	10.5
101824	67756	Female	47	10.5
101887	67771	Female	47	10.5
102017	67825	Female	47	10.5
102087	67841	Female	47	10.5
102172	67856	Female	47	10.5
102196	67882	Female	47	10.5
102297	67882	Female	47	10.5
102332	67915	Female	47	10.5
102432	67939	Female	47	10.5
102557	67970	Female	47	10.5
102649	68007	Female	47	10.5
102748	68032	Female	47	10.5
102856	68057	Female	47	10.5
102965	68099	Female	47	10.5
103072	68107	Female	47	10.5
103193	68145	Female	47	10.5
103203	68085	Female	47	10.5
102970	67999	Female	47	10.5
102562	67890	Female	47	10.5
102311	67853	Female	47	10.5
102152	67813	Female	47	10.5
102127	67811	Female	47	10.5
102127	67856	Female	47	10.5
102255	67886	Female	47	10.5
102346	67916	Female	47	10.5
102445	67941	Female	47	10.5
102521	67952	Female	47	10.5
102584	67982	Female	47	10.5
102650	67993	Female	47	10.5
102733	68035	Female	47	10.5
102855	68065	Female	47	10.5
102953	68084	Female	47	10.5
103063	68124	Female	47	10.5
103160	68133	Female	47	10.5
103262	68173	Female	47	10.5
103352	68199	Female	47	10.5
103457	68197	Female	47	10.5
103335	68130	Female	47	10.5
103017	68019	Female	47	10.5
102645	67953	Female	47	10.5
102470	67913	Female	47	10.5
102407	67920	Female	47	10.5
102407	67924	Female	47	10.5
102513	67958	Female	47	10.5
102607	67982	Female	47	10.5
102680	67993	Female	47	10.5
102719	68012	Female	47	10.5
102772	68025	Female	47	10.5
102838	68036	Female	47	10.5
102890	68082	Female	47	10.5
102980	68075	Female	47	10.5
103060	68101	Female	47	10.5
103119	68124	Female	47	10.5
103221	68148	Female	47	10.5
103258	68173	Female	47	10.5
103418	68208	Female	47	10.5
103493	68217	Female	47	10.5
103408	68126	Female	47	10.5
103025	68007	Female	47	10.5
102639	67919	Female	47	10.5
102409	67877	Female	47	10.5
102259	67860	Female	47	10.5
102220	67851	Female	47	10.5
102247	67871	Female	47	10.5
102333	67917	Female	47	10.5
102420	67915	Female	47	10.5
102486	67945	Female	47	10.5
102546	67956	Female	47	10.5
102629	67985	Female	47	10.5
102695	68013	Female	47	10.5
102806	68030	Female	47	10.5
102878	68069	Female	47	10.5
102985	68091	Female	47	10.5
103044	68121	Female	47	10.5
103195	68167	Female	47	10.5
103331	68198	Female	47	10.5
103421	68219	Female	47	10.5
103480	68183	Female	47	10.5
103265	68083	Female	47	10.5
102833	67972	Female	47	10.5
102479	67877	Female	47	10.5
102282	67860	Female	47	10.5
102173	67823	Female	47	10.5
102172	67857	Female	47	10.5
102244	67891	Female	47	10.5
102395	67934	Female	47	10.5
102482	67965	Female	47	10.5
102605	67976	Female	47	10.5
102601	67991	Female	47	10.5
102668	68006	Female	47	10.5
102763	68046	Female	47	10.5
102907	68086	Female	47	10.5
103019	68104	Female	47	10.5
103051	68129	Female	47	10.5
103142	68133	Female	47	10.5
103201	68141	Female	47	10.5
103253	68160	Female	47	10.5
103263	68117	Female	47	10.5
103118	68048	Female	47	10.5
102681	67914	Female	47	10.5
102306	67821	Female	47	10.5
102035	67778	Female	47	10.5
101910	67746	Female	47	10.5
101803	67759	Female	47	10.5
101878	67787	Female	47	10.5
101960	67806	Female	47	10.5
102014	67815	Female	47	10.5
102043	67820	Female	47	10.5
102066	67832	Female	47	10.5
102125	67854	Female	47	10.5
102197	67886	Female	47	10.5
102337	67930	Female	47	10.5
102456	67957	Female	47	10.5
102611	68016	Female	47	10.5
102750	68021	Female	47	10.5
102844	68062	Female	47	10.5
102941	68095	Female	47	10.5
103082	68084	Female	47	10.5
102933	68012	Female	47	10.5
102587	67903	Female	47	10.5
102211	67817	Female	47	10.5
101977	67768	Female	47	10.5
101818	67738	Female	47	10.5
101734	67731	Female	47	10.5
101790	67766	Female	47	10.5
101934	67808	Female	47	10.5
102070	67857	Female	47	10.5
102165	67846	Female	47	10.5
102215	67877	Female	47	10.5
102244	67882	Female	47	10.5
102323	67909	Female	47	10.5
102378	67941	Female	47	10.5
102573	67979	Female	47	10.5
102651	68020	Female	47	10.5
102824	68059	Female	47	10.5
102949	68105	Female	47	10.5
103075	68118	Female	47	10.5
103120	68097	Female	47	10.5
102944	68022	Female	47	10.5
102581	67909	Female	47	10.5
102277	67850	Female	47	10.5
102095	67811	Female	47	10.5
101967	67767	Female	47	10.5
101913	67789	Female	47	10.5
101959	67792	Female	47	10.5
102081	67852	Female	47	10.5
102192	67870	Female	47	10.5
102298	67888	Female	47	10.5
102329	67919	Female	47	10.5
102429	67931	Female	47	10.5
102494	67964	Female	47	10.5
102591	67981	Female	47	10.5
102700	68012	Female	47	10.5
102782	68059	Female	47	10.5
102924	68079	Female	47	10.5
103045	68107	Female	47	10.5
103169	68155	Female	47	10.5
103275	68149	Female	47	10.5
103227	68098	Female	47	10.5
102895	67958	Female	47	10.5
102506	67888	Female	47	10.5
102248	67831	Female	47	10.5
102145	67816	Female	47	10.5
102053	67817	Female	47	10.5
102121	67834	Female	47	10.5
102179	67885	Female	47	10.5
102297	67901	Female	47	10.5
102361	67900	Female	47	10.5
102423	67930	Female	47	10.5
102487	67945	Female	47	10.5
102550	67975	Female	47	10.5
102655	68002	Female	47	10.5
102765	68029	Female	47	10.5
102893	68081	Female	47	10.5
103026	68107	Female	47	10.5
103191	68167	Female	47	10.5
103350	68187	Female	47	10.5
103482	68236	Female	47	10.5
103559	68213	Female	47	10.5
103372	68109	Female	47	10.5
102933	67991	Female	47	10.5
102646	67928	Female	47	10.5
102401	67905	Female	47	10.5
102329	67882	Female	47	10.5
102312	67903	Female	47	10.5
102408	67940	Female	47	10.5
102537	67960	Female	47	10.5
102604	67991	Female	47	10.5
102674	68006	Female	47	10.5
102740	68020	Female	47	10.5
102813	68063	Female	47	10.5
102916	68067	Female	47	10.5
102999	68109	Female	47	10.5
103090	68108	Female	47	10.5
103188	68156	Female	47	10.5
103254	68180	Female	47	10.5
103379	68197	Female	47	10.5
103455	68239	Female	47	10.5
103557	68218	Female	47	10.5
103360	68134	Female	47	10.5
102988	68025	Female	47	10.5
102666	67948	Female	47	10.5
102450	67922	Female	47	10.5
102356	67902	Female	47	10.5
102331	67902	Female	47	10.5
102409	67941	Female	47	10.5
102464	67947	Female	47	10.5
102552	67993	Female	47	10.5
102634	67989	Female	47	10.5
102702	68021	Female	47	10.5
102694	68025	Female	47	10.5
102709	68008	Female	47	10.5
102657	68022	Female	47	10.5
102729	68029	Female	47	10.5
102773	68061	Female	47	10.5
102860	68068	Female	47	10.5
102922	68084	Female	47	10.5
102932	68096	Female	47	10.5
