# Supplementary material for: An approach to machine learning-based non-invasive hemoglobin estimation using multi-wavelength PPG signal features
Source: Front Physiol. 2026 Apr 21;17:1637455. doi: 10.3389/fphys.2026.1637455 (PMC13139029; doi:10.3389/fphys.2026.1637455)
Supplement: Supplementary file 1 [file DataSheet1.zip › code/5.csv]

Red (a.u)	Infra Red (a.u)	Gender	Age	Hemoglobin (g/dL)
89431	77239	Female	59	12.2
89499	77266	Female	59	12.2
89548	77241	Female	59	12.2
89577	77247	Female	59	12.2
89630	77281	Female	59	12.2
89712	77319	Female	59	12.2
89804	77363	Female	59	12.2
89890	77425	Female	59	12.2
89993	77458	Female	59	12.2
90086	77484	Female	59	12.2
89964	77290	Female	59	12.2
89468	77058	Female	59	12.2
89152	77044	Female	59	12.2
89185	77099	Female	59	12.2
89277	77162	Female	59	12.2
89443	77236	Female	59	12.2
89576	77289	Female	59	12.2
89612	77274	Female	59	12.2
89627	77310	Female	59	12.2
89680	77328	Female	59	12.2
89779	77332	Female	59	12.2
89812	77383	Female	59	12.2
89957	77421	Female	59	12.2
90049	77452	Female	59	12.2
90127	77480	Female	59	12.2
90110	77391	Female	59	12.2
89678	77168	Female	59	12.2
89299	77091	Female	59	12.2
89222	77077	Female	59	12.2
89275	77103	Female	59	12.2
89331	77148	Female	59	12.2
89432	77144	Female	59	12.2
89447	77141	Female	59	12.2
89421	77140	Female	59	12.2
89454	77168	Female	59	12.2
89530	77188	Female	59	12.2
89599	77241	Female	59	12.2
89699	77252	Female	59	12.2
89771	77283	Female	59	12.2
89820	77310	Female	59	12.2
89817	77203	Female	59	12.2
89343	77012	Female	59	12.2
88978	76957	Female	59	12.2
88914	76973	Female	59	12.2
88932	76980	Female	59	12.2
89059	77052	Female	59	12.2
89219	77075	Female	59	12.2
89283	77101	Female	59	12.2
89268	77107	Female	59	12.2
89378	77146	Female	59	12.2
89413	77195	Female	59	12.2
89525	77249	Female	59	12.2
89622	77268	Female	59	12.2
89684	77290	Female	59	12.2
89778	77332	Female	59	12.2
89773	77197	Female	59	12.2
89342	77006	Female	59	12.2
88887	76903	Female	59	12.2
88828	76909	Female	59	12.2
88817	76936	Female	59	12.2
88971	77005	Female	59	12.2
89174	77070	Female	59	12.2
89214	77065	Female	59	12.2
89270	77109	Female	59	12.2
89353	77158	Female	59	12.2
89463	77219	Female	59	12.2
89517	77246	Female	59	12.2
89630	77278	Female	59	12.2
89653	77285	Female	59	12.2
89735	77301	Female	59	12.2
89785	77271	Female	59	12.2
89452	77066	Female	59	12.2
88977	76916	Female	59	12.2
88817	76906	Female	59	12.2
88837	76943	Female	59	12.2
88957	77008	Female	59	12.2
89155	77067	Female	59	12.2
89213	77083	Female	59	12.2
89301	77114	Female	59	12.2
89355	77157	Female	59	12.2
89484	77224	Female	59	12.2
89610	77278	Female	59	12.2
89721	77334	Female	59	12.2
89835	77397	Female	59	12.2
89977	77453	Female	59	12.2
90089	77478	Female	59	12.2
89996	77339	Female	59	12.2
89563	77177	Female	59	12.2
89221	77133	Female	59	12.2
89201	77163	Female	59	12.2
89291	77224	Female	59	12.2
89478	77333	Female	59	12.2
89622	77360	Female	59	12.2
89721	77428	Female	59	12.2
89811	77490	Female	59	12.2
89911	77490	Female	59	12.2
90008	77536	Female	59	12.2
90066	77553	Female	59	12.2
90177	77576	Female	59	12.2
90244	77629	Female	59	12.2
90366	77680	Female	59	12.2
90403	77611	Female	59	12.2
90027	77399	Female	59	12.2
89588	77320	Female	59	12.2
89514	77323	Female	59	12.2
89568	77360	Female	59	12.2
89664	77428	Female	59	12.2
89830	77456	Female	59	12.2
89803	77443	Female	59	12.2
89817	77450	Female	59	12.2
89844	77420	Female	59	12.2
89864	77444	Female	59	12.2
89972	77448	Female	59	12.2
90052	77448	Female	59	12.2
90113	77461	Female	59	12.2
90170	77455	Female	59	12.2
90201	77383	Female	59	12.2
89840	77163	Female	59	12.2
89357	77009	Female	59	12.2
89168	76968	Female	59	12.2
89181	76999	Female	59	12.2
89289	77062	Female	59	12.2
89471	77111	Female	59	12.2
89561	77139	Female	59	12.2
89583	77138	Female	59	12.2
89650	77160	Female	59	12.2
89681	77213	Female	59	12.2
89792	77263	Female	59	12.2
89856	77274	Female	59	12.2
89915	77303	Female	59	12.2
90030	77343	Female	59	12.2
90082	77304	Female	59	12.2
89844	77142	Female	59	12.2
89358	76975	Female	59	12.2
89163	76972	Female	59	12.2
89130	77013	Female	59	12.2
89232	77061	Female	59	12.2
89395	77157	Female	59	12.2
89522	77178	Female	59	12.2
89542	77178	Female	59	12.2
89588	77208	Female	59	12.2
89664	77264	Female	59	12.2
89770	77270	Female	59	12.2
89873	77333	Female	59	12.2
89937	77363	Female	59	12.2
90086	77431	Female	59	12.2
90169	77474	Female	59	12.2
90092	77351	Female	59	12.2
89626	77170	Female	59	12.2
89290	77125	Female	59	12.2
89278	77214	Female	59	12.2
89401	77260	Female	59	12.2
89569	77338	Female	59	12.2
89700	77385	Female	59	12.2
89798	77388	Female	59	12.2
89835	77423	Female	59	12.2
89944	77469	Female	59	12.2
90069	77524	Female	59	12.2
90189	77596	Female	59	12.2
90340	77661	Female	59	12.2
90464	77707	Female	59	12.2
90595	77780	Female	59	12.2
90588	77666	Female	59	12.2
90185	77475	Female	59	12.2
89742	77396	Female	59	12.2
89668	77409	Female	59	12.2
89719	77439	Female	59	12.2
89832	77514	Female	59	12.2
89988	77534	Female	59	12.2
90007	77507	Female	59	12.2
90013	77527	Female	59	12.2
90051	77516	Female	59	12.2
90073	77493	Female	59	12.2
90082	77517	Female	59	12.2
90159	77517	Female	59	12.2
90198	77509	Female	59	12.2
90218	77513	Female	59	12.2
90202	77385	Female	59	12.2
89749	77166	Female	59	12.2
89305	77053	Female	59	12.2
89186	77019	Female	59	12.2
89222	77061	Female	59	12.2
89313	77116	Female	59	12.2
89500	77142	Female	59	12.2
89498	77131	Female	59	12.2
89509	77155	Female	59	12.2
89586	77181	Female	59	12.2
89665	77220	Female	59	12.2
89754	77275	Female	59	12.2
89833	77278	Female	59	12.2
89911	77324	Female	59	12.2
89980	77358	Female	59	12.2
90046	77301	Female	59	12.2
89687	77119	Female	59	12.2
89243	76989	Female	59	12.2
89071	76986	Female	59	12.2
89086	77048	Female	59	12.2
89214	77116	Female	59	12.2
89345	77119	Female	59	12.2
89387	77109	Female	59	12.2
89345	77124	Female	59	12.2
89393	77124	Female	59	12.2
89389	77139	Female	59	12.2
89469	77162	Female	59	12.2
89532	77201	Female	59	12.2
89617	77237	Female	59	12.2
89709	77286	Female	59	12.2
89795	77279	Female	59	12.2
89696	77148	Female	59	12.2
89203	76965	Female	59	12.2
88925	76924	Female	59	12.2
88862	76960	Female	59	12.2
88958	77015	Female	59	12.2
89124	77069	Female	59	12.2
89261	77123	Female	59	12.2
89348	77167	Female	59	12.2
89415	77191	Female	59	12.2
89513	77248	Female	59	12.2
89640	77318	Female	59	12.2
89771	77345	Female	59	12.2
89842	77405	Female	59	12.2
90004	77473	Female	59	12.2
90121	77511	Female	59	12.2
90144	77464	Female	59	12.2
89799	77258	Female	59	12.2
89351	77158	Female	59	12.2
89238	77178	Female	59	12.2
89281	77212	Female	59	12.2
89428	77295	Female	59	12.2
89578	77337	Female	59	12.2
89649	77329	Female	59	12.2
89650	77356	Female	59	12.2
89703	77387	Female	59	12.2
89772	77419	Female	59	12.2
89856	77438	Female	59	12.2
89919	77463	Female	59	12.2
90008	77467	Female	59	12.2
90093	77499	Female	59	12.2
90112	77469	Female	59	12.2
89871	77250	Female	59	12.2
89316	77084	Female	59	12.2
89071	77043	Female	59	12.2
89059	77053	Female	59	12.2
89168	77107	Female	59	12.2
89328	77189	Female	59	12.2
89430	77168	Female	59	12.2
89452	77191	Female	59	12.2
89473	77211	Female	59	12.2
89575	77246	Female	59	12.2
89619	77283	Female	59	12.2
