# Supplementary material for: An approach to machine learning-based non-invasive hemoglobin estimation using multi-wavelength PPG signal features
Source: Front Physiol. 2026 Apr 21;17:1637455. doi: 10.3389/fphys.2026.1637455 (PMC13139029; doi:10.3389/fphys.2026.1637455)
Supplement: Supplementary file 1 [file DataSheet1.zip › code/50.csv]

Red (a.u)	Infra Red (a.u)	Gender	Age	Hemoglobin (g/dL)
99865	72995	Male	52	12.3
99711	72949	Male	52	12.3
99619	72918	Male	52	12.3
99615	72940	Male	52	12.3
99682	72955	Male	52	12.3
99760	72968	Male	52	12.3
99776	73000	Male	52	12.3
99869	73025	Male	52	12.3
99972	73044	Male	52	12.3
100045	73085	Male	52	12.3
100165	73116	Male	52	12.3
100237	73147	Male	52	12.3
100342	73183	Male	52	12.3
100424	73203	Male	52	12.3
100503	73246	Male	52	12.3
100494	73166	Male	52	12.3
100219	73093	Male	52	12.3
100000	73040	Male	52	12.3
99926	73016	Male	52	12.3
99847	73019	Male	52	12.3
99901	73048	Male	52	12.3
99989	73052	Male	52	12.3
100023	73063	Male	52	12.3
100079	73094	Male	52	12.3
100156	73109	Male	52	12.3
100245	73152	Male	52	12.3
100342	73169	Male	52	12.3
100447	73204	Male	52	12.3
100500	73227	Male	52	12.3
100594	73245	Male	52	12.3
100641	73275	Male	52	12.3
100729	73253	Male	52	12.3
100481	73174	Male	52	12.3
100236	73095	Male	52	12.3
100029	73048	Male	52	12.3
99959	73012	Male	52	12.3
99913	73002	Male	52	12.3
99945	73040	Male	52	12.3
100019	73042	Male	52	12.3
100063	73045	Male	52	12.3
100123	73084	Male	52	12.3
100211	73096	Male	52	12.3
100297	73139	Male	52	12.3
100382	73157	Male	52	12.3
100469	73194	Male	52	12.3
100529	73213	Male	52	12.3
100644	73231	Male	52	12.3
100670	73258	Male	52	12.3
100685	73201	Male	52	12.3
100379	73106	Male	52	12.3
100119	73036	Male	52	12.3
99965	72983	Male	52	12.3
99837	72940	Male	52	12.3
99823	72954	Male	52	12.3
99865	72958	Male	52	12.3
99930	72964	Male	52	12.3
99968	72974	Male	52	12.3
100037	72997	Male	52	12.3
100071	73015	Male	52	12.3
100214	73050	Male	52	12.3
100247	73084	Male	52	12.3
100351	73112	Male	52	12.3
100428	73125	Male	52	12.3
100515	73160	Male	52	12.3
100610	73168	Male	52	12.3
100490	73092	Male	52	12.3
100173	72984	Male	52	12.3
99950	72920	Male	52	12.3
99796	72889	Male	52	12.3
99721	72860	Male	52	12.3
99744	72860	Male	52	12.3
99772	72890	Male	52	12.3
99843	72898	Male	52	12.3
99906	72910	Male	52	12.3
99967	72944	Male	52	12.3
100073	72977	Male	52	12.3
100142	72992	Male	52	12.3
100235	73036	Male	52	12.3
100333	73035	Male	52	12.3
100428	73082	Male	52	12.3
100481	73105	Male	52	12.3
100568	73082	Male	52	12.3
100294	72988	Male	52	12.3
100008	72884	Male	52	12.3
99769	72830	Male	52	12.3
99647	72793	Male	52	12.3
99605	72786	Male	52	12.3
99654	72798	Male	52	12.3
99723	72835	Male	52	12.3
99784	72839	Male	52	12.3
99866	72867	Male	52	12.3
99914	72897	Male	52	12.3
100034	72922	Male	52	12.3
100102	72945	Male	52	12.3
100190	72973	Male	52	12.3
100287	72998	Male	52	12.3
100353	73043	Male	52	12.3
100450	73042	Male	52	12.3
100368	72956	Male	52	12.3
100026	72845	Male	52	12.3
99761	72766	Male	52	12.3
99592	72736	Male	52	12.3
99495	72686	Male	52	12.3
99508	72718	Male	52	12.3
99558	72731	Male	52	12.3
99622	72746	Male	52	12.3
99641	72757	Male	52	12.3
99735	72793	Male	52	12.3
99825	72821	Male	52	12.3
99909	72855	Male	52	12.3
100021	72891	Male	52	12.3
100109	72912	Male	52	12.3
100198	72967	Male	52	12.3
100306	72966	Male	52	12.3
100367	72966	Male	52	12.3
100073	72846	Male	52	12.3
99729	72729	Male	52	12.3
99457	72669	Male	52	12.3
99313	72616	Male	52	12.3
99230	72610	Male	52	12.3
99256	72644	Male	52	12.3
99342	72662	Male	52	12.3
99407	72675	Male	52	12.3
99485	72701	Male	52	12.3
99581	72734	Male	52	12.3
99705	72761	Male	52	12.3
99769	72813	Male	52	12.3
99889	72842	Male	52	12.3
99986	72877	Male	52	12.3
100073	72933	Male	52	12.3
100175	72937	Male	52	12.3
100102	72851	Male	52	12.3
99718	72732	Male	52	12.3
99399	72615	Male	52	12.3
99180	72549	Male	52	12.3
99001	72527	Male	52	12.3
99007	72531	Male	52	12.3
99066	72556	Male	52	12.3
99136	72589	Male	52	12.3
99216	72611	Male	52	12.3
99313	72633	Male	52	12.3
99431	72699	Male	52	12.3
99549	72721	Male	52	12.3
99691	72765	Male	52	12.3
99762	72820	Male	52	12.3
99916	72855	Male	52	12.3
100017	72890	Male	52	12.3
100091	72897	Male	52	12.3
99833	72749	Male	52	12.3
99443	72630	Male	52	12.3
99181	72578	Male	52	12.3
99020	72518	Male	52	12.3
98940	72523	Male	52	12.3
98976	72567	Male	52	12.3
99100	72591	Male	52	12.3
99161	72613	Male	52	12.3
99245	72661	Male	52	12.3
99379	72682	Male	52	12.3
99496	72736	Male	52	12.3
99621	72786	Male	52	12.3
99743	72814	Male	52	12.3
99868	72864	Male	52	12.3
99941	72898	Male	52	12.3
100082	72919	Male	52	12.3
99914	72803	Male	52	12.3
99520	72681	Male	52	12.3
99225	72598	Male	52	12.3
99045	72551	Male	52	12.3
98948	72557	Male	52	12.3
99005	72562	Male	52	12.3
99110	72602	Male	52	12.3
99136	72622	Male	52	12.3
99259	72652	Male	52	12.3
99349	72691	Male	52	12.3
99466	72766	Male	52	12.3
99602	72795	Male	52	12.3
99726	72834	Male	52	12.3
99849	72889	Male	52	12.3
99978	72929	Male	52	12.3
100101	72969	Male	52	12.3
100012	72879	Male	52	12.3
99649	72742	Male	52	12.3
99272	72655	Male	52	12.3
99078	72604	Male	52	12.3
98924	72555	Male	52	12.3
98924	72582	Male	52	12.3
99028	72636	Male	52	12.3
99113	72649	Male	52	12.3
99208	72692	Male	52	12.3
99290	72718	Male	52	12.3
99442	72768	Male	52	12.3
99521	72805	Male	52	12.3
99662	72858	Male	52	12.3
99792	72900	Male	52	12.3
99898	72932	Male	52	12.3
100009	72982	Male	52	12.3
100068	72934	Male	52	12.3
99751	72798	Male	52	12.3
99335	72671	Male	52	12.3
99075	72583	Male	52	12.3
98839	72547	Male	52	12.3
98750	72520	Male	52	12.3
98822	72560	Male	52	12.3
98903	72591	Male	52	12.3
98992	72610	Male	52	12.3
99087	72639	Male	52	12.3
99225	72704	Male	52	12.3
99348	72746	Male	52	12.3
99494	72780	Male	52	12.3
99569	72833	Male	52	12.3
99723	72881	Male	52	12.3
99858	72934	Male	52	12.3
99957	72932	Male	52	12.3
99811	72833	Male	52	12.3
99398	72688	Male	52	12.3
99097	72608	Male	52	12.3
98871	72537	Male	52	12.3
98754	72514	Male	52	12.3
98746	72544	Male	52	12.3
98885	72578	Male	52	12.3
98991	72609	Male	52	12.3
99055	72657	Male	52	12.3
99178	72708	Male	52	12.3
99309	72736	Male	52	12.3
99455	72791	Male	52	12.3
99564	72823	Male	52	12.3
99723	72873	Male	52	12.3
99819	72933	Male	52	12.3
99940	72963	Male	52	12.3
99962	72900	Male	52	12.3
99570	72745	Male	52	12.3
99220	72667	Male	52	12.3
99007	72583	Male	52	12.3
98869	72564	Male	52	12.3
98832	72572	Male	52	12.3
98977	72612	Male	52	12.3
99010	72654	Male	52	12.3
99106	72665	Male	52	12.3
99206	72704	Male	52	12.3
99310	72754	Male	52	12.3
99448	72796	Male	52	12.3
99561	72827	Male	52	12.3
99689	72884	Male	52	12.3
99799	72916	Male	52	12.3
99946	72954	Male	52	12.3
99972	72957	Male	52	12.3
99714	72805	Male	52	12.3
99312	72692	Male	52	12.3
99042	72624	Male	52	12.3
98886	72583	Male	52	12.3
