# Supplementary material for: An approach to machine learning-based non-invasive hemoglobin estimation using multi-wavelength PPG signal features
Source: Front Physiol. 2026 Apr 21;17:1637455. doi: 10.3389/fphys.2026.1637455 (PMC13139029; doi:10.3389/fphys.2026.1637455)
Supplement: Supplementary file 1 [file DataSheet1.zip › code/51.csv]

Red (a.u)	Infra Red (a.u)	Gender	Age	Hemoglobin (g/dL)
89171	74838	Male	59	11
89436	74943	Male	59	11
89646	75007	Male	59	11
89817	75042	Male	59	11
89923	75121	Male	59	11
90142	75180	Male	59	11
90321	75230	Male	59	11
90419	75257	Male	59	11
90527	75320	Male	59	11
90695	75345	Male	59	11
90713	75270	Male	59	11
90248	75127	Male	59	11
89988	75059	Male	59	11
89796	75029	Male	59	11
89777	75034	Male	59	11
89920	75091	Male	59	11
90069	75143	Male	59	11
90243	75214	Male	59	11
90406	75240	Male	59	11
90538	75292	Male	59	11
90641	75319	Male	59	11
90788	75366	Male	59	11
90843	75402	Male	59	11
90929	75404	Male	59	11
90852	75289	Male	59	11
90367	75142	Male	59	11
90063	75077	Male	59	11
89945	75018	Male	59	11
89855	75015	Male	59	11
89851	75018	Male	59	11
89960	75034	Male	59	11
89969	75057	Male	59	11
90055	75081	Male	59	11
90162	75119	Male	59	11
90207	75138	Male	59	11
90310	75192	Male	59	11
90445	75210	Male	59	11
90523	75234	Male	59	11
90417	75124	Male	59	11
89999	74979	Male	59	11
89647	74903	Male	59	11
89501	74833	Male	59	11
89344	74781	Male	59	11
89281	74805	Male	59	11
89428	74848	Male	59	11
89525	74850	Male	59	11
89591	74905	Male	59	11
89736	74949	Male	59	11
89896	75002	Male	59	11
90040	75073	Male	59	11
90234	75135	Male	59	11
90431	75218	Male	59	11
90536	75199	Male	59	11
90271	75126	Male	59	11
90135	75099	Male	59	11
90129	75113	Male	59	11
90144	75125	Male	59	11
90272	75201	Male	59	11
90490	75295	Male	59	11
90740	75366	Male	59	11
90943	75434	Male	59	11
91203	75549	Male	59	11
91518	75652	Male	59	11
91789	75724	Male	59	11
92002	75802	Male	59	11
92150	75820	Male	59	11
92206	75770	Male	59	11
91783	75630	Male	59	11
91501	75555	Male	59	11
91283	75502	Male	59	11
91148	75473	Male	59	11
91152	75515	Male	59	11
91346	75562	Male	59	11
91450	75601	Male	59	11
91535	75606	Male	59	11
91610	75638	Male	59	11
91713	75704	Male	59	11
91896	75742	Male	59	11
92003	75765	Male	59	11
92060	75797	Male	59	11
92095	75739	Male	59	11
91731	75594	Male	59	11
91387	75526	Male	59	11
91199	75471	Male	59	11
91095	75434	Male	59	11
90996	75447	Male	59	11
91127	75483	Male	59	11
91256	75509	Male	59	11
91311	75550	Male	59	11
91398	75581	Male	59	11
91528	75619	Male	59	11
91667	75683	Male	59	11
91834	75720	Male	59	11
91963	75742	Male	59	11
91924	75681	Male	59	11
91535	75533	Male	59	11
91151	75428	Male	59	11
90903	75374	Male	59	11
90799	75364	Male	59	11
90787	75358	Male	59	11
90893	75389	Male	59	11
90915	75377	Male	59	11
90939	75391	Male	59	11
90987	75430	Male	59	11
91096	75459	Male	59	11
91221	75500	Male	59	11
91324	75528	Male	59	11
91374	75545	Male	59	11
91286	75402	Male	59	11
90842	75281	Male	59	11
90519	75196	Male	59	11
90327	75124	Male	59	11
90125	75088	Male	59	11
90070	75084	Male	59	11
90174	75134	Male	59	11
90274	75159	Male	59	11
90386	75216	Male	59	11
90535	75230	Male	59	11
90650	75280	Male	59	11
90748	75332	Male	59	11
90900	75369	Male	59	11
90953	75354	Male	59	11
90683	75203	Male	59	11
90296	75120	Male	59	11
90111	75072	Male	59	11
89971	75021	Male	59	11
89821	74994	Male	59	11
89959	75089	Male	59	11
90130	75131	Male	59	11
90249	75160	Male	59	11
90327	75207	Male	59	11
90459	75244	Male	59	11
90570	75290	Male	59	11
90679	75326	Male	59	11
90760	75364	Male	59	11
90819	75306	Male	59	11
90512	75171	Male	59	11
90112	75091	Male	59	11
89982	75076	Male	59	11
89918	75079	Male	59	11
89952	75125	Male	59	11
90139	75191	Male	59	11
90280	75235	Male	59	11
90400	75290	Male	59	11
90562	75319	Male	59	11
90703	75386	Male	59	11
90802	75418	Male	59	11
90985	75485	Male	59	11
91089	75528	Male	59	11
91094	75425	Male	59	11
90641	75272	Male	59	11
90260	75187	Male	59	11
90042	75134	Male	59	11
89927	75104	Male	59	11
89935	75148	Male	59	11
90045	75187	Male	59	11
90204	75223	Male	59	11
90251	75279	Male	59	11
90393	75318	Male	59	11
90553	75378	Male	59	11
90689	75431	Male	59	11
90863	75482	Male	59	11
90974	75502	Male	59	11
91046	75480	Male	59	11
90675	75316	Male	59	11
90319	75238	Male	59	11
90092	75195	Male	59	11
89966	75137	Male	59	11
89886	75164	Male	59	11
90056	75248	Male	59	11
90220	75284	Male	59	11
90306	75303	Male	59	11
90421	75348	Male	59	11
90556	75385	Male	59	11
90705	75448	Male	59	11
90836	75504	Male	59	11
90987	75542	Male	59	11
91034	75511	Male	59	11
90745	75355	Male	59	11
90294	75240	Male	59	11
90069	75180	Male	59	11
89969	75181	Male	59	11
89981	75222	Male	59	11
90227	75307	Male	59	11
90340	75344	Male	59	11
90462	75378	Male	59	11
90570	75435	Male	59	11
90764	75505	Male	59	11
90931	75550	Male	59	11
91077	75607	Male	59	11
91260	75688	Male	59	11
91420	75687	Male	59	11
91284	75565	Male	59	11
90754	75416	Male	59	11
90499	75360	Male	59	11
90309	75331	Male	59	11
90279	75349	Male	59	11
90427	75417	Male	59	11
90591	75456	Male	59	11
90689	75487	Male	59	11
90786	75503	Male	59	11
90920	75564	Male	59	11
91032	75604	Male	59	11
91188	75666	Male	59	11
91298	75704	Male	59	11
91431	75726	Male	59	11
91316	75584	Male	59	11
90799	75443	Male	59	11
90478	75389	Male	59	11
90358	75329	Male	59	11
90295	75355	Male	59	11
90386	75432	Male	59	11
90623	75471	Male	59	11
90717	75496	Male	59	11
90832	75552	Male	59	11
90983	75600	Male	59	11
91150	75652	Male	59	11
91313	75715	Male	59	11
91452	75750	Male	59	11
91594	75792	Male	59	11
91557	75710	Male	59	11
91047	75492	Male	59	11
90583	75390	Male	59	11
90327	75329	Male	59	11
90196	75287	Male	59	11
90152	75305	Male	59	11
90362	75417	Male	59	11
90562	75452	Male	59	11
90683	75470	Male	59	11
90756	75521	Male	59	11
90888	75566	Male	59	11
91027	75604	Male	59	11
91156	75650	Male	59	11
91303	75700	Male	59	11
91401	75667	Male	59	11
91064	75472	Male	59	11
90481	75318	Male	59	11
90189	75232	Male	59	11
89965	75190	Male	59	11
89894	75190	Male	59	11
90039	75280	Male	59	11
90249	75334	Male	59	11
90368	75363	Male	59	11
90495	75392	Male	59	11
90635	75450	Male	59	11
90739	75483	Male	59	11
90921	75542	Male	59	11
91033	75594	Male	59	11
91150	75598	Male	59	11
91002	75426	Male	59	11
