# Supplementary material for: An approach to machine learning-based non-invasive hemoglobin estimation using multi-wavelength PPG signal features
Source: Front Physiol. 2026 Apr 21;17:1637455. doi: 10.3389/fphys.2026.1637455 (PMC13139029; doi:10.3389/fphys.2026.1637455)
Supplement: Supplementary file 1 [file DataSheet1.zip › code/52.csv]

Red (a.u)	Infra Red (a.u)	Gender	Age	Hemoglobin (g/dL)
94389	89289	Female	42	12.7
94610	89379	Female	42	12.7
94774	89439	Female	42	12.7
94878	89514	Female	42	12.7
95048	89548	Female	42	12.7
95216	89638	Female	42	12.7
95355	89719	Female	42	12.7
95571	89777	Female	42	12.7
95661	89857	Female	42	12.7
95860	89917	Female	42	12.7
95961	89895	Female	42	12.7
95716	89667	Female	42	12.7
94897	89298	Female	42	12.7
94158	89089	Female	42	12.7
93861	89038	Female	42	12.7
93837	89057	Female	42	12.7
93952	89124	Female	42	12.7
94138	89262	Female	42	12.7
94468	89370	Female	42	12.7
94644	89410	Female	42	12.7
94730	89474	Female	42	12.7
94872	89514	Female	42	12.7
94998	89581	Female	42	12.7
95161	89676	Female	42	12.7
95319	89701	Female	42	12.7
95441	89757	Female	42	12.7
95563	89845	Female	42	12.7
95743	89904	Female	42	12.7
95895	89977	Female	42	12.7
96001	89925	Female	42	12.7
95484	89583	Female	42	12.7
94640	89308	Female	42	12.7
94162	89224	Female	42	12.7
94015	89172	Female	42	12.7
94004	89169	Female	42	12.7
94032	89232	Female	42	12.7
94317	89358	Female	42	12.7
94525	89437	Female	42	12.7
94699	89510	Female	42	12.7
94824	89553	Female	42	12.7
94961	89610	Female	42	12.7
95098	89680	Female	42	12.7
95263	89758	Female	42	12.7
95464	89831	Female	42	12.7
95583	89893	Female	42	12.7
95756	89957	Female	42	12.7
95877	90004	Female	42	12.7
96013	90080	Female	42	12.7
96058	89977	Female	42	12.7
95544	89659	Female	42	12.7
94762	89452	Female	42	12.7
94382	89364	Female	42	12.7
94262	89334	Female	42	12.7
94251	89368	Female	42	12.7
94391	89431	Female	42	12.7
94585	89507	Female	42	12.7
94761	89549	Female	42	12.7
94811	89549	Female	42	12.7
94864	89568	Female	42	12.7
94924	89625	Female	42	12.7
95113	89697	Female	42	12.7
95353	89813	Female	42	12.7
95525	89870	Female	42	12.7
95682	89926	Female	42	12.7
95767	89963	Female	42	12.7
95850	89992	Female	42	12.7
95967	90040	Female	42	12.7
96037	90007	Female	42	12.7
95680	89747	Female	42	12.7
94924	89459	Female	42	12.7
94474	89370	Female	42	12.7
94266	89338	Female	42	12.7
94318	89372	Female	42	12.7
94370	89427	Female	42	12.7
94594	89544	Female	42	12.7
94856	89610	Female	42	12.7
94941	89632	Female	42	12.7
95005	89666	Female	42	12.7
95092	89722	Female	42	12.7
95305	89836	Female	42	12.7
95493	89917	Female	42	12.7
95715	90012	Female	42	12.7
95877	90104	Female	42	12.7
96063	90150	Female	42	12.7
96150	90171	Female	42	12.7
96202	90183	Female	42	12.7
96035	89955	Female	42	12.7
95238	89577	Female	42	12.7
94501	89376	Female	42	12.7
94186	89270	Female	42	12.7
93996	89194	Female	42	12.7
93911	89204	Female	42	12.7
94070	89299	Female	42	12.7
94341	89405	Female	42	12.7
94494	89452	Female	42	12.7
94579	89511	Female	42	12.7
94738	89575	Female	42	12.7
94906	89631	Female	42	12.7
95039	89696	Female	42	12.7
95232	89784	Female	42	12.7
95364	89842	Female	42	12.7
95518	89902	Female	42	12.7
95641	89934	Female	42	12.7
95718	89974	Female	42	12.7
95736	89871	Female	42	12.7
95155	89538	Female	42	12.7
94422	89330	Female	42	12.7
94064	89234	Female	42	12.7
93964	89217	Female	42	12.7
93927	89232	Female	42	12.7
94046	89295	Female	42	12.7
94273	89399	Female	42	12.7
94463	89473	Female	42	12.7
94591	89512	Female	42	12.7
94696	89541	Female	42	12.7
94824	89624	Female	42	12.7
94969	89661	Female	42	12.7
95128	89742	Female	42	12.7
95267	89827	Female	42	12.7
95439	89863	Female	42	12.7
95559	89931	Female	42	12.7
95699	89996	Female	42	12.7
95869	90056	Female	42	12.7
95890	89950	Female	42	12.7
95313	89631	Female	42	12.7
94557	89387	Female	42	12.7
94199	89298	Female	42	12.7
94035	89287	Female	42	12.7
94049	89291	Female	42	12.7
94182	89401	Female	42	12.7
94476	89521	Female	42	12.7
94664	89566	Female	42	12.7
94788	89597	Female	42	12.7
94860	89627	Female	42	12.7
94948	89665	Female	42	12.7
95109	89734	Female	42	12.7
95220	89794	Female	42	12.7
95425	89874	Female	42	12.7
95542	89914	Female	42	12.7
95661	89970	Female	42	12.7
95774	89995	Female	42	12.7
95847	90028	Female	42	12.7
95938	90050	Female	42	12.7
95826	89834	Female	42	12.7
95096	89533	Female	42	12.7
94418	89329	Female	42	12.7
94170	89275	Female	42	12.7
94053	89258	Female	42	12.7
94117	89306	Female	42	12.7
94280	89378	Female	42	12.7
94496	89456	Female	42	12.7
94638	89487	Female	42	12.7
94668	89461	Female	42	12.7
94692	89498	Female	42	12.7
94782	89543	Female	42	12.7
94915	89585	Female	42	12.7
95005	89622	Female	42	12.7
95153	89688	Female	42	12.7
95273	89735	Female	42	12.7
95413	89777	Female	42	12.7
95497	89847	Female	42	12.7
95664	89895	Female	42	12.7
95729	89785	Female	42	12.7
95107	89470	Female	42	12.7
94400	89247	Female	42	12.7
94034	89175	Female	42	12.7
93945	89160	Female	42	12.7
93972	89189	Female	42	12.7
94121	89302	Female	42	12.7
94386	89389	Female	42	12.7
94555	89420	Female	42	12.7
94641	89460	Female	42	12.7
94702	89501	Female	42	12.7
94830	89536	Female	42	12.7
94909	89615	Female	42	12.7
95093	89676	Female	42	12.7
95237	89730	Female	42	12.7
95360	89792	Female	42	12.7
95502	89854	Female	42	12.7
95645	89891	Female	42	12.7
95714	89835	Female	42	12.7
95252	89543	Female	42	12.7
94516	89288	Female	42	12.7
94057	89187	Female	42	12.7
93939	89169	Female	42	12.7
93964	89188	Female	42	12.7
94071	89297	Female	42	12.7
94359	89406	Female	42	12.7
94569	89466	Female	42	12.7
94673	89505	Female	42	12.7
94745	89536	Female	42	12.7
94850	89595	Female	42	12.7
94983	89673	Female	42	12.7
95154	89735	Female	42	12.7
95307	89797	Female	42	12.7
95457	89864	Female	42	12.7
95586	89901	Female	42	12.7
95693	89954	Female	42	12.7
95816	89978	Female	42	12.7
95659	89754	Female	42	12.7
94893	89432	Female	42	12.7
94228	89254	Female	42	12.7
93967	89181	Female	42	12.7
93885	89177	Female	42	12.7
93924	89224	Female	42	12.7
94068	89291	Female	42	12.7
94322	89390	Female	42	12.7
94475	89439	Female	42	12.7
94530	89407	Female	42	12.7
94544	89442	Female	42	12.7
94607	89478	Female	42	12.7
94716	89515	Female	42	12.7
94795	89552	Female	42	12.7
94879	89596	Female	42	12.7
94949	89604	Female	42	12.7
94968	89610	Female	42	12.7
95047	89675	Female	42	12.7
95132	89592	Female	42	12.7
94663	89283	Female	42	12.7
93879	89026	Female	42	12.7
93479	88900	Female	42	12.7
93277	88873	Female	42	12.7
93277	88885	Female	42	12.7
93387	88961	Female	42	12.7
93609	89040	Female	42	12.7
93801	89119	Female	42	12.7
93920	89131	Female	42	12.7
94004	89185	Female	42	12.7
94075	89239	Female	42	12.7
94251	89307	Female	42	12.7
94420	89407	Female	42	12.7
94665	89523	Female	42	12.7
94810	89535	Female	42	12.7
94878	89567	Female	42	12.7
94962	89633	Female	42	12.7
95098	89637	Female	42	12.7
94871	89391	Female	42	12.7
94054	89072	Female	42	12.7
93488	88908	Female	42	12.7
93248	88850	Female	42	12.7
93202	88866	Female	42	12.7
93220	88879	Female	42	12.7
93373	88954	Female	42	12.7
93563	89030	Female	42	12.7
93716	89059	Female	42	12.7
93795	89086	Female	42	12.7
93856	89153	Female	42	12.7
94025	89207	Female	42	12.7
94144	89262	Female	42	12.7
94293	89334	Female	42	12.7
