# Supplementary material for: An approach to machine learning-based non-invasive hemoglobin estimation using multi-wavelength PPG signal features
Source: Front Physiol. 2026 Apr 21;17:1637455. doi: 10.3389/fphys.2026.1637455 (PMC13139029; doi:10.3389/fphys.2026.1637455)
Supplement: Supplementary file 1 [file DataSheet1.zip › code/53.csv]

Red (a.u)	Infra Red (a.u)	Gender	Age	Hemoglobin (g/dL)
103775	75880	Female	41	11.6
103745	75869	Female	41	11.6
103724	75869	Female	41	11.6
103690	75852	Female	41	11.6
103649	75863	Female	41	11.6
103647	75851	Female	41	11.6
103661	75858	Female	41	11.6
103673	75874	Female	41	11.6
103696	75868	Female	41	11.6
103722	75878	Female	41	11.6
103738	75868	Female	41	11.6
103754	75887	Female	41	11.6
103756	75871	Female	41	11.6
103779	75902	Female	41	11.6
103759	75884	Female	41	11.6
103798	75886	Female	41	11.6
103759	75891	Female	41	11.6
103796	75879	Female	41	11.6
103724	75880	Female	41	11.6
103687	75855	Female	41	11.6
103651	75833	Female	41	11.6
103614	75838	Female	41	11.6
103594	75836	Female	41	11.6
103604	75835	Female	41	11.6
103633	75840	Female	41	11.6
103644	75831	Female	41	11.6
103647	75855	Female	41	11.6
103675	75832	Female	41	11.6
103693	75849	Female	41	11.6
103696	75845	Female	41	11.6
103717	75855	Female	41	11.6
103703	75855	Female	41	11.6
103760	75858	Female	41	11.6
103717	75853	Female	41	11.6
103737	75844	Female	41	11.6
103649	75832	Female	41	11.6
103625	75810	Female	41	11.6
103585	75803	Female	41	11.6
103558	75810	Female	41	11.6
103557	75809	Female	41	11.6
103562	75824	Female	41	11.6
103597	75826	Female	41	11.6
103627	75822	Female	41	11.6
103643	75847	Female	41	11.6
103657	75822	Female	41	11.6
103687	75847	Female	41	11.6
103697	75837	Female	41	11.6
103716	75850	Female	41	11.6
103714	75848	Female	41	11.6
103746	75845	Female	41	11.6
103720	75863	Female	41	11.6
103734	75840	Female	41	11.6
103675	75837	Female	41	11.6
103670	75831	Female	41	11.6
103616	75806	Female	41	11.6
103586	75815	Female	41	11.6
103569	75809	Female	41	11.6
103581	75834	Female	41	11.6
103616	75830	Female	41	11.6
103644	75835	Female	41	11.6
103663	75856	Female	41	11.6
103677	75841	Female	41	11.6
103707	75861	Female	41	11.6
103713	75847	Female	41	11.6
103738	75873	Female	41	11.6
103734	75866	Female	41	11.6
103773	75866	Female	41	11.6
103732	75858	Female	41	11.6
103734	75845	Female	41	11.6
103651	75840	Female	41	11.6
103637	75825	Female	41	11.6
103578	75813	Female	41	11.6
103561	75817	Female	41	11.6
103568	75814	Female	41	11.6
103586	75832	Female	41	11.6
103612	75828	Female	41	11.6
103619	75829	Female	41	11.6
103651	75845	Female	41	11.6
103660	75825	Female	41	11.6
103673	75857	Female	41	11.6
103696	75834	Female	41	11.6
103723	75857	Female	41	11.6
103711	75848	Female	41	11.6
103746	75851	Female	41	11.6
103673	75831	Female	41	11.6
103663	75814	Female	41	11.6
103588	75816	Female	41	11.6
103569	75792	Female	41	11.6
103518	75796	Female	41	11.6
103510	75798	Female	41	11.6
103518	75797	Female	41	11.6
103543	75807	Female	41	11.6
103583	75808	Female	41	11.6
103580	75817	Female	41	11.6
103606	75820	Female	41	11.6
103624	75811	Female	41	11.6
103635	75836	Female	41	11.6
103665	75811	Female	41	11.6
103691	75836	Female	41	11.6
103685	75825	Female	41	11.6
103718	75835	Female	41	11.6
103690	75829	Female	41	11.6
103688	75811	Female	41	11.6
103597	75809	Female	41	11.6
103589	75799	Female	41	11.6
103536	75783	Female	41	11.6
103516	75789	Female	41	11.6
103546	75797	Female	41	11.6
103549	75817	Female	41	11.6
103591	75810	Female	41	11.6
103605	75824	Female	41	11.6
103627	75826	Female	41	11.6
103654	75817	Female	41	11.6
103671	75841	Female	41	11.6
103693	75827	Female	41	11.6
103721	75847	Female	41	11.6
103727	75837	Female	41	11.6
103740	75859	Female	41	11.6
103732	75844	Female	41	11.6
103722	75828	Female	41	11.6
103650	75824	Female	41	11.6
103640	75814	Female	41	11.6
103565	75807	Female	41	11.6
103562	75806	Female	41	11.6
103569	75805	Female	41	11.6
103579	75831	Female	41	11.6
103612	75814	Female	41	11.6
103622	75820	Female	41	11.6
103647	75829	Female	41	11.6
103657	75819	Female	41	11.6
103671	75847	Female	41	11.6
103697	75829	Female	41	11.6
103715	75842	Female	41	11.6
103721	75834	Female	41	11.6
103740	75839	Female	41	11.6
103695	75826	Female	41	11.6
103687	75813	Female	41	11.6
103610	75807	Female	41	11.6
103606	75790	Female	41	11.6
103549	75792	Female	41	11.6
103544	75802	Female	41	11.6
103588	75802	Female	41	11.6
103596	75814	Female	41	11.6
103616	75821	Female	41	11.6
103627	75836	Female	41	11.6
103673	75841	Female	41	11.6
103671	75827	Female	41	11.6
103697	75846	Female	41	11.6
103704	75828	Female	41	11.6
103733	75847	Female	41	11.6
103736	75838	Female	41	11.6
103755	75846	Female	41	11.6
103711	75838	Female	41	11.6
103701	75812	Female	41	11.6
103624	75815	Female	41	11.6
103627	75806	Female	41	11.6
103547	75806	Female	41	11.6
103577	75806	Female	41	11.6
103586	75804	Female	41	11.6
103620	75821	Female	41	11.6
103640	75820	Female	41	11.6
103642	75837	Female	41	11.6
103683	75826	Female	41	11.6
103702	75837	Female	41	11.6
103712	75837	Female	41	11.6
103730	75837	Female	41	11.6
103755	75859	Female	41	11.6
103771	75835	Female	41	11.6
103778	75850	Female	41	11.6
103756	75840	Female	41	11.6
103736	75839	Female	41	11.6
103682	75826	Female	41	11.6
103677	75807	Female	41	11.6
103613	75817	Female	41	11.6
103651	75821	Female	41	11.6
103640	75831	Female	41	11.6
103670	75830	Female	41	11.6
103695	75832	Female	41	11.6
103687	75850	Female	41	11.6
103724	75855	Female	41	11.6
103729	75840	Female	41	11.6
103738	75872	Female	41	11.6
103768	75850	Female	41	11.6
103788	75864	Female	41	11.6
103778	75849	Female	41	11.6
103776	75848	Female	41	11.6
103709	75827	Female	41	11.6
103699	75811	Female	41	11.6
103612	75811	Female	41	11.6
103623	75804	Female	41	11.6
103582	75818	Female	41	11.6
103614	75814	Female	41	11.6
103651	75813	Female	41	11.6
103665	75839	Female	41	11.6
103688	75831	Female	41	11.6
103708	75846	Female	41	11.6
103712	75837	Female	41	11.6
103738	75832	Female	41	11.6
103747	75850	Female	41	11.6
103756	75842	Female	41	11.6
103797	75860	Female	41	11.6
103777	75847	Female	41	11.6
103767	75834	Female	41	11.6
103691	75832	Female	41	11.6
103698	75804	Female	41	11.6
103597	75810	Female	41	11.6
103608	75795	Female	41	11.6
103592	75798	Female	41	11.6
103603	75811	Female	41	11.6
103645	75813	Female	41	11.6
103650	75827	Female	41	11.6
103690	75831	Female	41	11.6
103693	75835	Female	41	11.6
103722	75844	Female	41	11.6
103747	75833	Female	41	11.6
103759	75855	Female	41	11.6
103769	75847	Female	41	11.6
103799	75858	Female	41	11.6
103795	75846	Female	41	11.6
103810	75845	Female	41	11.6
103754	75833	Female	41	11.6
103748	75824	Female	41	11.6
103662	75818	Female	41	11.6
103651	75817	Female	41	11.6
103637	75809	Female	41	11.6
103645	75823	Female	41	11.6
103684	75835	Female	41	11.6
103689	75840	Female	41	11.6
103694	75824	Female	41	11.6
103718	75832	Female	41	11.6
103742	75837	Female	41	11.6
103749	75834	Female	41	11.6
103770	75857	Female	41	11.6
103785	75827	Female	41	11.6
103811	75854	Female	41	11.6
103794	75846	Female	41	11.6
103809	75835	Female	41	11.6
103713	75816	Female	41	11.6
103714	75804	Female	41	11.6
103646	75804	Female	41	11.6
103641	75798	Female	41	11.6
103623	75789	Female	41	11.6
103635	75812	Female	41	11.6
103665	75813	Female	41	11.6
103678	75813	Female	41	11.6
103697	75818	Female	41	11.6
103719	75814	Female	41	11.6
103723	75828	Female	41	11.6
103737	75804	Female	41	11.6
