# Supplementary material for: An approach to machine learning-based non-invasive hemoglobin estimation using multi-wavelength PPG signal features
Source: Front Physiol. 2026 Apr 21;17:1637455. doi: 10.3389/fphys.2026.1637455 (PMC13139029; doi:10.3389/fphys.2026.1637455)
Supplement: Supplementary file 1 [file DataSheet1.zip › code/54.csv]

Red (a.u)	Infra Red (a.u)	Gender	Age	Hemoglobin (g/dL)
104919	105340	Female	31	12.9
104889	105165	Female	31	12.9
104290	104887	Female	31	12.9
103720	104717	Female	31	12.9
103422	104605	Female	31	12.9
103217	104545	Female	31	12.9
103230	104606	Female	31	12.9
103409	104645	Female	31	12.9
103569	104704	Female	31	12.9
103644	104717	Female	31	12.9
103745	104763	Female	31	12.9
103854	104808	Female	31	12.9
104003	104875	Female	31	12.9
104154	104933	Female	31	12.9
104320	104993	Female	31	12.9
104431	105065	Female	31	12.9
104636	105111	Female	31	12.9
104724	105166	Female	31	12.9
104736	105025	Female	31	12.9
104124	104763	Female	31	12.9
103634	104600	Female	31	12.9
103315	104540	Female	31	12.9
103227	104535	Female	31	12.9
103326	104650	Female	31	12.9
103589	104717	Female	31	12.9
103734	104774	Female	31	12.9
103838	104812	Female	31	12.9
103954	104870	Female	31	12.9
104101	104923	Female	31	12.9
104210	104941	Female	31	12.9
104321	105009	Female	31	12.9
104503	105090	Female	31	12.9
104659	105146	Female	31	12.9
104786	105191	Female	31	12.9
104908	105166	Female	31	12.9
104661	104894	Female	31	12.9
103940	104643	Female	31	12.9
103492	104510	Female	31	12.9
103271	104422	Female	31	12.9
103175	104431	Female	31	12.9
103338	104561	Female	31	12.9
103640	104702	Female	31	12.9
103800	104731	Female	31	12.9
103920	104827	Female	31	12.9
104122	104909	Female	31	12.9
104339	105032	Female	31	12.9
104513	105055	Female	31	12.9
104669	105131	Female	31	12.9
104811	105188	Female	31	12.9
105001	105289	Female	31	12.9
105165	105363	Female	31	12.9
105322	105337	Female	31	12.9
104877	105057	Female	31	12.9
104238	104885	Female	31	12.9
103943	104836	Female	31	12.9
103831	104774	Female	31	12.9
103812	104842	Female	31	12.9
104033	104915	Female	31	12.9
104154	104953	Female	31	12.9
104245	104988	Female	31	12.9
104343	105050	Female	31	12.9
104504	105105	Female	31	12.9
104670	105173	Female	31	12.9
104829	105246	Female	31	12.9
104998	105312	Female	31	12.9
105164	105393	Female	31	12.9
105344	105461	Female	31	12.9
105508	105505	Female	31	12.9
105354	105242	Female	31	12.9
104596	104971	Female	31	12.9
104145	104883	Female	31	12.9
103983	104861	Female	31	12.9
103987	104906	Female	31	12.9
104182	105015	Female	31	12.9
104387	105088	Female	31	12.9
104523	105121	Female	31	12.9
104597	105164	Female	31	12.9
104691	105171	Female	31	12.9
104793	105223	Female	31	12.9
104928	105251	Female	31	12.9
105092	105358	Female	31	12.9
105249	105374	Female	31	12.9
105380	105425	Female	31	12.9
105512	105452	Female	31	12.9
105474	105297	Female	31	12.9
104775	104970	Female	31	12.9
104145	104808	Female	31	12.9
103868	104730	Female	31	12.9
103761	104721	Female	31	12.9
103817	104810	Female	31	12.9
104090	104884	Female	31	12.9
104183	104926	Female	31	12.9
104339	104981	Female	31	12.9
104445	105071	Female	31	12.9
104638	105118	Female	31	12.9
104765	105202	Female	31	12.9
104972	105266	Female	31	12.9
105115	105350	Female	31	12.9
105294	105386	Female	31	12.9
105429	105454	Female	31	12.9
105576	105442	Female	31	12.9
105238	105136	Female	31	12.9
104417	104855	Female	31	12.9
103968	104736	Female	31	12.9
103761	104690	Female	31	12.9
103712	104707	Female	31	12.9
103874	104809	Female	31	12.9
104092	104875	Female	31	12.9
104203	104931	Female	31	12.9
104334	104996	Female	31	12.9
104521	105085	Female	31	12.9
104713	105169	Female	31	12.9
104897	105249	Female	31	12.9
105101	105349	Female	31	12.9
105285	105420	Female	31	12.9
105470	105513	Female	31	12.9
105637	105545	Female	31	12.9
105710	105465	Female	31	12.9
105136	105110	Female	31	12.9
104412	104932	Female	31	12.9
104110	104881	Female	31	12.9
104046	104900	Female	31	12.9
104053	104906	Female	31	12.9
104271	104980	Female	31	12.9
104430	105037	Female	31	12.9
104582	105099	Female	31	12.9
104670	105120	Female	31	12.9
104806	105180	Female	31	12.9
104934	105251	Female	31	12.9
105134	105324	Female	31	12.9
105252	105389	Female	31	12.9
105463	105455	Female	31	12.9
105621	105560	Female	31	12.9
105829	105589	Female	31	12.9
105608	105313	Female	31	12.9
104799	104966	Female	31	12.9
104165	104813	Female	31	12.9
103947	104730	Female	31	12.9
103834	104730	Female	31	12.9
103969	104819	Female	31	12.9
104168	104884	Female	31	12.9
104262	104916	Female	31	12.9
104374	104953	Female	31	12.9
104497	105020	Female	31	12.9
104633	105034	Female	31	12.9
104746	105095	Female	31	12.9
104890	105169	Female	31	12.9
105037	105227	Female	31	12.9
105198	105284	Female	31	12.9
105344	105325	Female	31	12.9
105172	105054	Female	31	12.9
104410	104753	Female	31	12.9
103916	104648	Female	31	12.9
103775	104625	Female	31	12.9
103769	104673	Female	31	12.9
103957	104774	Female	31	12.9
104158	104842	Female	31	12.9
104266	104886	Female	31	12.9
104392	104974	Female	31	12.9
104564	105060	Female	31	12.9
104775	105157	Female	31	12.9
104948	105201	Female	31	12.9
105117	105295	Female	31	12.9
105297	105354	Female	31	12.9
105496	105478	Female	31	12.9
105603	105366	Female	31	12.9
105001	104984	Female	31	12.9
104154	104713	Female	31	12.9
103775	104622	Female	31	12.9
103605	104562	Female	31	12.9
103622	104598	Female	31	12.9
103752	104646	Female	31	12.9
103828	104592	Female	31	12.9
103745	104552	Female	31	12.9
103837	104610	Female	31	12.9
103966	104686	Female	31	12.9
104143	104739	Female	31	12.9
104287	104850	Female	31	12.9
104486	104883	Female	31	12.9
104592	104932	Female	31	12.9
104653	104811	Female	31	12.9
104003	104456	Female	31	12.9
103318	104235	Female	31	12.9
103029	104161	Female	31	12.9
102933	104157	Female	31	12.9
103042	104262	Female	31	12.9
103285	104358	Female	31	12.9
103443	104406	Female	31	12.9
103521	104446	Female	31	12.9
103645	104488	Female	31	12.9
103767	104554	Female	31	12.9
103930	104618	Female	31	12.9
104094	104717	Female	31	12.9
104313	104834	Female	31	12.9
104531	104865	Female	31	12.9
104352	104543	Female	31	12.9
103507	104146	Female	31	12.9
102930	103984	Female	31	12.9
102703	103891	Female	31	12.9
102595	103895	Female	31	12.9
102743	103995	Female	31	12.9
102989	104097	Female	31	12.9
103118	104132	Female	31	12.9
103271	104252	Female	31	12.9
103454	104324	Female	31	12.9
103666	104447	Female	31	12.9
103848	104538	Female	31	12.9
104067	104669	Female	31	12.9
104246	104680	Female	31	12.9
104351	104647	Female	31	12.9
103970	104313	Female	31	12.9
103253	104075	Female	31	12.9
102865	103982	Female	31	12.9
102777	103944	Female	31	12.9
102783	104057	Female	31	12.9
103063	104120	Female	31	12.9
103149	104160	Female	31	12.9
103247	104222	Female	31	12.9
103348	104253	Female	31	12.9
103509	104314	Female	31	12.9
103679	104418	Female	31	12.9
103864	104492	Female	31	12.9
104056	104622	Female	31	12.9
104280	104690	Female	31	12.9
104298	104527	Female	31	12.9
103721	104219	Female	31	12.9
103167	104054	Female	31	12.9
102909	103987	Female	31	12.9
102820	103961	Female	31	12.9
102915	104035	Female	31	12.9
103069	104018	Female	31	12.9
103050	103995	Female	31	12.9
103083	104014	Female	31	12.9
103185	104080	Female	31	12.9
103364	104152	Female	31	12.9
103526	104230	Female	31	12.9
103727	104298	Female	31	12.9
103892	104376	Female	31	12.9
104093	104443	Female	31	12.9
104092	104300	Female	31	12.9
103572	104039	Female	31	12.9
103137	103930	Female	31	12.9
103012	103922	Female	31	12.9
103040	103974	Female	31	12.9
103256	104104	Female	31	12.9
103464	104153	Female	31	12.9
103574	104221	Female	31	12.9
103691	104255	Female	31	12.9
103870	104361	Female	31	12.9
