# Supplementary material for: An approach to machine learning-based non-invasive hemoglobin estimation using multi-wavelength PPG signal features
Source: Front Physiol. 2026 Apr 21;17:1637455. doi: 10.3389/fphys.2026.1637455 (PMC13139029; doi:10.3389/fphys.2026.1637455)
Supplement: Supplementary file 1 [file DataSheet1.zip › code/55.csv]

Red (a.u)	Infra Red (a.u)	Gender	Age	Hemoglobin (g/dL)
112239	86042	Female	50	12.9
112186	86048	Female	50	12.9
112150	86010	Female	50	12.9
112126	86029	Female	50	12.9
112142	86027	Female	50	12.9
112185	86038	Female	50	12.9
112190	86039	Female	50	12.9
112240	86055	Female	50	12.9
112226	86067	Female	50	12.9
112306	86086	Female	50	12.9
112313	86098	Female	50	12.9
112372	86118	Female	50	12.9
112407	86128	Female	50	12.9
112465	86148	Female	50	12.9
112508	86158	Female	50	12.9
112516	86149	Female	50	12.9
112407	86104	Female	50	12.9
112290	86075	Female	50	12.9
112230	86076	Female	50	12.9
112180	86040	Female	50	12.9
112155	86051	Female	50	12.9
112139	86040	Female	50	12.9
112183	86061	Female	50	12.9
112182	86057	Female	50	12.9
112235	86062	Female	50	12.9
112218	86083	Female	50	12.9
112267	86074	Female	50	12.9
112280	86093	Female	50	12.9
112323	86103	Female	50	12.9
112358	86112	Female	50	12.9
112389	86127	Female	50	12.9
112446	86142	Female	50	12.9
112492	86155	Female	50	12.9
112517	86151	Female	50	12.9
112398	86091	Female	50	12.9
112285	86080	Female	50	12.9
112215	86034	Female	50	12.9
112170	86036	Female	50	12.9
112112	86020	Female	50	12.9
112117	86035	Female	50	12.9
112129	86054	Female	50	12.9
112197	86059	Female	50	12.9
112186	86062	Female	50	12.9
112229	86065	Female	50	12.9
112263	86077	Female	50	12.9
112306	86104	Female	50	12.9
112348	86110	Female	50	12.9
112385	86138	Female	50	12.9
112445	86155	Female	50	12.9
112484	86164	Female	50	12.9
112534	86170	Female	50	12.9
112576	86173	Female	50	12.9
112523	86154	Female	50	12.9
112397	86091	Female	50	12.9
112317	86093	Female	50	12.9
112264	86057	Female	50	12.9
112233	86066	Female	50	12.9
112169	86046	Female	50	12.9
112220	86068	Female	50	12.9
112224	86080	Female	50	12.9
112271	86085	Female	50	12.9
112281	86079	Female	50	12.9
112312	86096	Female	50	12.9
112350	86110	Female	50	12.9
112385	86135	Female	50	12.9
112438	86142	Female	50	12.9
112487	86151	Female	50	12.9
112524	86173	Female	50	12.9
112567	86180	Female	50	12.9
112622	86216	Female	50	12.9
112631	86171	Female	50	12.9
112532	86154	Female	50	12.9
112424	86119	Female	50	12.9
112381	86117	Female	50	12.9
112324	86107	Female	50	12.9
112330	86100	Female	50	12.9
112304	86141	Female	50	12.9
112378	86131	Female	50	12.9
112385	86138	Female	50	12.9
112430	86152	Female	50	12.9
112460	86163	Female	50	12.9
112479	86189	Female	50	12.9
112536	86192	Female	50	12.9
112594	86202	Female	50	12.9
112637	86241	Female	50	12.9
112675	86236	Female	50	12.9
112731	86277	Female	50	12.9
112781	86271	Female	50	12.9
112802	86256	Female	50	12.9
112668	86204	Female	50	12.9
112561	86187	Female	50	12.9
112465	86169	Female	50	12.9
112451	86154	Female	50	12.9
112385	86161	Female	50	12.9
112409	86155	Female	50	12.9
112425	86168	Female	50	12.9
112466	86175	Female	50	12.9
112483	86177	Female	50	12.9
112500	86205	Female	50	12.9
112541	86203	Female	50	12.9
112582	86208	Female	50	12.9
112606	86240	Female	50	12.9
112658	86235	Female	50	12.9
112702	86257	Female	50	12.9
112744	86259	Female	50	12.9
112796	86275	Female	50	12.9
112800	86286	Female	50	12.9
112776	86232	Female	50	12.9
112568	86205	Female	50	12.9
112471	86160	Female	50	12.9
112351	86134	Female	50	12.9
112282	86093	Female	50	12.9
112224	86078	Female	50	12.9
112210	86091	Female	50	12.9
112236	86079	Female	50	12.9
112240	86092	Female	50	12.9
112261	86079	Female	50	12.9
112283	86082	Female	50	12.9
112306	86100	Female	50	12.9
112331	86098	Female	50	12.9
112374	86128	Female	50	12.9
112413	86118	Female	50	12.9
112455	86141	Female	50	12.9
112470	86155	Female	50	12.9
112546	86153	Female	50	12.9
112530	86189	Female	50	12.9
112536	86132	Female	50	12.9
112339	86078	Female	50	12.9
112203	86036	Female	50	12.9
112103	86001	Female	50	12.9
112011	85980	Female	50	12.9
111935	85946	Female	50	12.9
111887	85963	Female	50	12.9
111929	85949	Female	50	12.9
111953	85956	Female	50	12.9
111941	85965	Female	50	12.9
111966	85949	Female	50	12.9
111974	85970	Female	50	12.9
112023	85958	Female	50	12.9
112052	85983	Female	50	12.9
112075	86003	Female	50	12.9
112154	86005	Female	50	12.9
112145	86039	Female	50	12.9
112232	86060	Female	50	12.9
112244	86068	Female	50	12.9
112200	86016	Female	50	12.9
112033	85965	Female	50	12.9
111884	85939	Female	50	12.9
111807	85923	Female	50	12.9
111726	85899	Female	50	12.9
111690	85889	Female	50	12.9
111700	85904	Female	50	12.9
111721	85914	Female	50	12.9
111731	85909	Female	50	12.9
111767	85926	Female	50	12.9
111784	85930	Female	50	12.9
111824	85959	Female	50	12.9
111848	85967	Female	50	12.9
111934	85973	Female	50	12.9
111947	86008	Female	50	12.9
112009	86024	Female	50	12.9
112043	86046	Female	50	12.9
112111	86070	Female	50	12.9
112144	86064	Female	50	12.9
112020	86015	Female	50	12.9
111832	85961	Female	50	12.9
111718	85923	Female	50	12.9
111598	85905	Female	50	12.9
111526	85865	Female	50	12.9
111464	85870	Female	50	12.9
111467	85878	Female	50	12.9
111513	85896	Female	50	12.9
111506	85906	Female	50	12.9
111558	85907	Female	50	12.9
111538	85912	Female	50	12.9
111614	85938	Female	50	12.9
111606	85960	Female	50	12.9
111690	85981	Female	50	12.9
111742	85994	Female	50	12.9
111788	86036	Female	50	12.9
111839	86046	Female	50	12.9
111887	86066	Female	50	12.9
111956	86096	Female	50	12.9
111964	86066	Female	50	12.9
111804	86031	Female	50	12.9
111636	85971	Female	50	12.9
111513	85931	Female	50	12.9
111377	85909	Female	50	12.9
111317	85885	Female	50	12.9
111236	85907	Female	50	12.9
111292	85908	Female	50	12.9
111279	85910	Female	50	12.9
111292	85916	Female	50	12.9
111319	85925	Female	50	12.9
111342	85951	Female	50	12.9
111403	85966	Female	50	12.9
111435	85986	Female	50	12.9
111504	86011	Female	50	12.9
111562	86032	Female	50	12.9
111608	86069	Female	50	12.9
111665	86067	Female	50	12.9
111738	86113	Female	50	12.9
111785	86120	Female	50	12.9
111741	86082	Female	50	12.9
111533	86022	Female	50	12.9
111422	85979	Female	50	12.9
111281	85970	Female	50	12.9
111207	85942	Female	50	12.9
111129	85943	Female	50	12.9
111141	85953	Female	50	12.9
111196	85968	Female	50	12.9
111204	85990	Female	50	12.9
111235	85992	Female	50	12.9
111258	86000	Female	50	12.9
111305	86040	Female	50	12.9
111370	86047	Female	50	12.9
111446	86090	Female	50	12.9
111508	86102	Female	50	12.9
111592	86147	Female	50	12.9
111625	86171	Female	50	12.9
111723	86203	Female	50	12.9
111743	86193	Female	50	12.9
111666	86147	Female	50	12.9
111465	86108	Female	50	12.9
111377	86089	Female	50	12.9
111292	86067	Female	50	12.9
111226	86064	Female	50	12.9
111203	86071	Female	50	12.9
111229	86095	Female	50	12.9
111273	86088	Female	50	12.9
111303	86105	Female	50	12.9
111330	86138	Female	50	12.9
111383	86121	Female	50	12.9
111429	86158	Female	50	12.9
111466	86178	Female	50	12.9
111555	86209	Female	50	12.9
111595	86216	Female	50	12.9
111678	86243	Female	50	12.9
111684	86273	Female	50	12.9
111804	86302	Female	50	12.9
111785	86285	Female	50	12.9
111663	86226	Female	50	12.9
111475	86174	Female	50	12.9
111356	86153	Female	50	12.9
111253	86126	Female	50	12.9
111145	86103	Female	50	12.9
111108	86098	Female	50	12.9
111125	86111	Female	50	12.9
111156	86130	Female	50	12.9
