# Supplementary material for: An approach to machine learning-based non-invasive hemoglobin estimation using multi-wavelength PPG signal features
Source: Front Physiol. 2026 Apr 21;17:1637455. doi: 10.3389/fphys.2026.1637455 (PMC13139029; doi:10.3389/fphys.2026.1637455)
Supplement: Supplementary file 1 [file DataSheet1.zip › code/56.csv]

Red (a.u)	Infra Red (a.u)	Gender	Age	Hemoglobin (g/dL)
119860	104284	Female	42	12.4
119873	104312	Female	42	12.4
119918	104316	Female	42	12.4
119951	104355	Female	42	12.4
119840	104106	Female	42	12.4
119086	103892	Female	42	12.4
118792	103865	Female	42	12.4
118882	103955	Female	42	12.4
119135	104056	Female	42	12.4
119410	104139	Female	42	12.4
119536	104156	Female	42	12.4
119626	104188	Female	42	12.4
119657	104176	Female	42	12.4
119694	104186	Female	42	12.4
119720	104200	Female	42	12.4
119803	104256	Female	42	12.4
119839	104229	Female	42	12.4
119832	104223	Female	42	12.4
119820	104220	Female	42	12.4
119867	104244	Female	42	12.4
119794	104113	Female	42	12.4
119379	103980	Female	42	12.4
119221	103998	Female	42	12.4
119386	104095	Female	42	12.4
119552	104163	Female	42	12.4
119712	104197	Female	42	12.4
119750	104236	Female	42	12.4
119865	104288	Female	42	12.4
119900	104304	Female	42	12.4
119968	104305	Female	42	12.4
119960	104323	Female	42	12.4
120031	104353	Female	42	12.4
120037	104368	Female	42	12.4
120083	104368	Female	42	12.4
120060	104365	Female	42	12.4
120060	104331	Female	42	12.4
119844	104110	Female	42	12.4
119335	104037	Female	42	12.4
119276	104057	Female	42	12.4
119425	104140	Female	42	12.4
119619	104189	Female	42	12.4
119747	104251	Female	42	12.4
119838	104271	Female	42	12.4
119876	104287	Female	42	12.4
119903	104279	Female	42	12.4
119935	104309	Female	42	12.4
119977	104309	Female	42	12.4
120010	104325	Female	42	12.4
120049	104342	Female	42	12.4
120061	104339	Female	42	12.4
120094	104368	Female	42	12.4
120108	104336	Female	42	12.4
119933	104167	Female	42	12.4
119507	104070	Female	42	12.4
119477	104137	Female	42	12.4
119636	104211	Female	42	12.4
119800	104268	Female	42	12.4
119880	104270	Female	42	12.4
119950	104312	Female	42	12.4
119985	104296	Female	42	12.4
119978	104310	Female	42	12.4
119999	104289	Female	42	12.4
119999	104291	Female	42	12.4
120002	104262	Female	42	12.4
120035	104296	Female	42	12.4
120064	104284	Female	42	12.4
120104	104316	Female	42	12.4
120093	104268	Female	42	12.4
120004	104183	Female	42	12.4
119755	104125	Female	42	12.4
119775	104197	Female	42	12.4
119862	104216	Female	42	12.4
119943	104243	Female	42	12.4
119951	104240	Female	42	12.4
120017	104269	Female	42	12.4
120036	104297	Female	42	12.4
120095	104286	Female	42	12.4
120074	104302	Female	42	12.4
120135	104316	Female	42	12.4
120138	104340	Female	42	12.4
120199	104338	Female	42	12.4
120191	104368	Female	42	12.4
120231	104355	Female	42	12.4
120158	104313	Female	42	12.4
120002	104190	Female	42	12.4
119796	104216	Female	42	12.4
119904	104268	Female	42	12.4
120000	104302	Female	42	12.4
120059	104317	Female	42	12.4
120117	104361	Female	42	12.4
120178	104368	Female	42	12.4
120193	104364	Female	42	12.4
120191	104353	Female	42	12.4
120212	104368	Female	42	12.4
120241	104383	Female	42	12.4
120291	104397	Female	42	12.4
120285	104400	Female	42	12.4
120308	104403	Female	42	12.4
120316	104408	Female	42	12.4
120256	104308	Female	42	12.4
119927	104221	Female	42	12.4
119861	104246	Female	42	12.4
119944	104304	Female	42	12.4
120060	104335	Female	42	12.4
120134	104395	Female	42	12.4
120193	104377	Female	42	12.4
120186	104344	Female	42	12.4
120165	104318	Female	42	12.4
120156	104316	Female	42	12.4
120202	104335	Female	42	12.4
120217	104349	Female	42	12.4
120269	104390	Female	42	12.4
120309	104398	Female	42	12.4
120344	104414	Female	42	12.4
120271	104285	Female	42	12.4
119868	104060	Female	42	12.4
119427	103989	Female	42	12.4
119430	104050	Female	42	12.4
119527	104072	Female	42	12.4
119649	104120	Female	42	12.4
119735	104129	Female	42	12.4
119816	104185	Female	42	12.4
119885	104179	Female	42	12.4
119933	104208	Female	42	12.4
119954	104180	Female	42	12.4
119978	104214	Female	42	12.4
120010	104223	Female	42	12.4
120084	104287	Female	42	12.4
120152	104294	Female	42	12.4
120117	104153	Female	42	12.4
119369	103830	Female	42	12.4
118931	103798	Female	42	12.4
118925	103849	Female	42	12.4
119069	103912	Female	42	12.4
119245	104005	Female	42	12.4
119509	104107	Female	42	12.4
119663	104155	Female	42	12.4
119783	104160	Female	42	12.4
119805	104183	Female	42	12.4
119909	104204	Female	42	12.4
119928	104234	Female	42	12.4
120012	104241	Female	42	12.4
120014	104273	Female	42	12.4
120116	104295	Female	42	12.4
120106	104251	Female	42	12.4
119725	103938	Female	42	12.4
119016	103857	Female	42	12.4
118985	103871	Female	42	12.4
119070	103964	Female	42	12.4
119350	104073	Female	42	12.4
119603	104157	Female	42	12.4
119783	104204	Female	42	12.4
119912	104259	Female	42	12.4
120002	104288	Female	42	12.4
120071	104304	Female	42	12.4
120117	104330	Female	42	12.4
120172	104341	Female	42	12.4
120189	104361	Female	42	12.4
120218	104356	Female	42	12.4
120218	104346	Female	42	12.4
120161	104149	Female	42	12.4
119394	103882	Female	42	12.4
119000	103825	Female	42	12.4
119059	103894	Female	42	12.4
119231	103977	Female	42	12.4
119456	104051	Female	42	12.4
119645	104118	Female	42	12.4
119786	104171	Female	42	12.4
119869	104202	Female	42	12.4
119923	104198	Female	42	12.4
119972	104241	Female	42	12.4
120029	104244	Female	42	12.4
120051	104272	Female	42	12.4
120105	104287	Female	42	12.4
120186	104332	Female	42	12.4
120194	104243	Female	42	12.4
119899	104009	Female	42	12.4
119271	103901	Female	42	12.4
119213	103975	Female	42	12.4
119363	104037	Female	42	12.4
119613	104161	Female	42	12.4
119842	104231	Female	42	12.4
120002	104293	Female	42	12.4
120058	104317	Female	42	12.4
120161	104350	Female	42	12.4
120208	104362	Female	42	12.4
120262	104386	Female	42	12.4
120279	104400	Female	42	12.4
120355	104413	Female	42	12.4
120350	104418	Female	42	12.4
120398	104407	Female	42	12.4
120192	104179	Female	42	12.4
119572	104025	Female	42	12.4
119386	104060	Female	42	12.4
119567	104152	Female	42	12.4
119782	104271	Female	42	12.4
120057	104336	Female	42	12.4
120151	104400	Female	42	12.4
120284	104430	Female	42	12.4
120326	104461	Female	42	12.4
120405	104478	Female	42	12.4
120407	104487	Female	42	12.4
120466	104502	Female	42	12.4
120483	104535	Female	42	12.4
120556	104554	Female	42	12.4
120561	104560	Female	42	12.4
120522	104427	Female	42	12.4
120067	104169	Female	42	12.4
119651	104156	Female	42	12.4
119727	104232	Female	42	12.4
119919	104299	Female	42	12.4
120079	104319	Female	42	12.4
120123	104337	Female	42	12.4
120173	104318	Female	42	12.4
120197	104340	Female	42	12.4
120225	104345	Female	42	12.4
120268	104357	Female	42	12.4
120277	104348	Female	42	12.4
120268	104365	Female	42	12.4
120320	104375	Female	42	12.4
120337	104414	Female	42	12.4
120368	104355	Female	42	12.4
120141	104085	Female	42	12.4
119423	103915	Female	42	12.4
119222	103913	Female	42	12.4
119330	103989	Female	42	12.4
119505	104076	Female	42	12.4
119712	104166	Female	42	12.4
119835	104181	Female	42	12.4
119883	104215	Female	42	12.4
119939	104232	Female	42	12.4
120058	104303	Female	42	12.4
120121	104286	Female	42	12.4
120151	104320	Female	42	12.4
120197	104326	Female	42	12.4
120277	104387	Female	42	12.4
120314	104332	Female	42	12.4
119835	103967	Female	42	12.4
118931	103783	Female	42	12.4
118684	103780	Female	42	12.4
118681	103808	Female	42	12.4
118759	103881	Female	42	12.4
118817	103879	Female	42	12.4
118820	103858	Female	42	12.4
118752	103825	Female	42	12.4
118764	103841	Female	42	12.4
118765	103851	Female	42	12.4
118833	103870	Female	42	12.4
118848	103882	Female	42	12.4
118930	103912	Female	42	12.4
