# Supplementary material for: An approach to machine learning-based non-invasive hemoglobin estimation using multi-wavelength PPG signal features
Source: Front Physiol. 2026 Apr 21;17:1637455. doi: 10.3389/fphys.2026.1637455 (PMC13139029; doi:10.3389/fphys.2026.1637455)
Supplement: Supplementary file 1 [file DataSheet1.zip › code/57.csv]

Red (a.u)	Infra Red (a.u)	Gender	Age	Hemoglobin (g/dL)
107617	90632	Female	63	12.1
107587	90637	Female	63	12.1
107567	90621	Female	63	12.1
107585	90649	Female	63	12.1
107581	90653	Female	63	12.1
107641	90658	Female	63	12.1
107613	90663	Female	63	12.1
107636	90639	Female	63	12.1
107581	90661	Female	63	12.1
107654	90679	Female	63	12.1
107694	90684	Female	63	12.1
107733	90709	Female	63	12.1
107746	90700	Female	63	12.1
107737	90679	Female	63	12.1
107671	90651	Female	63	12.1
107590	90598	Female	63	12.1
107536	90597	Female	63	12.1
107534	90622	Female	63	12.1
107661	90692	Female	63	12.1
107696	90686	Female	63	12.1
107707	90672	Female	63	12.1
107691	90697	Female	63	12.1
107731	90674	Female	63	12.1
107654	90662	Female	63	12.1
107670	90654	Female	63	12.1
107628	90637	Female	63	12.1
107639	90642	Female	63	12.1
107679	90667	Female	63	12.1
107724	90717	Female	63	12.1
107797	90729	Female	63	12.1
107808	90697	Female	63	12.1
107713	90664	Female	63	12.1
107650	90617	Female	63	12.1
107612	90614	Female	63	12.1
107585	90603	Female	63	12.1
107632	90627	Female	63	12.1
107629	90648	Female	63	12.1
107732	90688	Female	63	12.1
107723	90662	Female	63	12.1
107645	90597	Female	63	12.1
107588	90616	Female	63	12.1
107647	90643	Female	63	12.1
107720	90678	Female	63	12.1
107771	90682	Female	63	12.1
107750	90671	Female	63	12.1
107748	90698	Female	63	12.1
107771	90677	Female	63	12.1
107760	90672	Female	63	12.1
107708	90648	Female	63	12.1
107691	90640	Female	63	12.1
107753	90696	Female	63	12.1
107786	90675	Female	63	12.1
107753	90647	Female	63	12.1
107727	90662	Female	63	12.1
107776	90657	Female	63	12.1
107706	90645	Female	63	12.1
107722	90647	Female	63	12.1
107694	90652	Female	63	12.1
107749	90674	Female	63	12.1
107790	90687	Female	63	12.1
107773	90661	Female	63	12.1
107751	90656	Female	63	12.1
107757	90667	Female	63	12.1
107765	90649	Female	63	12.1
107731	90618	Female	63	12.1
107697	90620	Female	63	12.1
107670	90584	Female	63	12.1
107661	90602	Female	63	12.1
107689	90603	Female	63	12.1
107714	90626	Female	63	12.1
107693	90628	Female	63	12.1
107740	90619	Female	63	12.1
107682	90614	Female	63	12.1
107704	90616	Female	63	12.1
107695	90615	Female	63	12.1
107693	90624	Female	63	12.1
107725	90643	Female	63	12.1
107762	90675	Female	63	12.1
107806	90665	Female	63	12.1
107818	90656	Female	63	12.1
107808	90652	Female	63	12.1
107721	90576	Female	63	12.1
107646	90583	Female	63	12.1
107649	90556	Female	63	12.1
107628	90581	Female	63	12.1
107629	90565	Female	63	12.1
107644	90575	Female	63	12.1
107626	90573	Female	63	12.1
107676	90580	Female	63	12.1
107673	90606	Female	63	12.1
107702	90601	Female	63	12.1
107699	90599	Female	63	12.1
107714	90601	Female	63	12.1
107701	90589	Female	63	12.1
107681	90581	Female	63	12.1
107671	90577	Female	63	12.1
107665	90569	Female	63	12.1
107659	90590	Female	63	12.1
107677	90565	Female	63	12.1
107679	90583	Female	63	12.1
107684	90592	Female	63	12.1
107728	90612	Female	63	12.1
107745	90633	Female	63	12.1
107795	90644	Female	63	12.1
107767	90647	Female	63	12.1
107789	90642	Female	63	12.1
107777	90638	Female	63	12.1
107781	90619	Female	63	12.1
107772	90630	Female	63	12.1
107780	90629	Female	63	12.1
107770	90629	Female	63	12.1
107803	90635	Female	63	12.1
107800	90622	Female	63	12.1
107796	90615	Female	63	12.1
107793	90635	Female	63	12.1
107790	90605	Female	63	12.1
107756	90619	Female	63	12.1
107755	90610	Female	63	12.1
107771	90581	Female	63	12.1
107724	90599	Female	63	12.1
107773	90606	Female	63	12.1
107764	90600	Female	63	12.1
107756	90595	Female	63	12.1
107764	90583	Female	63	12.1
107753	90608	Female	63	12.1
107772	90600	Female	63	12.1
107748	90593	Female	63	12.1
107723	90578	Female	63	12.1
107735	90579	Female	63	12.1
107726	90579	Female	63	12.1
107714	90547	Female	63	12.1
107655	90519	Female	63	12.1
107574	90485	Female	63	12.1
107577	90500	Female	63	12.1
107546	90507	Female	63	12.1
107605	90506	Female	63	12.1
107572	90522	Female	63	12.1
107603	90518	Female	63	12.1
107624	90530	Female	63	12.1
107642	90549	Female	63	12.1
107692	90571	Female	63	12.1
107740	90585	Female	63	12.1
107742	90576	Female	63	12.1
107748	90584	Female	63	12.1
107762	90599	Female	63	12.1
107770	90585	Female	63	12.1
107783	90613	Female	63	12.1
107759	90575	Female	63	12.1
107729	90591	Female	63	12.1
107717	90578	Female	63	12.1
107750	90586	Female	63	12.1
107747	90606	Female	63	12.1
107781	90594	Female	63	12.1
107761	90602	Female	63	12.1
107791	90635	Female	63	12.1
107855	90635	Female	63	12.1
107830	90647	Female	63	12.1
107857	90649	Female	63	12.1
107900	90640	Female	63	12.1
107855	90633	Female	63	12.1
107831	90616	Female	63	12.1
107843	90615	Female	63	12.1
107788	90585	Female	63	12.1
107760	90590	Female	63	12.1
107715	90571	Female	63	12.1
107723	90564	Female	63	12.1
107705	90579	Female	63	12.1
107753	90583	Female	63	12.1
107732	90611	Female	63	12.1
107772	90607	Female	63	12.1
107771	90605	Female	63	12.1
107791	90628	Female	63	12.1
107804	90611	Female	63	12.1
107784	90631	Female	63	12.1
107847	90635	Female	63	12.1
107843	90633	Female	63	12.1
107862	90664	Female	63	12.1
107859	90615	Female	63	12.1
107843	90616	Female	63	12.1
107780	90578	Female	63	12.1
107732	90550	Female	63	12.1
107641	90535	Female	63	12.1
107650	90530	Female	63	12.1
107635	90561	Female	63	12.1
107695	90576	Female	63	12.1
107724	90590	Female	63	12.1
107723	90584	Female	63	12.1
107737	90594	Female	63	12.1
107745	90602	Female	63	12.1
107763	90624	Female	63	12.1
107818	90628	Female	63	12.1
107830	90635	Female	63	12.1
107824	90620	Female	63	12.1
107846	90633	Female	63	12.1
107857	90628	Female	63	12.1
107834	90626	Female	63	12.1
107766	90590	Female	63	12.1
107770	90593	Female	63	12.1
107723	90607	Female	63	12.1
107766	90606	Female	63	12.1
107738	90609	Female	63	12.1
107760	90630	Female	63	12.1
107795	90624	Female	63	12.1
107787	90643	Female	63	12.1
107833	90654	Female	63	12.1
107864	90649	Female	63	12.1
107855	90658	Female	63	12.1
107882	90680	Female	63	12.1
107930	90699	Female	63	12.1
107912	90654	Female	63	12.1
107896	90672	Female	63	12.1
107877	90647	Female	63	12.1
107861	90650	Female	63	12.1
107816	90663	Female	63	12.1
107856	90642	Female	63	12.1
107810	90647	Female	63	12.1
107811	90627	Female	63	12.1
107759	90610	Female	63	12.1
107784	90624	Female	63	12.1
107810	90631	Female	63	12.1
107775	90626	Female	63	12.1
107800	90631	Female	63	12.1
107860	90641	Female	63	12.1
107847	90654	Female	63	12.1
107860	90660	Female	63	12.1
107930	90698	Female	63	12.1
107941	90670	Female	63	12.1
107916	90672	Female	63	12.1
107872	90658	Female	63	12.1
107881	90675	Female	63	12.1
107901	90705	Female	63	12.1
107981	90718	Female	63	12.1
107906	90696	Female	63	12.1
107904	90679	Female	63	12.1
107876	90657	Female	63	12.1
107817	90628	Female	63	12.1
107788	90624	Female	63	12.1
107793	90660	Female	63	12.1
107875	90648	Female	63	12.1
107869	90628	Female	63	12.1
107868	90659	Female	63	12.1
107918	90648	Female	63	12.1
107928	90665	Female	63	12.1
107914	90654	Female	63	12.1
107900	90643	Female	63	12.1
107816	90634	Female	63	12.1
107879	90642	Female	63	12.1
107836	90650	Female	63	12.1
107911	90676	Female	63	12.1
107963	90726	Female	63	12.1
