# Supplementary material for: An approach to machine learning-based non-invasive hemoglobin estimation using multi-wavelength PPG signal features
Source: Front Physiol. 2026 Apr 21;17:1637455. doi: 10.3389/fphys.2026.1637455 (PMC13139029; doi:10.3389/fphys.2026.1637455)
Supplement: Supplementary file 1 [file DataSheet1.zip › code/58.csv]

Red (a.u)	Infra Red (a.u)	Gender	Age	Hemoglobin (g/dL)
117134	103999	Female	61	14.2
117073	103974	Female	61	14.2
117012	103948	Female	61	14.2
117013	103958	Female	61	14.2
117021	103954	Female	61	14.2
117037	103968	Female	61	14.2
117062	103954	Female	61	14.2
117067	103975	Female	61	14.2
117079	103971	Female	61	14.2
117108	103989	Female	61	14.2
117136	103987	Female	61	14.2
117175	104010	Female	61	14.2
117170	104003	Female	61	14.2
117191	104008	Female	61	14.2
117137	103957	Female	61	14.2
117030	103937	Female	61	14.2
116929	103871	Female	61	14.2
116855	103864	Female	61	14.2
116794	103835	Female	61	14.2
116806	103861	Female	61	14.2
116801	103847	Female	61	14.2
116831	103858	Female	61	14.2
116829	103866	Female	61	14.2
116875	103873	Female	61	14.2
116867	103873	Female	61	14.2
116927	103898	Female	61	14.2
116925	103907	Female	61	14.2
116996	103927	Female	61	14.2
116983	103931	Female	61	14.2
117042	103922	Female	61	14.2
116935	103882	Female	61	14.2
116846	103799	Female	61	14.2
116694	103791	Female	61	14.2
116671	103768	Female	61	14.2
116581	103769	Female	61	14.2
116600	103759	Female	61	14.2
116595	103771	Female	61	14.2
116639	103765	Female	61	14.2
116626	103783	Female	61	14.2
116674	103800	Female	61	14.2
116697	103813	Female	61	14.2
116745	103824	Female	61	14.2
116758	103836	Female	61	14.2
116811	103842	Female	61	14.2
116835	103860	Female	61	14.2
116881	103863	Female	61	14.2
116827	103820	Female	61	14.2
116708	103796	Female	61	14.2
116635	103763	Female	61	14.2
116570	103744	Female	61	14.2
116538	103739	Female	61	14.2
116535	103755	Female	61	14.2
116570	103751	Female	61	14.2
116583	103780	Female	61	14.2
116639	103782	Female	61	14.2
116674	103818	Female	61	14.2
116713	103835	Female	61	14.2
116761	103869	Female	61	14.2
116821	103880	Female	61	14.2
116860	103901	Female	61	14.2
116912	103914	Female	61	14.2
116944	103937	Female	61	14.2
116932	103903	Female	61	14.2
116830	103881	Female	61	14.2
116728	103829	Female	61	14.2
116646	103819	Female	61	14.2
116621	103807	Female	61	14.2
116640	103806	Female	61	14.2
116658	103820	Female	61	14.2
116686	103832	Female	61	14.2
116727	103860	Female	61	14.2
116765	103867	Female	61	14.2
116805	103897	Female	61	14.2
116833	103907	Female	61	14.2
116872	103937	Female	61	14.2
116908	103932	Female	61	14.2
116932	103980	Female	61	14.2
116971	103954	Female	61	14.2
116928	103941	Female	61	14.2
116814	103877	Female	61	14.2
116706	103866	Female	61	14.2
116630	103809	Female	61	14.2
116570	103819	Female	61	14.2
116560	103805	Female	61	14.2
116579	103831	Female	61	14.2
116605	103830	Female	61	14.2
116628	103860	Female	61	14.2
116672	103855	Female	61	14.2
116718	103902	Female	61	14.2
116760	103902	Female	61	14.2
116799	103934	Female	61	14.2
116833	103931	Female	61	14.2
116875	103969	Female	61	14.2
116919	103962	Female	61	14.2
116914	103950	Female	61	14.2
116793	103897	Female	61	14.2
116690	103867	Female	61	14.2
116611	103829	Female	61	14.2
116573	103839	Female	61	14.2
116545	103839	Female	61	14.2
116587	103843	Female	61	14.2
116579	103854	Female	61	14.2
116649	103871	Female	61	14.2
116654	103885	Female	61	14.2
116721	103898	Female	61	14.2
116724	103915	Female	61	14.2
116797	103930	Female	61	14.2
116807	103954	Female	61	14.2
116872	103967	Female	61	14.2
116872	103995	Female	61	14.2
116938	103971	Female	61	14.2
116825	103952	Female	61	14.2
116744	103894	Female	61	14.2
116642	103892	Female	61	14.2
116602	103857	Female	61	14.2
116534	103858	Female	61	14.2
116576	103866	Female	61	14.2
116569	103881	Female	61	14.2
116627	103884	Female	61	14.2
116627	103902	Female	61	14.2
116679	103920	Female	61	14.2
116709	103942	Female	61	14.2
116761	103950	Female	61	14.2
116812	103973	Female	61	14.2
116853	103994	Female	61	14.2
116892	104008	Female	61	14.2
116930	104015	Female	61	14.2
116906	103977	Female	61	14.2
116780	103951	Female	61	14.2
116695	103904	Female	61	14.2
116609	103894	Female	61	14.2
116564	103873	Female	61	14.2
116552	103883	Female	61	14.2
116577	103884	Female	61	14.2
116604	103900	Female	61	14.2
116636	103915	Female	61	14.2
116678	103930	Female	61	14.2
116718	103941	Female	61	14.2
116749	103965	Female	61	14.2
116808	103974	Female	61	14.2
116832	103999	Female	61	14.2
116885	104007	Female	61	14.2
116910	104017	Female	61	14.2
116866	103979	Female	61	14.2
116752	103938	Female	61	14.2
116662	103897	Female	61	14.2
116581	103859	Female	61	14.2
116520	103862	Female	61	14.2
116527	103861	Female	61	14.2
116554	103873	Female	61	14.2
116581	103878	Female	61	14.2
116620	103901	Female	61	14.2
116639	103900	Female	61	14.2
116678	103929	Female	61	14.2
116708	103927	Female	61	14.2
116757	103956	Female	61	14.2
116794	103947	Female	61	14.2
116848	103990	Female	61	14.2
116887	103980	Female	61	14.2
116861	103971	Female	61	14.2
116735	103908	Female	61	14.2
116646	103886	Female	61	14.2
116551	103844	Female	61	14.2
116515	103841	Female	61	14.2
116511	103834	Female	61	14.2
116544	103874	Female	61	14.2
116568	103869	Female	61	14.2
116629	103894	Female	61	14.2
116648	103908	Female	61	14.2
116699	103937	Female	61	14.2
116722	103949	Female	61	14.2
116791	103966	Female	61	14.2
116811	103991	Female	61	14.2
116885	104013	Female	61	14.2
116905	104028	Female	61	14.2
116944	104003	Female	61	14.2
116800	103958	Female	61	14.2
116734	103908	Female	61	14.2
116609	103889	Female	61	14.2
116570	103866	Female	61	14.2
116515	103874	Female	61	14.2
116579	103880	Female	61	14.2
116574	103908	Female	61	14.2
116660	103918	Female	61	14.2
116662	103941	Female	61	14.2
116740	103952	Female	61	14.2
116746	103983	Female	61	14.2
116828	103992	Female	61	14.2
116830	104012	Female	61	14.2
116904	104030	Female	61	14.2
116918	104044	Female	61	14.2
116941	104022	Female	61	14.2
116818	103986	Female	61	14.2
116716	103929	Female	61	14.2
116608	103887	Female	61	14.2
116534	103875	Female	61	14.2
116515	103865	Female	61	14.2
116524	103877	Female	61	14.2
116555	103870	Female	61	14.2
116582	103890	Female	61	14.2
116605	103887	Female	61	14.2
116621	103907	Female	61	14.2
116663	103917	Female	61	14.2
116700	103936	Female	61	14.2
116737	103940	Female	61	14.2
116771	103971	Female	61	14.2
116817	103974	Female	61	14.2
116815	103973	Female	61	14.2
116719	103912	Female	61	14.2
116584	103884	Female	61	14.2
116499	103835	Female	61	14.2
116427	103827	Female	61	14.2
116400	103801	Female	61	14.2
116419	103812	Female	61	14.2
116432	103813	Female	61	14.2
116454	103818	Female	61	14.2
116488	103839	Female	61	14.2
116532	103851	Female	61	14.2
116560	103857	Female	61	14.2
116612	103877	Female	61	14.2
116647	103890	Female	61	14.2
116687	103909	Female	61	14.2
116733	103938	Female	61	14.2
116759	103924	Female	61	14.2
116713	103903	Female	61	14.2
116595	103850	Female	61	14.2
116493	103839	Female	61	14.2
116425	103796	Female	61	14.2
116378	103795	Female	61	14.2
116394	103788	Female	61	14.2
116422	103811	Female	61	14.2
116461	103805	Female	61	14.2
116500	103839	Female	61	14.2
116544	103849	Female	61	14.2
116598	103876	Female	61	14.2
116623	103895	Female	61	14.2
116697	103931	Female	61	14.2
116744	103938	Female	61	14.2
116805	103977	Female	61	14.2
116844	103986	Female	61	14.2
116872	103978	Female	61	14.2
116760	103939	Female	61	14.2
116658	103903	Female	61	14.2
116550	103859	Female	61	14.2
116511	103837	Female	61	14.2
116471	103849	Female	61	14.2
116526	103847	Female	61	14.2
116525	103868	Female	61	14.2
116595	103879	Female	61	14.2
116602	103902	Female	61	14.2
