# Supplementary material for: An approach to machine learning-based non-invasive hemoglobin estimation using multi-wavelength PPG signal features
Source: Front Physiol. 2026 Apr 21;17:1637455. doi: 10.3389/fphys.2026.1637455 (PMC13139029; doi:10.3389/fphys.2026.1637455)
Supplement: Supplementary file 1 [file DataSheet1.zip › code/59.csv]

Red (a.u)	Infra Red (a.u)	Gender	Age	Hemoglobin (g/dL)
83765	70798	Female	62	12.2
83663	70748	Female	62	12.2
83572	70730	Female	62	12.2
83576	70742	Female	62	12.2
83647	70747	Female	62	12.2
83619	70730	Female	62	12.2
83668	70732	Female	62	12.2
83701	70726	Female	62	12.2
83703	70598	Female	62	12.2
83530	70568	Female	62	12.2
83568	70575	Female	62	12.2
83615	70612	Female	62	12.2
83705	70625	Female	62	12.2
83798	70699	Female	62	12.2
83783	70614	Female	62	12.2
83619	70524	Female	62	12.2
83432	70507	Female	62	12.2
83355	70456	Female	62	12.2
83257	70413	Female	62	12.2
83182	70416	Female	62	12.2
83234	70445	Female	62	12.2
83292	70437	Female	62	12.2
83331	70481	Female	62	12.2
83429	70534	Female	62	12.2
83540	70577	Female	62	12.2
83572	70603	Female	62	12.2
83676	70622	Female	62	12.2
83710	70636	Female	62	12.2
83803	70663	Female	62	12.2
83866	70683	Female	62	12.2
83913	70665	Female	62	12.2
83807	70602	Female	62	12.2
83661	70576	Female	62	12.2
83642	70565	Female	62	12.2
83554	70530	Female	62	12.2
83528	70533	Female	62	12.2
83514	70576	Female	62	12.2
83607	70590	Female	62	12.2
83652	70594	Female	62	12.2
83720	70636	Female	62	12.2
83817	70682	Female	62	12.2
83886	70681	Female	62	12.2
83920	70694	Female	62	12.2
83986	70723	Female	62	12.2
84119	70795	Female	62	12.2
84172	70788	Female	62	12.2
84194	70711	Female	62	12.2
83993	70650	Female	62	12.2
83862	70645	Female	62	12.2
83808	70606	Female	62	12.2
83679	70545	Female	62	12.2
83645	70581	Female	62	12.2
83718	70604	Female	62	12.2
83760	70577	Female	62	12.2
83732	70578	Female	62	12.2
83804	70633	Female	62	12.2
83873	70665	Female	62	12.2
83948	70648	Female	62	12.2
83975	70667	Female	62	12.2
84039	70730	Female	62	12.2
84121	70731	Female	62	12.2
84132	70702	Female	62	12.2
84122	70691	Female	62	12.2
83965	70587	Female	62	12.2
83836	70556	Female	62	12.2
83708	70534	Female	62	12.2
83686	70528	Female	62	12.2
83600	70529	Female	62	12.2
83632	70562	Female	62	12.2
83688	70562	Female	62	12.2
83702	70546	Female	62	12.2
83759	70573	Female	62	12.2
83813	70562	Female	62	12.2
83855	70591	Female	62	12.2
83931	70621	Female	62	12.2
84022	70648	Female	62	12.2
84025	70636	Female	62	12.2
84116	70647	Female	62	12.2
84064	70587	Female	62	12.2
83900	70515	Female	62	12.2
83758	70485	Female	62	12.2
83654	70479	Female	62	12.2
83574	70446	Female	62	12.2
83527	70456	Female	62	12.2
83562	70481	Female	62	12.2
83571	70433	Female	62	12.2
83587	70449	Female	62	12.2
83605	70479	Female	62	12.2
83710	70507	Female	62	12.2
83735	70508	Female	62	12.2
83801	70565	Female	62	12.2
83894	70607	Female	62	12.2
83954	70623	Female	62	12.2
84025	70646	Female	62	12.2
84063	70631	Female	62	12.2
83968	70576	Female	62	12.2
83801	70503	Female	62	12.2
83684	70483	Female	62	12.2
83574	70469	Female	62	12.2
83535	70464	Female	62	12.2
83502	70473	Female	62	12.2
83554	70495	Female	62	12.2
83598	70507	Female	62	12.2
83671	70538	Female	62	12.2
83753	70576	Female	62	12.2
83798	70543	Female	62	12.2
83838	70571	Female	62	12.2
83887	70592	Female	62	12.2
83986	70613	Female	62	12.2
84011	70630	Female	62	12.2
84050	70578	Female	62	12.2
83903	70512	Female	62	12.2
83744	70476	Female	62	12.2
83618	70426	Female	62	12.2
83480	70396	Female	62	12.2
83405	70388	Female	62	12.2
83403	70371	Female	62	12.2
83436	70380	Female	62	12.2
83447	70379	Female	62	12.2
83452	70350	Female	62	12.2
83436	70347	Female	62	12.2
83496	70345	Female	62	12.2
83511	70348	Female	62	12.2
83545	70367	Female	62	12.2
83609	70367	Female	62	12.2
83632	70367	Female	62	12.2
83662	70380	Female	62	12.2
83535	70306	Female	62	12.2
83376	70257	Female	62	12.2
83194	70189	Female	62	12.2
83096	70187	Female	62	12.2
82993	70186	Female	62	12.2
82992	70172	Female	62	12.2
83015	70196	Female	62	12.2
83052	70213	Female	62	12.2
83122	70222	Female	62	12.2
83199	70258	Female	62	12.2
83278	70291	Female	62	12.2
83319	70287	Female	62	12.2
83398	70335	Female	62	12.2
83479	70401	Female	62	12.2
83565	70371	Female	62	12.2
83540	70309	Female	62	12.2
83414	70262	Female	62	12.2
83233	70193	Female	62	12.2
83064	70128	Female	62	12.2
82958	70141	Female	62	12.2
82910	70143	Female	62	12.2
82925	70166	Female	62	12.2
82943	70171	Female	62	12.2
83016	70189	Female	62	12.2
83023	70191	Female	62	12.2
83108	70256	Female	62	12.2
83203	70282	Female	62	12.2
83261	70287	Female	62	12.2
83329	70344	Female	62	12.2
83422	70383	Female	62	12.2
83520	70411	Female	62	12.2
83561	70399	Female	62	12.2
83563	70394	Female	62	12.2
83403	70378	Female	62	12.2
83300	70351	Female	62	12.2
83165	70302	Female	62	12.2
83047	70267	Female	62	12.2
82998	70249	Female	62	12.2
83032	70281	Female	62	12.2
83100	70319	Female	62	12.2
83171	70316	Female	62	12.2
83230	70377	Female	62	12.2
83330	70421	Female	62	12.2
83451	70470	Female	62	12.2
83521	70513	Female	62	12.2
83632	70516	Female	62	12.2
83684	70471	Female	62	12.2
83626	70420	Female	62	12.2
83522	70361	Female	62	12.2
83336	70339	Female	62	12.2
83226	70324	Female	62	12.2
83117	70258	Female	62	12.2
83010	70177	Female	62	12.2
82911	70181	Female	62	12.2
82947	70192	Female	62	12.2
82960	70177	Female	62	12.2
82972	70214	Female	62	12.2
83086	70278	Female	62	12.2
83224	70284	Female	62	12.2
83265	70284	Female	62	12.2
83290	70322	Female	62	12.2
83422	70379	Female	62	12.2
83449	70397	Female	62	12.2
83484	70357	Female	62	12.2
83387	70303	Female	62	12.2
83194	70279	Female	62	12.2
83038	70203	Female	62	12.2
82873	70162	Female	62	12.2
82759	70139	Female	62	12.2
82722	70120	Female	62	12.2
82771	70160	Female	62	12.2
82844	70190	Female	62	12.2
82917	70192	Female	62	12.2
82938	70231	Female	62	12.2
83016	70230	Female	62	12.2
83013	70200	Female	62	12.2
83039	70259	Female	62	12.2
83160	70293	Female	62	12.2
83212	70259	Female	62	12.2
83206	70288	Female	62	12.2
83167	70199	Female	62	12.2
82941	70120	Female	62	12.2
82733	70071	Female	62	12.2
82637	70050	Female	62	12.2
82536	70048	Female	62	12.2
82536	70071	Female	62	12.2
82609	70100	Female	62	12.2
82656	70123	Female	62	12.2
82693	70122	Female	62	12.2
82761	70127	Female	62	12.2
82890	70192	Female	62	12.2
82952	70188	Female	62	12.2
82992	70211	Female	62	12.2
83026	70255	Female	62	12.2
83116	70252	Female	62	12.2
83167	70250	Female	62	12.2
83171	70273	Female	62	12.2
83045	70199	Female	62	12.2
82826	70108	Female	62	12.2
82666	70086	Female	62	12.2
82582	70065	Female	62	12.2
82580	70102	Female	62	12.2
82624	70123	Female	62	12.2
82719	70143	Female	62	12.2
82700	70130	Female	62	12.2
82742	70144	Female	62	12.2
82798	70171	Female	62	12.2
82869	70189	Female	62	12.2
82966	70259	Female	62	12.2
83104	70344	Female	62	12.2
83242	70392	Female	62	12.2
83295	70424	Female	62	12.2
83428	70470	Female	62	12.2
83344	70418	Female	62	12.2
83201	70387	Female	62	12.2
83123	70383	Female	62	12.2
83054	70409	Female	62	12.2
83088	70426	Female	62	12.2
83185	70460	Female	62	12.2
83273	70480	Female	62	12.2
83291	70416	Female	62	12.2
83267	70411	Female	62	12.2
83276	70428	Female	62	12.2
