# Supplementary material for: An approach to machine learning-based non-invasive hemoglobin estimation using multi-wavelength PPG signal features
Source: Front Physiol. 2026 Apr 21;17:1637455. doi: 10.3389/fphys.2026.1637455 (PMC13139029; doi:10.3389/fphys.2026.1637455)
Supplement: Supplementary file 1 [file DataSheet1.zip › code/6.csv]

Red (a.u)	Infra Red (a.u)	Gender	Age	Hemoglobin (g/dL)
75959	73886	Female	59	12.4
76072	73917	Female	59	12.4
76124	73917	Female	59	12.4
76194	73968	Female	59	12.4
76282	74050	Female	59	12.4
76475	74111	Female	59	12.4
76566	74224	Female	59	12.4
76783	74274	Female	59	12.4
76902	74322	Female	59	12.4
76996	74402	Female	59	12.4
77167	74475	Female	59	12.4
77264	74492	Female	59	12.4
77384	74575	Female	59	12.4
77529	74623	Female	59	12.4
77643	74670	Female	59	12.4
77698	74672	Female	59	12.4
77497	74481	Female	59	12.4
77003	74319	Female	59	12.4
76675	74228	Female	59	12.4
76415	74124	Female	59	12.4
76280	74104	Female	59	12.4
76302	74168	Female	59	12.4
76457	74224	Female	59	12.4
76614	74288	Female	59	12.4
76657	74332	Female	59	12.4
76770	74338	Female	59	12.4
76798	74431	Female	59	12.4
76990	74490	Female	59	12.4
77067	74530	Female	59	12.4
77174	74593	Female	59	12.4
77294	74642	Female	59	12.4
77401	74693	Female	59	12.4
77549	74751	Female	59	12.4
77617	74810	Female	59	12.4
77795	74872	Female	59	12.4
77871	74904	Female	59	12.4
78004	74974	Female	59	12.4
78089	74984	Female	59	12.4
78019	74860	Female	59	12.4
77612	74680	Female	59	12.4
77149	74542	Female	59	12.4
76955	74493	Female	59	12.4
76801	74465	Female	59	12.4
76808	74481	Female	59	12.4
76938	74585	Female	59	12.4
77113	74660	Female	59	12.4
77228	74681	Female	59	12.4
77315	74740	Female	59	12.4
77487	74832	Female	59	12.4
77643	74879	Female	59	12.4
77784	74944	Female	59	12.4
77888	75041	Female	59	12.4
78077	75085	Female	59	12.4
78184	75154	Female	59	12.4
78297	75203	Female	59	12.4
78425	75269	Female	59	12.4
78541	75278	Female	59	12.4
78630	75318	Female	59	12.4
78698	75376	Female	59	12.4
78776	75310	Female	59	12.4
78429	75134	Female	59	12.4
77918	74914	Female	59	12.4
77534	74814	Female	59	12.4
77307	74754	Female	59	12.4
77196	74741	Female	59	12.4
77240	74788	Female	59	12.4
77399	74867	Female	59	12.4
77510	74903	Female	59	12.4
77600	74946	Female	59	12.4
77686	75012	Female	59	12.4
77864	75088	Female	59	12.4
78048	75173	Female	59	12.4
78225	75237	Female	59	12.4
78328	75281	Female	59	12.4
78438	75269	Female	59	12.4
78476	75312	Female	59	12.4
78516	75319	Female	59	12.4
78639	75378	Female	59	12.4
78738	75459	Female	59	12.4
78885	75498	Female	59	12.4
79018	75522	Female	59	12.4
78817	75342	Female	59	12.4
78301	75133	Female	59	12.4
77887	74990	Female	59	12.4
77662	74956	Female	59	12.4
77589	74974	Female	59	12.4
77629	74991	Female	59	12.4
77682	75068	Female	59	12.4
77840	75127	Female	59	12.4
78012	75192	Female	59	12.4
78108	75224	Female	59	12.4
78182	75255	Female	59	12.4
78267	75280	Female	59	12.4
78410	75358	Female	59	12.4
78519	75382	Female	59	12.4
78629	75426	Female	59	12.4
78693	75502	Female	59	12.4
78832	75515	Female	59	12.4
78907	75542	Female	59	12.4
78981	75585	Female	59	12.4
79053	75596	Female	59	12.4
79094	75616	Female	59	12.4
79184	75604	Female	59	12.4
78862	75418	Female	59	12.4
78380	75229	Female	59	12.4
77969	75126	Female	59	12.4
77812	75080	Female	59	12.4
77738	75086	Female	59	12.4
77794	75201	Female	59	12.4
78067	75302	Female	59	12.4
78190	75325	Female	59	12.4
78308	75385	Female	59	12.4
78384	75426	Female	59	12.4
78543	75494	Female	59	12.4
78653	75569	Female	59	12.4
78785	75593	Female	59	12.4
78860	75633	Female	59	12.4
78984	75682	Female	59	12.4
79071	75727	Female	59	12.4
79144	75741	Female	59	12.4
79277	75811	Female	59	12.4
79373	75827	Female	59	12.4
79446	75827	Female	59	12.4
79446	75850	Female	59	12.4
79404	75752	Female	59	12.4
78933	75508	Female	59	12.4
78394	75327	Female	59	12.4
78068	75260	Female	59	12.4
77894	75175	Female	59	12.4
77825	75197	Female	59	12.4
77870	75242	Female	59	12.4
78011	75296	Female	59	12.4
78104	75351	Female	59	12.4
78237	75390	Female	59	12.4
78327	75412	Female	59	12.4
78377	75455	Female	59	12.4
78503	75509	Female	59	12.4
78640	75530	Female	59	12.4
78748	75591	Female	59	12.4
78849	75626	Female	59	12.4
78968	75669	Female	59	12.4
79001	75690	Female	59	12.4
79051	75718	Female	59	12.4
79121	75722	Female	59	12.4
79160	75747	Female	59	12.4
79194	75708	Female	59	12.4
78858	75431	Female	59	12.4
78247	75220	Female	59	12.4
77780	75074	Female	59	12.4
77562	74999	Female	59	12.4
77370	74960	Female	59	12.4
77320	74968	Female	59	12.4
77401	74998	Female	59	12.4
77502	75047	Female	59	12.4
77614	75093	Female	59	12.4
77712	75133	Female	59	12.4
77868	75212	Female	59	12.4
77971	75238	Female	59	12.4
78114	75315	Female	59	12.4
78232	75382	Female	59	12.4
78343	75409	Female	59	12.4
78474	75488	Female	59	12.4
78638	75567	Female	59	12.4
78789	75633	Female	59	12.4
78901	75644	Female	59	12.4
79008	75689	Female	59	12.4
79028	75629	Female	59	12.4
78705	75413	Female	59	12.4
78117	75242	Female	59	12.4
77777	75109	Female	59	12.4
77534	75031	Female	59	12.4
77406	75032	Female	59	12.4
77481	75079	Female	59	12.4
77634	75166	Female	59	12.4
77827	75229	Female	59	12.4
77909	75280	Female	59	12.4
78038	75282	Female	59	12.4
78034	75349	Female	59	12.4
78217	75419	Female	59	12.4
78382	75477	Female	59	12.4
78506	75540	Female	59	12.4
78642	75578	Female	59	12.4
78707	75582	Female	59	12.4
78812	75651	Female	59	12.4
78917	75718	Female	59	12.4
79079	75766	Female	59	12.4
79158	75820	Female	59	12.4
79283	75826	Female	59	12.4
79119	75632	Female	59	12.4
78540	75399	Female	59	12.4
78042	75243	Female	59	12.4
77749	75133	Female	59	12.4
77565	75099	Female	59	12.4
77471	75105	Female	59	12.4
77592	75170	Female	59	12.4
77730	75243	Female	59	12.4
77897	75315	Female	59	12.4
78019	75351	Female	59	12.4
78136	75414	Female	59	12.4
78253	75466	Female	59	12.4
78379	75495	Female	59	12.4
78485	75540	Female	59	12.4
78515	75539	Female	59	12.4
78572	75563	Female	59	12.4
78645	75618	Female	59	12.4
78749	75645	Female	59	12.4
78833	75678	Female	59	12.4
78885	75695	Female	59	12.4
78967	75727	Female	59	12.4
78929	75576	Female	59	12.4
78392	75305	Female	59	12.4
77840	75167	Female	59	12.4
77597	75094	Female	59	12.4
77403	75055	Female	59	12.4
77326	75046	Female	59	12.4
77425	75117	Female	59	12.4
77551	75172	Female	59	12.4
77677	75210	Female	59	12.4
77743	75239	Female	59	12.4
77872	75315	Female	59	12.4
78045	75388	Female	59	12.4
78241	75476	Female	59	12.4
78404	75616	Female	59	12.4
78672	75687	Female	59	12.4
78789	75728	Female	59	12.4
78854	75706	Female	59	12.4
78782	75693	Female	59	12.4
78812	75670	Female	59	12.4
78797	75710	Female	59	12.4
78857	75655	Female	59	12.4
78573	75420	Female	59	12.4
77891	75172	Female	59	12.4
77464	75043	Female	59	12.4
77203	74986	Female	59	12.4
77117	74983	Female	59	12.4
77120	74997	Female	59	12.4
77250	75068	Female	59	12.4
77436	75151	Female	59	12.4
77539	75154	Female	59	12.4
77667	75237	Female	59	12.4
77809	75323	Female	59	12.4
77996	75386	Female	59	12.4
78115	75454	Female	59	12.4
78283	75515	Female	59	12.4
78387	75533	Female	59	12.4
78472	75572	Female	59	12.4
78577	75647	Female	59	12.4
78692	75659	Female	59	12.4
78814	75727	Female	59	12.4
