# Supplementary material for: An approach to machine learning-based non-invasive hemoglobin estimation using multi-wavelength PPG signal features
Source: Front Physiol. 2026 Apr 21;17:1637455. doi: 10.3389/fphys.2026.1637455 (PMC13139029; doi:10.3389/fphys.2026.1637455)
Supplement: Supplementary file 1 [file DataSheet1.zip › code/60.csv]

Red (a.u)	Infra Red (a.u)	Gender	Age	Hemoglobin (g/dL)
123246	107459	Female	43	9.6
123261	107467	Female	43	9.6
123296	107482	Female	43	9.6
123305	107472	Female	43	9.6
123319	107488	Female	43	9.6
123343	107497	Female	43	9.6
123360	107517	Female	43	9.6
123361	107461	Female	43	9.6
123214	107419	Female	43	9.6
123149	107390	Female	43	9.6
123102	107396	Female	43	9.6
123096	107388	Female	43	9.6
123096	107405	Female	43	9.6
123142	107418	Female	43	9.6
123185	107461	Female	43	9.6
123247	107460	Female	43	9.6
123259	107478	Female	43	9.6
123287	107488	Female	43	9.6
123292	107510	Female	43	9.6
123310	107490	Female	43	9.6
123313	107508	Female	43	9.6
123329	107514	Female	43	9.6
123365	107518	Female	43	9.6
123395	107538	Female	43	9.6
123408	107554	Female	43	9.6
123436	107560	Female	43	9.6
123430	107545	Female	43	9.6
123372	107479	Female	43	9.6
123223	107422	Female	43	9.6
123144	107393	Female	43	9.6
123091	107383	Female	43	9.6
123087	107393	Female	43	9.6
123096	107374	Female	43	9.6
123118	107420	Female	43	9.6
123173	107408	Female	43	9.6
123198	107430	Female	43	9.6
123204	107419	Female	43	9.6
123227	107427	Female	43	9.6
123226	107426	Female	43	9.6
123258	107450	Female	43	9.6
123285	107451	Female	43	9.6
123319	107481	Female	43	9.6
123361	107507	Female	43	9.6
123407	107530	Female	43	9.6
123437	107537	Female	43	9.6
123468	107553	Female	43	9.6
123446	107523	Female	43	9.6
123400	107483	Female	43	9.6
123241	107389	Female	43	9.6
123170	107381	Female	43	9.6
123121	107356	Female	43	9.6
123113	107386	Female	43	9.6
123124	107371	Female	43	9.6
123170	107416	Female	43	9.6
123214	107430	Female	43	9.6
123258	107453	Female	43	9.6
123252	107418	Female	43	9.6
123256	107442	Female	43	9.6
123253	107413	Female	43	9.6
123269	107436	Female	43	9.6
123277	107419	Female	43	9.6
123298	107452	Female	43	9.6
123322	107443	Female	43	9.6
123334	107470	Female	43	9.6
123353	107465	Female	43	9.6
123354	107475	Female	43	9.6
123341	107438	Female	43	9.6
123224	107377	Female	43	9.6
123113	107336	Female	43	9.6
123094	107337	Female	43	9.6
123058	107320	Female	43	9.6
123080	107347	Female	43	9.6
123112	107371	Female	43	9.6
123178	107390	Female	43	9.6
123189	107409	Female	43	9.6
123235	107407	Female	43	9.6
123190	107397	Female	43	9.6
123242	107406	Female	43	9.6
123215	107407	Female	43	9.6
123275	107410	Female	43	9.6
123259	107422	Female	43	9.6
123294	107424	Female	43	9.6
123271	107440	Female	43	9.6
123330	107441	Female	43	9.6
123300	107434	Female	43	9.6
123248	107371	Female	43	9.6
123098	107338	Female	43	9.6
123086	107330	Female	43	9.6
123040	107330	Female	43	9.6
123051	107324	Female	43	9.6
123059	107340	Female	43	9.6
123119	107369	Female	43	9.6
123155	107413	Female	43	9.6
123227	107409	Female	43	9.6
123211	107418	Female	43	9.6
123248	107433	Female	43	9.6
123274	107440	Female	43	9.6
123284	107445	Female	43	9.6
123285	107422	Female	43	9.6
123290	107431	Female	43	9.6
123304	107419	Female	43	9.6
123289	107429	Female	43	9.6
123304	107420	Female	43	9.6
123298	107409	Female	43	9.6
123186	107321	Female	43	9.6
123066	107298	Female	43	9.6
123029	107282	Female	43	9.6
122995	107284	Female	43	9.6
123013	107296	Female	43	9.6
123011	107315	Female	43	9.6
123075	107320	Female	43	9.6
123120	107354	Female	43	9.6
123139	107347	Female	43	9.6
123151	107362	Female	43	9.6
123186	107370	Female	43	9.6
123193	107373	Female	43	9.6
123223	107396	Female	43	9.6
123260	107401	Female	43	9.6
123283	107426	Female	43	9.6
123292	107411	Female	43	9.6
123306	107432	Female	43	9.6
123304	107425	Female	43	9.6
123320	107441	Female	43	9.6
123324	107383	Female	43	9.6
123194	107339	Female	43	9.6
123095	107285	Female	43	9.6
123044	107291	Female	43	9.6
123017	107271	Female	43	9.6
123008	107284	Female	43	9.6
123028	107273	Female	43	9.6
123081	107331	Female	43	9.6
123169	107365	Female	43	9.6
123211	107395	Female	43	9.6
123226	107362	Female	43	9.6
123248	107395	Female	43	9.6
123254	107365	Female	43	9.6
123234	107371	Female	43	9.6
123238	107345	Female	43	9.6
123270	107377	Female	43	9.6
123293	107384	Female	43	9.6
123335	107426	Female	43	9.6
123354	107406	Female	43	9.6
123389	107432	Female	43	9.6
123383	107400	Female	43	9.6
123289	107344	Female	43	9.6
123152	107278	Female	43	9.6
123111	107279	Female	43	9.6
123087	107269	Female	43	9.6
123105	107301	Female	43	9.6
123125	107312	Female	43	9.6
123196	107355	Female	43	9.6
123220	107355	Female	43	9.6
123234	107350	Female	43	9.6
123197	107341	Female	43	9.6
123241	107353	Female	43	9.6
123224	107353	Female	43	9.6
123271	107386	Female	43	9.6
123275	107396	Female	43	9.6
123337	107396	Female	43	9.6
123298	107389	Female	43	9.6
123322	107366	Female	43	9.6
123282	107343	Female	43	9.6
123264	107282	Female	43	9.6
123073	107210	Female	43	9.6
123036	107175	Female	43	9.6
122951	107195	Female	43	9.6
123014	107202	Female	43	9.6
122964	107207	Female	43	9.6
123039	107223	Female	43	9.6
123050	107259	Female	43	9.6
123145	107282	Female	43	9.6
123163	107304	Female	43	9.6
123227	107320	Female	43	9.6
123219	107326	Female	43	9.6
123244	107326	Female	43	9.6
123261	107344	Female	43	9.6
123295	107328	Female	43	9.6
123272	107300	Female	43	9.6
123251	107265	Female	43	9.6
123223	107252	Female	43	9.6
123245	107274	Female	43	9.6
123231	107229	Female	43	9.6
123108	107169	Female	43	9.6
123012	107143	Female	43	9.6
122974	107142	Female	43	9.6
122958	107140	Female	43	9.6
122945	107137	Female	43	9.6
122974	107146	Female	43	9.6
123000	107172	Female	43	9.6
123068	107178	Female	43	9.6
123056	107188	Female	43	9.6
123109	107205	Female	43	9.6
123134	107236	Female	43	9.6
123180	107242	Female	43	9.6
123193	107265	Female	43	9.6
123222	107265	Female	43	9.6
123233	107271	Female	43	9.6
123247	107257	Female	43	9.6
123231	107250	Female	43	9.6
123250	107263	Female	43	9.6
123250	107250	Female	43	9.6
123185	107204	Female	43	9.6
123051	107126	Female	43	9.6
122991	107140	Female	43	9.6
122956	107118	Female	43	9.6
122953	107128	Female	43	9.6
122973	107136	Female	43	9.6
123038	107185	Female	43	9.6
123089	107183	Female	43	9.6
123126	107211	Female	43	9.6
123137	107194	Female	43	9.6
123154	107215	Female	43	9.6
123163	107204	Female	43	9.6
123196	107231	Female	43	9.6
123197	107226	Female	43	9.6
123224	107227	Female	43	9.6
123218	107230	Female	43	9.6
123270	107268	Female	43	9.6
123310	107298	Female	43	9.6
123387	107324	Female	43	9.6
123352	107296	Female	43	9.6
123297	107224	Female	43	9.6
123151	107203	Female	43	9.6
123160	107197	Female	43	9.6
123087	107161	Female	43	9.6
123052	107140	Female	43	9.6
123014	107131	Female	43	9.6
123079	107145	Female	43	9.6
123083	107154	Female	43	9.6
123145	107199	Female	43	9.6
123194	107262	Female	43	9.6
123273	107281	Female	43	9.6
123261	107278	Female	43	9.6
123297	107265	Female	43	9.6
123262	107258	Female	43	9.6
123290	107265	Female	43	9.6
123290	107290	Female	43	9.6
123350	107282	Female	43	9.6
123312	107279	Female	43	9.6
123353	107261	Female	43	9.6
123324	107286	Female	43	9.6
123350	107259	Female	43	9.6
123228	107247	Female	43	9.6
123219	107236	Female	43	9.6
123163	107225	Female	43	9.6
123178	107213	Female	43	9.6
123178	107243	Female	43	9.6
123275	107267	Female	43	9.6
123279	107289	Female	43	9.6
123350	107299	Female	43	9.6
