# Supplementary material for: An approach to machine learning-based non-invasive hemoglobin estimation using multi-wavelength PPG signal features
Source: Front Physiol. 2026 Apr 21;17:1637455. doi: 10.3389/fphys.2026.1637455 (PMC13139029; doi:10.3389/fphys.2026.1637455)
Supplement: Supplementary file 1 [file DataSheet1.zip › code/61.csv]

Red (a.u)	Infra Red (a.u)	Gender	Age	Hemoglobin (g/dL)
108462	97570	Female	23	11.8
108510	97598	Female	23	11.8
108534	97581	Female	23	11.8
108572	97615	Female	23	11.8
108652	97642	Female	23	11.8
108743	97676	Female	23	11.8
108849	97720	Female	23	11.8
108945	97750	Female	23	11.8
109044	97806	Female	23	11.8
109162	97844	Female	23	11.8
109267	97869	Female	23	11.8
109212	97784	Female	23	11.8
109006	97730	Female	23	11.8
108850	97665	Female	23	11.8
108738	97641	Female	23	11.8
108640	97571	Female	23	11.8
108553	97568	Female	23	11.8
108570	97568	Female	23	11.8
108633	97615	Female	23	11.8
108679	97622	Female	23	11.8
108751	97659	Female	23	11.8
108816	97681	Female	23	11.8
108920	97733	Female	23	11.8
109007	97767	Female	23	11.8
109132	97814	Female	23	11.8
109217	97863	Female	23	11.8
109351	97907	Female	23	11.8
109420	97945	Female	23	11.8
109510	97928	Female	23	11.8
109350	97859	Female	23	11.8
109208	97792	Female	23	11.8
109076	97777	Female	23	11.8
109038	97738	Female	23	11.8
108924	97714	Female	23	11.8
108951	97709	Female	23	11.8
108956	97745	Female	23	11.8
109073	97764	Female	23	11.8
109067	97780	Female	23	11.8
109168	97803	Female	23	11.8
109209	97844	Female	23	11.8
109324	97870	Female	23	11.8
109377	97920	Female	23	11.8
109481	97939	Female	23	11.8
109557	97976	Female	23	11.8
109645	98005	Female	23	11.8
109728	98041	Female	23	11.8
109789	98035	Female	23	11.8
109700	97964	Female	23	11.8
109525	97914	Female	23	11.8
109463	97903	Female	23	11.8
109435	97890	Female	23	11.8
109416	97876	Female	23	11.8
109394	97898	Female	23	11.8
109462	97913	Female	23	11.8
109495	97945	Female	23	11.8
109535	97927	Female	23	11.8
109561	97961	Female	23	11.8
109622	97972	Female	23	11.8
109682	98005	Female	23	11.8
109745	98021	Female	23	11.8
109804	98055	Female	23	11.8
109880	98077	Female	23	11.8
109944	98107	Female	23	11.8
109982	98087	Female	23	11.8
109836	98006	Female	23	11.8
109681	97959	Female	23	11.8
109601	97929	Female	23	11.8
109550	97917	Female	23	11.8
109520	97890	Female	23	11.8
109498	97915	Female	23	11.8
109555	97920	Female	23	11.8
109597	97951	Female	23	11.8
109626	97934	Female	23	11.8
109662	97974	Female	23	11.8
109732	97982	Female	23	11.8
109790	98016	Female	23	11.8
109864	98021	Female	23	11.8
109917	98069	Female	23	11.8
109963	98078	Female	23	11.8
110038	98123	Female	23	11.8
110078	98125	Female	23	11.8
110076	98080	Female	23	11.8
109864	98003	Female	23	11.8
109769	97962	Female	23	11.8
109670	97935	Female	23	11.8
109633	97910	Female	23	11.8
109551	97888	Female	23	11.8
109556	97892	Female	23	11.8
109571	97909	Female	23	11.8
109642	97905	Female	23	11.8
109615	97929	Female	23	11.8
109699	97938	Female	23	11.8
109713	97969	Female	23	11.8
109817	97990	Female	23	11.8
109836	98027	Female	23	11.8
109930	98032	Female	23	11.8
109941	98069	Female	23	11.8
110050	98091	Female	23	11.8
110088	98111	Female	23	11.8
110050	98049	Female	23	11.8
109872	97981	Female	23	11.8
109750	97946	Female	23	11.8
109695	97913	Female	23	11.8
109617	97895	Female	23	11.8
109570	97879	Female	23	11.8
109572	97896	Female	23	11.8
109619	97899	Female	23	11.8
109637	97919	Female	23	11.8
109681	97923	Female	23	11.8
109682	97956	Female	23	11.8
109738	97963	Female	23	11.8
109782	98007	Female	23	11.8
109857	98013	Female	23	11.8
109902	98053	Female	23	11.8
109970	98077	Female	23	11.8
110037	98101	Female	23	11.8
110028	98047	Female	23	11.8
109836	97984	Female	23	11.8
109711	97937	Female	23	11.8
109615	97916	Female	23	11.8
109550	97884	Female	23	11.8
109504	97876	Female	23	11.8
109500	97902	Female	23	11.8
109550	97918	Female	23	11.8
109549	97944	Female	23	11.8
109594	97932	Female	23	11.8
109625	97971	Female	23	11.8
109680	97969	Female	23	11.8
109732	98016	Female	23	11.8
109801	98034	Female	23	11.8
109865	98075	Female	23	11.8
109932	98094	Female	23	11.8
110000	98120	Female	23	11.8
109877	98012	Female	23	11.8
109679	97954	Female	23	11.8
109520	97918	Female	23	11.8
109446	97877	Female	23	11.8
109300	97831	Female	23	11.8
109284	97828	Female	23	11.8
109257	97853	Female	23	11.8
109335	97861	Female	23	11.8
109314	97891	Female	23	11.8
109384	97892	Female	23	11.8
109384	97930	Female	23	11.8
109490	97945	Female	23	11.8
109509	97994	Female	23	11.8
109623	98019	Female	23	11.8
109651	98057	Female	23	11.8
109765	98081	Female	23	11.8
109791	98114	Female	23	11.8
109758	98042	Female	23	11.8
109523	97965	Female	23	11.8
109358	97905	Female	23	11.8
109225	97874	Female	23	11.8
109127	97824	Female	23	11.8
109044	97817	Female	23	11.8
109033	97832	Female	23	11.8
109089	97843	Female	23	11.8
109120	97861	Female	23	11.8
109169	97880	Female	23	11.8
109209	97921	Female	23	11.8
109300	97948	Female	23	11.8
109362	97998	Female	23	11.8
109452	98026	Female	23	11.8
109519	98073	Female	23	11.8
109625	98093	Female	23	11.8
109700	98133	Female	23	11.8
109718	98080	Female	23	11.8
109529	98002	Female	23	11.8
109354	97953	Female	23	11.8
109244	97920	Female	23	11.8
109170	97885	Female	23	11.8
109101	97871	Female	23	11.8
109089	97913	Female	23	11.8
109164	97920	Female	23	11.8
109200	97951	Female	23	11.8
109242	97959	Female	23	11.8
109297	97997	Female	23	11.8
109382	98021	Female	23	11.8
109466	98074	Female	23	11.8
109562	98093	Female	23	11.8
109641	98143	Female	23	11.8
109735	98170	Female	23	11.8
109821	98204	Female	23	11.8
109768	98118	Female	23	11.8
109587	98065	Female	23	11.8
109435	98021	Female	23	11.8
109372	98006	Female	23	11.8
109282	97971	Female	23	11.8
109247	97996	Female	23	11.8
109264	97992	Female	23	11.8
109343	98029	Female	23	11.8
109369	98038	Female	23	11.8
109430	98067	Female	23	11.8
109456	98081	Female	23	11.8
109567	98111	Female	23	11.8
109604	98142	Female	23	11.8
109735	98175	Female	23	11.8
109756	98221	Female	23	11.8
109883	98249	Female	23	11.8
109932	98219	Female	23	11.8
109980	97952	Female	23	11.8
109797	97873	Female	23	11.8
109662	97822	Female	23	11.8
109527	97793	Female	23	11.8
109469	97766	Female	23	11.8
109396	97747	Female	23	11.8
109375	97738	Female	23	11.8
109400	97773	Female	23	11.8
109471	97781	Female	23	11.8
109511	97783	Female	23	11.8
109559	97806	Female	23	11.8
109614	97834	Female	23	11.8
109673	97870	Female	23	11.8
109758	97900	Female	23	11.8
109832	97932	Female	23	11.8
109908	97949	Female	23	11.8
109971	97993	Female	23	11.8
110047	98021	Female	23	11.8
110133	98057	Female	23	11.8
110063	97968	Female	23	11.8
109875	97929	Female	23	11.8
109776	97869	Female	23	11.8
109693	97838	Female	23	11.8
109624	97808	Female	23	11.8
109561	97791	Female	23	11.8
109566	97820	Female	23	11.8
109625	97828	Female	23	11.8
109646	97847	Female	23	11.8
109683	97849	Female	23	11.8
109722	97881	Female	23	11.8
109787	97899	Female	23	11.8
109842	97944	Female	23	11.8
109926	97952	Female	23	11.8
109996	97993	Female	23	11.8
110056	97990	Female	23	11.8
110125	98044	Female	23	11.8
110206	98048	Female	23	11.8
110260	98080	Female	23	11.8
110180	97978	Female	23	11.8
110003	97939	Female	23	11.8
109881	97887	Female	23	11.8
109823	97879	Female	23	11.8
109747	97845	Female	23	11.8
109735	97855	Female	23	11.8
109729	97862	Female	23	11.8
109790	97858	Female	23	11.8
109771	97862	Female	23	11.8
109847	97872	Female	23	11.8
109825	97901	Female	23	11.8
