# Supplementary material for: An approach to machine learning-based non-invasive hemoglobin estimation using multi-wavelength PPG signal features
Source: Front Physiol. 2026 Apr 21;17:1637455. doi: 10.3389/fphys.2026.1637455 (PMC13139029; doi:10.3389/fphys.2026.1637455)
Supplement: Supplementary file 1 [file DataSheet1.zip › code/62.csv]

Red (a.u)	Infra Red (a.u)	Gender	Age	Hemoglobin (g/dL)
107301	90467	Male	54	13.4
107321	90460	Male	54	13.4
107340	90475	Male	54	13.4
107312	90476	Male	54	13.4
107342	90482	Male	54	13.4
107299	90465	Male	54	13.4
107339	90460	Male	54	13.4
107285	90474	Male	54	13.4
107298	90464	Male	54	13.4
107274	90465	Male	54	13.4
107287	90464	Male	54	13.4
107297	90463	Male	54	13.4
107291	90480	Male	54	13.4
107311	90474	Male	54	13.4
107300	90486	Male	54	13.4
107314	90471	Male	54	13.4
107306	90467	Male	54	13.4
107311	90467	Male	54	13.4
107293	90459	Male	54	13.4
107289	90466	Male	54	13.4
107311	90444	Male	54	13.4
107325	90465	Male	54	13.4
107316	90451	Male	54	13.4
107328	90466	Male	54	13.4
107296	90440	Male	54	13.4
107313	90427	Male	54	13.4
107257	90437	Male	54	13.4
107280	90426	Male	54	13.4
107236	90421	Male	54	13.4
107247	90409	Male	54	13.4
107245	90403	Male	54	13.4
107235	90408	Male	54	13.4
107256	90409	Male	54	13.4
107233	90417	Male	54	13.4
107248	90426	Male	54	13.4
107252	90419	Male	54	13.4
107247	90418	Male	54	13.4
107252	90405	Male	54	13.4
107238	90420	Male	54	13.4
107246	90398	Male	54	13.4
107250	90421	Male	54	13.4
107253	90417	Male	54	13.4
107265	90427	Male	54	13.4
107256	90424	Male	54	13.4
107269	90435	Male	54	13.4
107256	90426	Male	54	13.4
107278	90415	Male	54	13.4
107243	90425	Male	54	13.4
107281	90422	Male	54	13.4
107249	90422	Male	54	13.4
107278	90418	Male	54	13.4
107291	90415	Male	54	13.4
107283	90402	Male	54	13.4
107289	90406	Male	54	13.4
107285	90415	Male	54	13.4
107302	90397	Male	54	13.4
107282	90406	Male	54	13.4
107273	90396	Male	54	13.4
107289	90401	Male	54	13.4
107301	90413	Male	54	13.4
107299	90409	Male	54	13.4
107316	90423	Male	54	13.4
107319	90385	Male	54	13.4
107322	90420	Male	54	13.4
107305	90411	Male	54	13.4
107322	90410	Male	54	13.4
107299	90395	Male	54	13.4
107323	90380	Male	54	13.4
107245	90383	Male	54	13.4
107261	90370	Male	54	13.4
107256	90371	Male	54	13.4
107261	90378	Male	54	13.4
107274	90374	Male	54	13.4
107275	90388	Male	54	13.4
107262	90376	Male	54	13.4
107249	90384	Male	54	13.4
107264	90395	Male	54	13.4
107264	90410	Male	54	13.4
107313	90407	Male	54	13.4
107339	90416	Male	54	13.4
107358	90436	Male	54	13.4
107354	90417	Male	54	13.4
107357	90442	Male	54	13.4
107365	90427	Male	54	13.4
107378	90456	Male	54	13.4
107371	90459	Male	54	13.4
107392	90478	Male	54	13.4
107367	90466	Male	54	13.4
107378	90467	Male	54	13.4
107335	90459	Male	54	13.4
107376	90463	Male	54	13.4
107347	90480	Male	54	13.4
107379	90482	Male	54	13.4
107377	90519	Male	54	13.4
107452	90507	Male	54	13.4
107436	90513	Male	54	13.4
107455	90499	Male	54	13.4
107446	90498	Male	54	13.4
107455	90498	Male	54	13.4
107450	90501	Male	54	13.4
107438	90506	Male	54	13.4
107450	90497	Male	54	13.4
107454	90503	Male	54	13.4
107455	90515	Male	54	13.4
107456	90510	Male	54	13.4
107454	90522	Male	54	13.4
107457	90487	Male	54	13.4
107468	90500	Male	54	13.4
107459	90473	Male	54	13.4
107458	90483	Male	54	13.4
107435	90462	Male	54	13.4
107444	90460	Male	54	13.4
107388	90446	Male	54	13.4
107410	90446	Male	54	13.4
107358	90444	Male	54	13.4
107361	90441	Male	54	13.4
107358	90440	Male	54	13.4
107362	90431	Male	54	13.4
107354	90436	Male	54	13.4
107340	90446	Male	54	13.4
107362	90450	Male	54	13.4
107366	90450	Male	54	13.4
107363	90461	Male	54	13.4
107376	90452	Male	54	13.4
107368	90479	Male	54	13.4
107384	90457	Male	54	13.4
107394	90482	Male	54	13.4
107394	90464	Male	54	13.4
107413	90516	Male	54	13.4
107442	90545	Male	54	13.4
107497	90557	Male	54	13.4
107462	90550	Male	54	13.4
107478	90543	Male	54	13.4
107434	90550	Male	54	13.4
107451	90533	Male	54	13.4
107414	90534	Male	54	13.4
107429	90522	Male	54	13.4
107408	90499	Male	54	13.4
107394	90502	Male	54	13.4
107395	90490	Male	54	13.4
107374	90486	Male	54	13.4
107382	90467	Male	54	13.4
107351	90429	Male	54	13.4
107303	90438	Male	54	13.4
107267	90386	Male	54	13.4
107229	90384	Male	54	13.4
107203	90348	Male	54	13.4
107197	90346	Male	54	13.4
107192	90328	Male	54	13.4
107195	90348	Male	54	13.4
107161	90337	Male	54	13.4
107190	90340	Male	54	13.4
107165	90347	Male	54	13.4
107214	90353	Male	54	13.4
107185	90378	Male	54	13.4
107214	90364	Male	54	13.4
107219	90373	Male	54	13.4
107253	90375	Male	54	13.4
107254	90379	Male	54	13.4
107242	90379	Male	54	13.4
107272	90374	Male	54	13.4
107270	90373	Male	54	13.4
107270	90387	Male	54	13.4
107291	90361	Male	54	13.4
107292	90381	Male	54	13.4
107281	90355	Male	54	13.4
107278	90363	Male	54	13.4
107271	90345	Male	54	13.4
107268	90343	Male	54	13.4
107229	90333	Male	54	13.4
107268	90328	Male	54	13.4
107217	90337	Male	54	13.4
107251	90330	Male	54	13.4
107212	90341	Male	54	13.4
107237	90325	Male	54	13.4
107247	90334	Male	54	13.4
107251	90334	Male	54	13.4
107265	90324	Male	54	13.4
107251	90325	Male	54	13.4
107251	90322	Male	54	13.4
107245	90329	Male	54	13.4
107254	90329	Male	54	13.4
107255	90327	Male	54	13.4
107250	90326	Male	54	13.4
107274	90309	Male	54	13.4
107274	90322	Male	54	13.4
107263	90308	Male	54	13.4
107252	90305	Male	54	13.4
107243	90312	Male	54	13.4
107258	90311	Male	54	13.4
107251	90316	Male	54	13.4
107283	90329	Male	54	13.4
107258	90339	Male	54	13.4
107302	90333	Male	54	13.4
107257	90353	Male	54	13.4
107279	90343	Male	54	13.4
107267	90349	Male	54	13.4
107277	90350	Male	54	13.4
107286	90341	Male	54	13.4
107269	90350	Male	54	13.4
107285	90346	Male	54	13.4
107281	90337	Male	54	13.4
107298	90352	Male	54	13.4
107283	90329	Male	54	13.4
107285	90333	Male	54	13.4
107290	90309	Male	54	13.4
107295	90317	Male	54	13.4
107274	90306	Male	54	13.4
107280	90321	Male	54	13.4
107260	90324	Male	54	13.4
107289	90316	Male	54	13.4
107261	90307	Male	54	13.4
107295	90314	Male	54	13.4
107247	90320	Male	54	13.4
107267	90302	Male	54	13.4
107225	90298	Male	54	13.4
107224	90260	Male	54	13.4
107221	90243	Male	54	13.4
107193	90255	Male	54	13.4
107205	90241	Male	54	13.4
107195	90254	Male	54	13.4
107202	90253	Male	54	13.4
107185	90230	Male	54	13.4
107167	90228	Male	54	13.4
107156	90207	Male	54	13.4
107154	90234	Male	54	13.4
107145	90204	Male	54	13.4
107158	90225	Male	54	13.4
107143	90228	Male	54	13.4
107150	90237	Male	54	13.4
107126	90235	Male	54	13.4
107161	90239	Male	54	13.4
107128	90242	Male	54	13.4
107173	90246	Male	54	13.4
107150	90253	Male	54	13.4
107173	90247	Male	54	13.4
107174	90238	Male	54	13.4
107178	90240	Male	54	13.4
107178	90227	Male	54	13.4
107183	90244	Male	54	13.4
107208	90231	Male	54	13.4
107213	90214	Male	54	13.4
107203	90214	Male	54	13.4
107188	90201	Male	54	13.4
107180	90211	Male	54	13.4
107177	90188	Male	54	13.4
107194	90201	Male	54	13.4
107188	90191	Male	54	13.4
107210	90201	Male	54	13.4
107184	90163	Male	54	13.4
