# Supplementary material for: An approach to machine learning-based non-invasive hemoglobin estimation using multi-wavelength PPG signal features
Source: Front Physiol. 2026 Apr 21;17:1637455. doi: 10.3389/fphys.2026.1637455 (PMC13139029; doi:10.3389/fphys.2026.1637455)
Supplement: Supplementary file 1 [file DataSheet1.zip › code/63.csv]

Red (a.u)	Infra Red (a.u)	Gender	Age	Hemoglobin (g/dL)
103763	96116	Female	22	9.9
103845	96146	Female	22	9.9
103920	96156	Female	22	9.9
103945	96179	Female	22	9.9
103987	96186	Female	22	9.9
104086	96233	Female	22	9.9
104174	96264	Female	22	9.9
104319	96306	Female	22	9.9
104387	96352	Female	22	9.9
104466	96380	Female	22	9.9
104564	96408	Female	22	9.9
104643	96452	Female	22	9.9
104740	96501	Female	22	9.9
104810	96432	Female	22	9.9
104466	96239	Female	22	9.9
103912	96083	Female	22	9.9
103738	96076	Female	22	9.9
103706	96083	Female	22	9.9
103720	96060	Female	22	9.9
103737	96085	Female	22	9.9
103818	96136	Female	22	9.9
103888	96143	Female	22	9.9
103897	96121	Female	22	9.9
103943	96159	Female	22	9.9
104036	96199	Female	22	9.9
104159	96237	Female	22	9.9
104243	96288	Female	22	9.9
104340	96323	Female	22	9.9
104427	96351	Female	22	9.9
104488	96380	Female	22	9.9
104584	96433	Female	22	9.9
104704	96458	Female	22	9.9
104802	96480	Female	22	9.9
104716	96348	Female	22	9.9
104203	96129	Female	22	9.9
103726	96050	Female	22	9.9
103645	96045	Female	22	9.9
103673	96045	Female	22	9.9
103638	96037	Female	22	9.9
103690	96072	Female	22	9.9
103801	96083	Female	22	9.9
103830	96102	Female	22	9.9
103818	96102	Female	22	9.9
103900	96151	Female	22	9.9
103980	96202	Female	22	9.9
104107	96233	Female	22	9.9
104219	96265	Female	22	9.9
104305	96296	Female	22	9.9
104376	96344	Female	22	9.9
104473	96360	Female	22	9.9
104572	96403	Female	22	9.9
104655	96451	Female	22	9.9
104767	96466	Female	22	9.9
104674	96327	Female	22	9.9
104107	96117	Female	22	9.9
103673	96044	Female	22	9.9
103597	96034	Female	22	9.9
103629	96041	Female	22	9.9
103606	96019	Female	22	9.9
103659	96067	Female	22	9.9
103722	96085	Female	22	9.9
103783	96077	Female	22	9.9
103762	96104	Female	22	9.9
103840	96145	Female	22	9.9
103956	96192	Female	22	9.9
104089	96234	Female	22	9.9
104200	96288	Female	22	9.9
104302	96310	Female	22	9.9
104393	96350	Female	22	9.9
104448	96384	Female	22	9.9
104564	96419	Female	22	9.9
104643	96468	Female	22	9.9
104758	96509	Female	22	9.9
104842	96481	Female	22	9.9
104541	96271	Female	22	9.9
103921	96103	Female	22	9.9
103634	96039	Female	22	9.9
103647	96088	Female	22	9.9
103672	96074	Female	22	9.9
103681	96085	Female	22	9.9
103745	96118	Female	22	9.9
103823	96122	Female	22	9.9
103825	96120	Female	22	9.9
103867	96151	Female	22	9.9
103961	96221	Female	22	9.9
104096	96234	Female	22	9.9
104227	96304	Female	22	9.9
104327	96349	Female	22	9.9
104442	96357	Female	22	9.9
104479	96397	Female	22	9.9
104566	96435	Female	22	9.9
104656	96474	Female	22	9.9
104753	96509	Female	22	9.9
104874	96559	Female	22	9.9
104972	96544	Female	22	9.9
104776	96376	Female	22	9.9
104130	96157	Female	22	9.9
103764	96099	Female	22	9.9
103683	96115	Female	22	9.9
103767	96127	Female	22	9.9
103780	96127	Female	22	9.9
103844	96171	Female	22	9.9
103929	96179	Female	22	9.9
103934	96171	Female	22	9.9
103967	96196	Female	22	9.9
104039	96252	Female	22	9.9
104195	96291	Female	22	9.9
104292	96346	Female	22	9.9
104420	96377	Female	22	9.9
104526	96411	Female	22	9.9
104582	96440	Female	22	9.9
104659	96475	Female	22	9.9
104750	96505	Female	22	9.9
104862	96559	Female	22	9.9
104973	96597	Female	22	9.9
105080	96600	Female	22	9.9
104883	96412	Female	22	9.9
104272	96203	Female	22	9.9
103818	96131	Female	22	9.9
103763	96161	Female	22	9.9
103847	96162	Female	22	9.9
103874	96165	Female	22	9.9
103945	96222	Female	22	9.9
104022	96208	Female	22	9.9
104030	96228	Female	22	9.9
104020	96237	Female	22	9.9
104140	96286	Female	22	9.9
104221	96329	Female	22	9.9
104375	96375	Female	22	9.9
104478	96418	Female	22	9.9
104567	96444	Female	22	9.9
104643	96492	Female	22	9.9
104724	96495	Female	22	9.9
104822	96548	Female	22	9.9
104918	96585	Female	22	9.9
105047	96621	Female	22	9.9
105099	96646	Female	22	9.9
104951	96456	Female	22	9.9
104300	96233	Female	22	9.9
103855	96160	Female	22	9.9
103805	96195	Female	22	9.9
103884	96181	Female	22	9.9
103926	96206	Female	22	9.9
103973	96246	Female	22	9.9
104073	96243	Female	22	9.9
104041	96257	Female	22	9.9
104048	96271	Female	22	9.9
104149	96303	Female	22	9.9
104266	96360	Female	22	9.9
104403	96410	Female	22	9.9
104529	96429	Female	22	9.9
104645	96486	Female	22	9.9
104698	96490	Female	22	9.9
104787	96530	Female	22	9.9
104852	96585	Female	22	9.9
104982	96618	Female	22	9.9
105086	96658	Female	22	9.9
105112	96591	Female	22	9.9
104648	96350	Female	22	9.9
104058	96189	Female	22	9.9
103825	96198	Female	22	9.9
103874	96219	Female	22	9.9
103973	96223	Female	22	9.9
103990	96268	Female	22	9.9
104111	96284	Female	22	9.9
104112	96279	Female	22	9.9
104100	96290	Female	22	9.9
104161	96316	Female	22	9.9
104267	96361	Female	22	9.9
104404	96417	Female	22	9.9
104531	96440	Female	22	9.9
104645	96488	Female	22	9.9
104674	96515	Female	22	9.9
104781	96541	Female	22	9.9
104886	96566	Female	22	9.9
104956	96616	Female	22	9.9
104975	96510	Female	22	9.9
104465	96270	Female	22	9.9
103935	96181	Female	22	9.9
103777	96154	Female	22	9.9
103857	96201	Female	22	9.9
103886	96213	Female	22	9.9
103991	96243	Female	22	9.9
104067	96266	Female	22	9.9
104079	96271	Female	22	9.9
104101	96281	Female	22	9.9
104165	96309	Female	22	9.9
104277	96374	Female	22	9.9
104417	96407	Female	22	9.9
104568	96460	Female	22	9.9
104650	96482	Female	22	9.9
104746	96519	Female	22	9.9
104797	96562	Female	22	9.9
104924	96597	Female	22	9.9
105023	96624	Female	22	9.9
105038	96553	Female	22	9.9
104585	96337	Female	22	9.9
104099	96217	Female	22	9.9
103938	96231	Female	22	9.9
103998	96237	Female	22	9.9
104046	96259	Female	22	9.9
104095	96294	Female	22	9.9
104194	96299	Female	22	9.9
104187	96295	Female	22	9.9
104169	96316	Female	22	9.9
104242	96351	Female	22	9.9
104360	96376	Female	22	9.9
104483	96443	Female	22	9.9
104594	96462	Female	22	9.9
104711	96471	Female	22	9.9
104734	96531	Female	22	9.9
104841	96560	Female	22	9.9
104938	96573	Female	22	9.9
104870	96471	Female	22	9.9
104394	96264	Female	22	9.9
104013	96205	Female	22	9.9
103955	96223	Female	22	9.9
104023	96207	Female	22	9.9
104021	96228	Female	22	9.9
104060	96254	Female	22	9.9
104163	96265	Female	22	9.9
104141	96280	Female	22	9.9
104159	96289	Female	22	9.9
104234	96319	Female	22	9.9
104359	96358	Female	22	9.9
104463	96416	Female	22	9.9
104574	96416	Female	22	9.9
104663	96455	Female	22	9.9
104709	96491	Female	22	9.9
104840	96529	Female	22	9.9
104876	96558	Female	22	9.9
104855	96448	Female	22	9.9
104393	96254	Female	22	9.9
103990	96189	Female	22	9.9
103936	96188	Female	22	9.9
103935	96174	Female	22	9.9
103925	96185	Female	22	9.9
103947	96206	Female	22	9.9
104058	96230	Female	22	9.9
104057	96241	Female	22	9.9
104087	96262	Female	22	9.9
104163	96286	Female	22	9.9
104252	96320	Female	22	9.9
104369	96387	Female	22	9.9
104473	96393	Female	22	9.9
104576	96433	Female	22	9.9
104632	96465	Female	22	9.9
104748	96492	Female	22	9.9
104796	96539	Female	22	9.9
