# Supplementary material for: An approach to machine learning-based non-invasive hemoglobin estimation using multi-wavelength PPG signal features
Source: Front Physiol. 2026 Apr 21;17:1637455. doi: 10.3389/fphys.2026.1637455 (PMC13139029; doi:10.3389/fphys.2026.1637455)
Supplement: Supplementary file 1 [file DataSheet1.zip › code/64.csv]

Red (a.u)	Infra Red (a.u)	Gender	Age	Hemoglobin (g/dL)
108176	100436	Female	46	12
108089	100400	Female	46	12
108037	100413	Female	46	12
108135	100489	Female	46	12
108326	100522	Female	46	12
108473	100603	Female	46	12
108585	100643	Female	46	12
108733	100697	Female	46	12
108824	100759	Female	46	12
109013	100826	Female	46	12
109113	100885	Female	46	12
109228	100935	Female	46	12
109345	100980	Female	46	12
109474	101031	Female	46	12
109579	101075	Female	46	12
109687	101128	Female	46	12
109822	101186	Female	46	12
109955	101249	Female	46	12
110096	101248	Female	46	12
109912	101039	Female	46	12
109256	100781	Female	46	12
108697	100607	Female	46	12
108478	100572	Female	46	12
108387	100554	Female	46	12
108368	100575	Female	46	12
108409	100608	Female	46	12
108604	100673	Female	46	12
108674	100710	Female	46	12
108794	100748	Female	46	12
108904	100827	Female	46	12
109074	100899	Female	46	12
109247	100965	Female	46	12
109411	101053	Female	46	12
109587	101111	Female	46	12
109744	101183	Female	46	12
109903	101252	Female	46	12
110043	101299	Female	46	12
110151	101356	Female	46	12
110260	101365	Female	46	12
110375	101430	Female	46	12
110485	101459	Female	46	12
110465	101333	Female	46	12
109927	101045	Female	46	12
109271	100824	Female	46	12
108883	100755	Female	46	12
108787	100713	Female	46	12
108748	100740	Female	46	12
108846	100800	Female	46	12
109028	100855	Female	46	12
109127	100900	Female	46	12
109214	100927	Female	46	12
109300	100980	Female	46	12
109456	101040	Female	46	12
109615	101100	Female	46	12
109778	101176	Female	46	12
109891	101196	Female	46	12
110011	101258	Female	46	12
110095	101286	Female	46	12
110173	101313	Female	46	12
110224	101340	Female	46	12
110358	101377	Female	46	12
110431	101448	Female	46	12
110582	101475	Female	46	12
110530	101349	Female	46	12
110051	101087	Female	46	12
109491	100909	Female	46	12
109209	100864	Female	46	12
109136	100845	Female	46	12
109129	100873	Female	46	12
109264	100924	Female	46	12
109413	100970	Female	46	12
109486	101012	Female	46	12
109551	101018	Female	46	12
109656	101088	Female	46	12
109775	101131	Female	46	12
109906	101189	Female	46	12
110001	101245	Female	46	12
110147	101282	Female	46	12
110224	101328	Female	46	12
110360	101357	Female	46	12
110441	101419	Female	46	12
110581	101466	Female	46	12
110711	101514	Female	46	12
110842	101564	Female	46	12
110781	101409	Female	46	12
110250	101177	Female	46	12
109742	101016	Female	46	12
109496	100966	Female	46	12
109435	100952	Female	46	12
109414	100948	Female	46	12
109472	101007	Female	46	12
109598	101035	Female	46	12
109641	101056	Female	46	12
109659	101070	Female	46	12
109755	101101	Female	46	12
109798	101140	Female	46	12
109947	101176	Female	46	12
110003	101233	Female	46	12
110120	101260	Female	46	12
110208	101301	Female	46	12
110313	101346	Female	46	12
110414	101387	Female	46	12
110515	101445	Female	46	12
110632	101489	Female	46	12
110761	101512	Female	46	12
110778	101429	Female	46	12
110284	101137	Female	46	12
109675	100949	Female	46	12
109339	100862	Female	46	12
109240	100853	Female	46	12
109179	100855	Female	46	12
109257	100890	Female	46	12
109345	100949	Female	46	12
109439	100967	Female	46	12
109485	100988	Female	46	12
109549	101037	Female	46	12
109649	101078	Female	46	12
109767	101138	Female	46	12
109921	101191	Female	46	12
110055	101244	Female	46	12
110177	101305	Female	46	12
110284	101340	Female	46	12
110395	101385	Female	46	12
110500	101433	Female	46	12
110643	101491	Female	46	12
110729	101498	Female	46	12
110579	101296	Female	46	12
109915	101042	Female	46	12
109394	100875	Female	46	12
109121	100832	Female	46	12
109039	100812	Female	46	12
109016	100829	Female	46	12
109088	100895	Female	46	12
109270	100955	Female	46	12
109364	100979	Female	46	12
109458	101023	Female	46	12
109536	101057	Female	46	12
109647	101117	Female	46	12
109770	101148	Female	46	12
109925	101231	Female	46	12
110043	101269	Female	46	12
110176	101315	Female	46	12
110227	101353	Female	46	12
110347	101373	Female	46	12
110394	101423	Female	46	12
110496	101454	Female	46	12
110606	101481	Female	46	12
110534	101334	Female	46	12
109961	101037	Female	46	12
109274	100851	Female	46	12
108910	100735	Female	46	12
108738	100680	Female	46	12
108640	100673	Female	46	12
108668	100724	Female	46	12
108853	100809	Female	46	12
109005	100828	Female	46	12
109081	100868	Female	46	12
109148	100894	Female	46	12
109257	100946	Female	46	12
109334	100989	Female	46	12
109491	101044	Female	46	12
109579	101099	Female	46	12
109698	101136	Female	46	12
109805	101175	Female	46	12
109890	101215	Female	46	12
109963	101229	Female	46	12
110081	101297	Female	46	12
110215	101337	Female	46	12
110305	101302	Female	46	12
109986	101074	Female	46	12
109309	100810	Female	46	12
108847	100694	Female	46	12
108644	100632	Female	46	12
108558	100628	Female	46	12
108506	100649	Female	46	12
108660	100711	Female	46	12
108776	100771	Female	46	12
108910	100788	Female	46	12
108968	100848	Female	46	12
109104	100904	Female	46	12
109212	100928	Female	46	12
109309	100984	Female	46	12
109417	101010	Female	46	12
109519	101066	Female	46	12
109628	101094	Female	46	12
109738	101151	Female	46	12
109864	101220	Female	46	12
109991	101236	Female	46	12
110115	101301	Female	46	12
110220	101316	Female	46	12
110152	101171	Female	46	12
109542	100901	Female	46	12
108887	100684	Female	46	12
108528	100626	Female	46	12
108443	100593	Female	46	12
108356	100613	Female	46	12
108463	100665	Female	46	12
108632	100729	Female	46	12
108728	100768	Female	46	12
108797	100795	Female	46	12
108874	100844	Female	46	12
109005	100889	Female	46	12
109132	100934	Female	46	12
109261	100987	Female	46	12
109350	101001	Female	46	12
109460	101071	Female	46	12
109563	101102	Female	46	12
109672	101163	Female	46	12
109758	101197	Female	46	12
109924	101249	Female	46	12
109984	101252	Female	46	12
109772	101036	Female	46	12
109053	100768	Female	46	12
108546	100633	Female	46	12
108333	100586	Female	46	12
108243	100582	Female	46	12
108243	100611	Female	46	12
108379	100693	Female	46	12
108582	100760	Female	46	12
108668	100769	Female	46	12
108732	100823	Female	46	12
108830	100829	Female	46	12
108965	100908	Female	46	12
109086	100958	Female	46	12
109231	101015	Female	46	12
109328	101051	Female	46	12
109479	101099	Female	46	12
109560	101143	Female	46	12
109668	101179	Female	46	12
109773	101215	Female	46	12
109885	101285	Female	46	12
109929	101216	Female	46	12
109512	100952	Female	46	12
108827	100713	Female	46	12
108354	100587	Female	46	12
108170	100549	Female	46	12
108066	100509	Female	46	12
108065	100555	Female	46	12
108225	100634	Female	46	12
108422	100689	Female	46	12
108484	100731	Female	46	12
108599	100765	Female	46	12
108681	100825	Female	46	12
108839	100876	Female	46	12
108995	100931	Female	46	12
109121	101002	Female	46	12
109255	101033	Female	46	12
109344	101076	Female	46	12
109447	101111	Female	46	12
