# Supplementary material for: An approach to machine learning-based non-invasive hemoglobin estimation using multi-wavelength PPG signal features
Source: Front Physiol. 2026 Apr 21;17:1637455. doi: 10.3389/fphys.2026.1637455 (PMC13139029; doi:10.3389/fphys.2026.1637455)
Supplement: Supplementary file 1 [file DataSheet1.zip › code/65.csv]

Red (a.u)	Infra Red (a.u)	Gender	Age	Hemoglobin (g/dL)
82515	64794	Male	32	14.4
82522	64802	Male	32	14.4
82510	64814	Male	32	14.4
82576	64822	Male	32	14.4
82622	64843	Male	32	14.4
82672	64862	Male	32	14.4
82742	64896	Male	32	14.4
82801	64887	Male	32	14.4
82865	64893	Male	32	14.4
82881	64917	Male	32	14.4
82789	64827	Male	32	14.4
82423	64702	Male	32	14.4
82148	64667	Male	32	14.4
82129	64688	Male	32	14.4
82217	64709	Male	32	14.4
82338	64749	Male	32	14.4
82402	64761	Male	32	14.4
82467	64779	Male	32	14.4
82487	64798	Male	32	14.4
82510	64798	Male	32	14.4
82570	64823	Male	32	14.4
82588	64846	Male	32	14.4
82689	64862	Male	32	14.4
82757	64872	Male	32	14.4
82797	64891	Male	32	14.4
82862	64932	Male	32	14.4
82931	64940	Male	32	14.4
82970	64905	Male	32	14.4
82649	64774	Male	32	14.4
82315	64699	Male	32	14.4
82206	64700	Male	32	14.4
82256	64717	Male	32	14.4
82387	64775	Male	32	14.4
82482	64798	Male	32	14.4
82542	64801	Male	32	14.4
82526	64794	Male	32	14.4
82499	64795	Male	32	14.4
82536	64829	Male	32	14.4
82607	64825	Male	32	14.4
82693	64847	Male	32	14.4
82704	64874	Male	32	14.4
82769	64891	Male	32	14.4
82829	64904	Male	32	14.4
82885	64920	Male	32	14.4
82947	64913	Male	32	14.4
82748	64791	Male	32	14.4
82404	64691	Male	32	14.4
82207	64670	Male	32	14.4
82194	64704	Male	32	14.4
82318	64748	Male	32	14.4
82440	64760	Male	32	14.4
82521	64772	Male	32	14.4
82477	64776	Male	32	14.4
82487	64770	Male	32	14.4
82517	64778	Male	32	14.4
82552	64807	Male	32	14.4
82616	64839	Male	32	14.4
82683	64836	Male	32	14.4
82767	64862	Male	32	14.4
82774	64873	Male	32	14.4
82830	64905	Male	32	14.4
82885	64913	Male	32	14.4
82899	64857	Male	32	14.4
82601	64733	Male	32	14.4
82231	64670	Male	32	14.4
82148	64672	Male	32	14.4
82177	64692	Male	32	14.4
82273	64730	Male	32	14.4
82393	64770	Male	32	14.4
82453	64747	Male	32	14.4
82462	64762	Male	32	14.4
82423	64776	Male	32	14.4
82484	64784	Male	32	14.4
82544	64794	Male	32	14.4
82589	64812	Male	32	14.4
82667	64850	Male	32	14.4
82735	64867	Male	32	14.4
82815	64872	Male	32	14.4
82823	64903	Male	32	14.4
82882	64909	Male	32	14.4
82771	64795	Male	32	14.4
82401	64685	Male	32	14.4
82198	64675	Male	32	14.4
82201	64697	Male	32	14.4
82329	64738	Male	32	14.4
82429	64773	Male	32	14.4
82499	64794	Male	32	14.4
82518	64794	Male	32	14.4
82532	64778	Male	32	14.4
82562	64800	Male	32	14.4
82593	64832	Male	32	14.4
82676	64852	Male	32	14.4
82731	64865	Male	32	14.4
82804	64882	Male	32	14.4
82870	64923	Male	32	14.4
82912	64933	Male	32	14.4
82997	64932	Male	32	14.4
82924	64840	Male	32	14.4
82549	64749	Male	32	14.4
82329	64725	Male	32	14.4
82324	64732	Male	32	14.4
82450	64785	Male	32	14.4
82538	64828	Male	32	14.4
82654	64842	Male	32	14.4
82655	64827	Male	32	14.4
82637	64827	Male	32	14.4
82656	64854	Male	32	14.4
82714	64861	Male	32	14.4
82796	64873	Male	32	14.4
82827	64904	Male	32	14.4
82896	64930	Male	32	14.4
82962	64940	Male	32	14.4
83017	64946	Male	32	14.4
83075	64973	Male	32	14.4
83066	64923	Male	32	14.4
82790	64800	Male	32	14.4
82490	64748	Male	32	14.4
82427	64775	Male	32	14.4
82520	64817	Male	32	14.4
82661	64843	Male	32	14.4
82753	64850	Male	32	14.4
82740	64862	Male	32	14.4
82732	64864	Male	32	14.4
82743	64873	Male	32	14.4
82790	64875	Male	32	14.4
82855	64907	Male	32	14.4
82913	64919	Male	32	14.4
82979	64943	Male	32	14.4
83017	64945	Male	32	14.4
83053	64982	Male	32	14.4
83117	64999	Male	32	14.4
83133	64923	Male	32	14.4
82862	64824	Male	32	14.4
82503	64775	Male	32	14.4
82424	64769	Male	32	14.4
82479	64797	Male	32	14.4
82571	64818	Male	32	14.4
82667	64866	Male	32	14.4
82709	64845	Male	32	14.4
82719	64843	Male	32	14.4
82686	64843	Male	32	14.4
82740	64882	Male	32	14.4
82799	64905	Male	32	14.4
82850	64903	Male	32	14.4
82926	64927	Male	32	14.4
82941	64956	Male	32	14.4
83011	64960	Male	32	14.4
83059	64988	Male	32	14.4
83045	64928	Male	32	14.4
82771	64826	Male	32	14.4
82477	64765	Male	32	14.4
82415	64770	Male	32	14.4
82434	64800	Male	32	14.4
82562	64841	Male	32	14.4
82655	64860	Male	32	14.4
82692	64842	Male	32	14.4
82701	64853	Male	32	14.4
82672	64873	Male	32	14.4
82729	64882	Male	32	14.4
82804	64902	Male	32	14.4
82837	64917	Male	32	14.4
82912	64966	Male	32	14.4
82981	64953	Male	32	14.4
83044	64974	Male	32	14.4
83052	65005	Male	32	14.4
83048	64950	Male	32	14.4
82765	64827	Male	32	14.4
82491	64776	Male	32	14.4
82435	64797	Male	32	14.4
82509	64822	Male	32	14.4
82643	64864	Male	32	14.4
82720	64872	Male	32	14.4
82718	64884	Male	32	14.4
82717	64888	Male	32	14.4
82745	64877	Male	32	14.4
82800	64905	Male	32	14.4
82813	64933	Male	32	14.4
82887	64938	Male	32	14.4
82953	64952	Male	32	14.4
83016	64976	Male	32	14.4
83061	64996	Male	32	14.4
83099	65007	Male	32	14.4
83140	64963	Male	32	14.4
82863	64852	Male	32	14.4
82558	64808	Male	32	14.4
82483	64804	Male	32	14.4
82542	64829	Male	32	14.4
82670	64874	Male	32	14.4
82733	64900	Male	32	14.4
82782	64882	Male	32	14.4
82759	64877	Male	32	14.4
82744	64874	Male	32	14.4
82777	64905	Male	32	14.4
82841	64913	Male	32	14.4
82926	64934	Male	32	14.4
82931	64943	Male	32	14.4
82985	64971	Male	32	14.4
83036	64999	Male	32	14.4
83074	64973	Male	32	14.4
83141	64967	Male	32	14.4
82889	64861	Male	32	14.4
82583	64774	Male	32	14.4
82424	64759	Male	32	14.4
82453	64787	Male	32	14.4
82565	64827	Male	32	14.4
82666	64858	Male	32	14.4
82724	64849	Male	32	14.4
82689	64845	Male	32	14.4
82673	64850	Male	32	14.4
82711	64879	Male	32	14.4
82786	64874	Male	32	14.4
82842	64898	Male	32	14.4
82865	64929	Male	32	14.4
82931	64937	Male	32	14.4
82990	64954	Male	32	14.4
83021	64965	Male	32	14.4
83069	64961	Male	32	14.4
82973	64874	Male	32	14.4
82631	64768	Male	32	14.4
82357	64724	Male	32	14.4
82316	64747	Male	32	14.4
82414	64775	Male	32	14.4
82516	64797	Male	32	14.4
82602	64817	Male	32	14.4
82581	64822	Male	32	14.4
82581	64812	Male	32	14.4
82596	64811	Male	32	14.4
82645	64841	Male	32	14.4
82706	64872	Male	32	14.4
82782	64883	Male	32	14.4
82862	64902	Male	32	14.4
82862	64919	Male	32	14.4
82927	64932	Male	32	14.4
82977	64942	Male	32	14.4
83010	64916	Male	32	14.4
82812	64808	Male	32	14.4
82424	64712	Male	32	14.4
82286	64700	Male	32	14.4
82280	64721	Male	32	14.4
82368	64770	Male	32	14.4
82495	64812	Male	32	14.4
82560	64785	Male	32	14.4
82562	64793	Male	32	14.4
82536	64810	Male	32	14.4
82587	64827	Male	32	14.4
82651	64839	Male	32	14.4
82724	64864	Male	32	14.4
82798	64885	Male	32	14.4
82858	64920	Male	32	14.4
