# Supplementary material for: An approach to machine learning-based non-invasive hemoglobin estimation using multi-wavelength PPG signal features
Source: Front Physiol. 2026 Apr 21;17:1637455. doi: 10.3389/fphys.2026.1637455 (PMC13139029; doi:10.3389/fphys.2026.1637455)
Supplement: Supplementary file 1 [file DataSheet1.zip › code/66.csv]

Red (a.u)	Infra Red (a.u)	Gender	Age	Hemoglobin (g/dL)
73347	63056	Male	25	14.2
73124	63029	Male	25	14.2
73060	63000	Male	25	14.2
73088	62996	Male	25	14.2
73032	63004	Male	25	14.2
73064	63006	Male	25	14.2
73114	63014	Male	25	14.2
73121	63017	Male	25	14.2
73152	63044	Male	25	14.2
73187	63053	Male	25	14.2
73258	63060	Male	25	14.2
73283	63082	Male	25	14.2
73357	63107	Male	25	14.2
73400	63120	Male	25	14.2
73459	63132	Male	25	14.2
73521	63166	Male	25	14.2
73545	63179	Male	25	14.2
73621	63203	Male	25	14.2
73673	63205	Male	25	14.2
73717	63230	Male	25	14.2
73767	63252	Male	25	14.2
73738	63170	Male	25	14.2
73439	63066	Male	25	14.2
73157	63011	Male	25	14.2
73113	63012	Male	25	14.2
73124	63007	Male	25	14.2
73129	62988	Male	25	14.2
73136	63019	Male	25	14.2
73153	63011	Male	25	14.2
73179	63014	Male	25	14.2
73163	63017	Male	25	14.2
73190	63038	Male	25	14.2
73254	63070	Male	25	14.2
73323	63064	Male	25	14.2
73369	63087	Male	25	14.2
73405	63110	Male	25	14.2
73450	63124	Male	25	14.2
73499	63133	Male	25	14.2
73539	63156	Male	25	14.2
73588	63181	Male	25	14.2
73653	63182	Male	25	14.2
73702	63210	Male	25	14.2
73730	63218	Male	25	14.2
73681	63133	Male	25	14.2
73357	63020	Male	25	14.2
73127	62967	Male	25	14.2
73078	62984	Male	25	14.2
73077	62982	Male	25	14.2
73088	62969	Male	25	14.2
73073	62974	Male	25	14.2
73082	62979	Male	25	14.2
73118	63004	Male	25	14.2
73136	62988	Male	25	14.2
73179	63016	Male	25	14.2
73208	63031	Male	25	14.2
73281	63051	Male	25	14.2
73326	63065	Male	25	14.2
73366	63085	Male	25	14.2
73414	63112	Male	25	14.2
73478	63112	Male	25	14.2
73543	63134	Male	25	14.2
73549	63163	Male	25	14.2
73620	63173	Male	25	14.2
73674	63176	Male	25	14.2
73730	63208	Male	25	14.2
73786	63226	Male	25	14.2
73794	63187	Male	25	14.2
73595	63071	Male	25	14.2
73218	62976	Male	25	14.2
73065	62964	Male	25	14.2
73078	62973	Male	25	14.2
73059	62946	Male	25	14.2
73062	62959	Male	25	14.2
73047	62961	Male	25	14.2
73079	62971	Male	25	14.2
73094	62969	Male	25	14.2
73113	62980	Male	25	14.2
73160	63008	Male	25	14.2
73225	63017	Male	25	14.2
73307	63038	Male	25	14.2
73309	63054	Male	25	14.2
73356	63073	Male	25	14.2
73418	63102	Male	25	14.2
73473	63095	Male	25	14.2
73529	63129	Male	25	14.2
73553	63156	Male	25	14.2
73636	63161	Male	25	14.2
73688	63174	Male	25	14.2
73715	63188	Male	25	14.2
73785	63220	Male	25	14.2
73742	63133	Male	25	14.2
73422	62999	Male	25	14.2
73107	62969	Male	25	14.2
73053	62958	Male	25	14.2
73067	62938	Male	25	14.2
73049	62946	Male	25	14.2
73046	62953	Male	25	14.2
73075	62953	Male	25	14.2
73110	62951	Male	25	14.2
73071	62961	Male	25	14.2
73113	62976	Male	25	14.2
73159	63000	Male	25	14.2
73208	63001	Male	25	14.2
73282	63031	Male	25	14.2
73310	63054	Male	25	14.2
73370	63066	Male	25	14.2
73415	63077	Male	25	14.2
73450	63100	Male	25	14.2
73504	63128	Male	25	14.2
73563	63124	Male	25	14.2
73609	63155	Male	25	14.2
73651	63165	Male	25	14.2
73612	63087	Male	25	14.2
73308	62967	Male	25	14.2
73020	62914	Male	25	14.2
72935	62910	Male	25	14.2
72946	62912	Male	25	14.2
72953	62895	Male	25	14.2
72921	62899	Male	25	14.2
72943	62912	Male	25	14.2
72954	62921	Male	25	14.2
72976	62915	Male	25	14.2
73014	62943	Male	25	14.2
73041	62965	Male	25	14.2
73122	62970	Male	25	14.2
73178	62994	Male	25	14.2
73203	63012	Male	25	14.2
73276	63047	Male	25	14.2
73335	63050	Male	25	14.2
73390	63056	Male	25	14.2
73422	63094	Male	25	14.2
73476	63119	Male	25	14.2
73535	63119	Male	25	14.2
73587	63134	Male	25	14.2
73641	63144	Male	25	14.2
73528	63049	Male	25	14.2
73199	62930	Male	25	14.2
72893	62871	Male	25	14.2
72840	62873	Male	25	14.2
72822	62882	Male	25	14.2
72798	62836	Male	25	14.2
72808	62857	Male	25	14.2
72798	62877	Male	25	14.2
72830	62870	Male	25	14.2
72848	62873	Male	25	14.2
72874	62890	Male	25	14.2
72930	62924	Male	25	14.2
72999	62939	Male	25	14.2
73068	62953	Male	25	14.2
73079	62972	Male	25	14.2
73140	62999	Male	25	14.2
73197	63016	Male	25	14.2
73241	63019	Male	25	14.2
73329	63055	Male	25	14.2
73360	63074	Male	25	14.2
73442	63083	Male	25	14.2
73471	63100	Male	25	14.2
73514	63127	Male	25	14.2
73548	63095	Male	25	14.2
73259	62942	Male	25	14.2
72911	62870	Male	25	14.2
72746	62859	Male	25	14.2
72734	62841	Male	25	14.2
72737	62824	Male	25	14.2
72688	62825	Male	25	14.2
72721	62854	Male	25	14.2
72748	62840	Male	25	14.2
72777	62847	Male	25	14.2
72767	62854	Male	25	14.2
72820	62885	Male	25	14.2
72887	62909	Male	25	14.2
72945	62917	Male	25	14.2
73009	62956	Male	25	14.2
73052	62964	Male	25	14.2
73125	62976	Male	25	14.2
73141	62992	Male	25	14.2
73204	63026	Male	25	14.2
73262	63061	Male	25	14.2
73317	63040	Male	25	14.2
73380	63075	Male	25	14.2
73403	63087	Male	25	14.2
73307	62979	Male	25	14.2
72936	62857	Male	25	14.2
72672	62790	Male	25	14.2
72621	62809	Male	25	14.2
72629	62795	Male	25	14.2
72621	62803	Male	25	14.2
72602	62801	Male	25	14.2
72617	62809	Male	25	14.2
72640	62834	Male	25	14.2
72668	62814	Male	25	14.2
72723	62845	Male	25	14.2
72747	62861	Male	25	14.2
72827	62876	Male	25	14.2
72884	62908	Male	25	14.2
72922	62919	Male	25	14.2
72982	62954	Male	25	14.2
73036	62956	Male	25	14.2
73107	62983	Male	25	14.2
73123	62995	Male	25	14.2
73196	63019	Male	25	14.2
73259	63046	Male	25	14.2
73310	63021	Male	25	14.2
73160	62930	Male	25	14.2
72755	62811	Male	25	14.2
72563	62763	Male	25	14.2
72467	62738	Male	25	14.2
72463	62752	Male	25	14.2
72446	62765	Male	25	14.2
72476	62746	Male	25	14.2
72517	62768	Male	25	14.2
72508	62780	Male	25	14.2
72531	62792	Male	25	14.2
72582	62808	Male	25	14.2
72641	62828	Male	25	14.2
72714	62865	Male	25	14.2
72775	62879	Male	25	14.2
72843	62887	Male	25	14.2
72861	62918	Male	25	14.2
72934	62944	Male	25	14.2
72981	62952	Male	25	14.2
73044	62958	Male	25	14.2
73115	62998	Male	25	14.2
73157	63009	Male	25	14.2
73243	63025	Male	25	14.2
73169	62947	Male	25	14.2
72807	62819	Male	25	14.2
72500	62751	Male	25	14.2
72403	62719	Male	25	14.2
72405	62707	Male	25	14.2
72340	62714	Male	25	14.2
72343	62723	Male	25	14.2
72376	62718	Male	25	14.2
72403	62739	Male	25	14.2
72420	62754	Male	25	14.2
72445	62767	Male	25	14.2
72524	62785	Male	25	14.2
72571	62803	Male	25	14.2
72639	62841	Male	25	14.2
72688	62870	Male	25	14.2
72755	62852	Male	25	14.2
72828	62894	Male	25	14.2
72839	62913	Male	25	14.2
72920	62922	Male	25	14.2
72974	62945	Male	25	14.2
73030	62966	Male	25	14.2
73091	62978	Male	25	14.2
72934	62858	Male	25	14.2
72566	62743	Male	25	14.2
