# Supplementary material for: An approach to machine learning-based non-invasive hemoglobin estimation using multi-wavelength PPG signal features
Source: Front Physiol. 2026 Apr 21;17:1637455. doi: 10.3389/fphys.2026.1637455 (PMC13139029; doi:10.3389/fphys.2026.1637455)
Supplement: Supplementary file 1 [file DataSheet1.zip › code/67.csv]

Red (a.u)	Infra Red (a.u)	Gender	Age	Hemoglobin (g/dL)
77249	67397	Male	51	13.8
77324	67445	Male	51	13.8
77348	67461	Male	51	13.8
77427	67482	Male	51	13.8
77487	67502	Male	51	13.8
77541	67506	Male	51	13.8
77540	67486	Male	51	13.8
77357	67380	Male	51	13.8
77130	67302	Male	51	13.8
76912	67257	Male	51	13.8
76812	67244	Male	51	13.8
76762	67243	Male	51	13.8
76799	67243	Male	51	13.8
76881	67272	Male	51	13.8
76881	67281	Male	51	13.8
76921	67291	Male	51	13.8
76991	67306	Male	51	13.8
77025	67342	Male	51	13.8
77112	67369	Male	51	13.8
77177	67383	Male	51	13.8
77242	67401	Male	51	13.8
77255	67411	Male	51	13.8
77311	67438	Male	51	13.8
77372	67467	Male	51	13.8
77448	67473	Male	51	13.8
77536	67505	Male	51	13.8
77550	67514	Male	51	13.8
77495	67443	Male	51	13.8
77267	67353	Male	51	13.8
77041	67289	Male	51	13.8
76917	67262	Male	51	13.8
76875	67246	Male	51	13.8
76888	67268	Male	51	13.8
76929	67291	Male	51	13.8
76987	67323	Male	51	13.8
77036	67329	Male	51	13.8
77072	67324	Male	51	13.8
77135	67364	Male	51	13.8
77181	67389	Male	51	13.8
77256	67405	Male	51	13.8
77298	67420	Male	51	13.8
77330	67443	Male	51	13.8
77388	67461	Male	51	13.8
77427	67462	Male	51	13.8
77484	67475	Male	51	13.8
77475	67501	Male	51	13.8
77518	67500	Male	51	13.8
77487	67432	Male	51	13.8
77244	67313	Male	51	13.8
76946	67236	Male	51	13.8
76733	67164	Male	51	13.8
76614	67134	Male	51	13.8
76520	67116	Male	51	13.8
76535	67144	Male	51	13.8
76587	67160	Male	51	13.8
76602	67143	Male	51	13.8
76631	67158	Male	51	13.8
76628	67176	Male	51	13.8
76678	67198	Male	51	13.8
76735	67208	Male	51	13.8
76769	67201	Male	51	13.8
76831	67235	Male	51	13.8
76857	67252	Male	51	13.8
76913	67259	Male	51	13.8
76949	67289	Male	51	13.8
77026	67322	Male	51	13.8
77115	67353	Male	51	13.8
77128	67304	Male	51	13.8
76955	67192	Male	51	13.8
76627	67119	Male	51	13.8
76445	67075	Male	51	13.8
76319	67049	Male	51	13.8
76258	67008	Male	51	13.8
76300	67052	Male	51	13.8
76362	67077	Male	51	13.8
76423	67081	Male	51	13.8
76452	67108	Male	51	13.8
76495	67129	Male	51	13.8
76565	67161	Male	51	13.8
76660	67183	Male	51	13.8
76751	67203	Male	51	13.8
76755	67231	Male	51	13.8
76843	67259	Male	51	13.8
76920	67292	Male	51	13.8
76964	67288	Male	51	13.8
77032	67322	Male	51	13.8
77067	67350	Male	51	13.8
77142	67354	Male	51	13.8
77137	67318	Male	51	13.8
76915	67201	Male	51	13.8
76616	67129	Male	51	13.8
76404	67061	Male	51	13.8
76315	67021	Male	51	13.8
76211	67027	Male	51	13.8
76247	67058	Male	51	13.8
76293	67073	Male	51	13.8
76361	67073	Male	51	13.8
76430	67088	Male	51	13.8
76426	67110	Male	51	13.8
76508	67148	Male	51	13.8
76604	67173	Male	51	13.8
76694	67213	Male	51	13.8
76771	67254	Male	51	13.8
76847	67262	Male	51	13.8
76926	67279	Male	51	13.8
76941	67310	Male	51	13.8
77007	67327	Male	51	13.8
77072	67353	Male	51	13.8
77139	67362	Male	51	13.8
77197	67358	Male	51	13.8
76985	67247	Male	51	13.8
76699	67152	Male	51	13.8
76478	67097	Male	51	13.8
76355	67075	Male	51	13.8
76301	67086	Male	51	13.8
76323	67084	Male	51	13.8
76407	67077	Male	51	13.8
76404	67113	Male	51	13.8
76449	67125	Male	51	13.8
76497	67153	Male	51	13.8
76561	67136	Male	51	13.8
76624	67181	Male	51	13.8
76660	67221	Male	51	13.8
76727	67220	Male	51	13.8
76788	67248	Male	51	13.8
76810	67269	Male	51	13.8
76838	67274	Male	51	13.8
76910	67297	Male	51	13.8
76984	67320	Male	51	13.8
76985	67334	Male	51	13.8
77044	67331	Male	51	13.8
76973	67266	Male	51	13.8
76678	67117	Male	51	13.8
76404	67065	Male	51	13.8
76245	67021	Male	51	13.8
76173	67005	Male	51	13.8
76159	67010	Male	51	13.8
76241	67056	Male	51	13.8
76303	67094	Male	51	13.8
76417	67106	Male	51	13.8
76482	67128	Male	51	13.8
76515	67160	Male	51	13.8
76591	67188	Male	51	13.8
76663	67210	Male	51	13.8
76737	67223	Male	51	13.8
76819	67256	Male	51	13.8
76820	67279	Male	51	13.8
76908	67296	Male	51	13.8
76967	67305	Male	51	13.8
76994	67340	Male	51	13.8
77060	67363	Male	51	13.8
77118	67365	Male	51	13.8
77159	67357	Male	51	13.8
76966	67260	Male	51	13.8
76665	67144	Male	51	13.8
76407	67073	Male	51	13.8
76263	67008	Male	51	13.8
76179	67003	Male	51	13.8
76139	67025	Male	51	13.8
76201	67039	Male	51	13.8
76259	67052	Male	51	13.8
76292	67046	Male	51	13.8
76353	67084	Male	51	13.8
76391	67101	Male	51	13.8
76494	67142	Male	51	13.8
76550	67155	Male	51	13.8
76624	67197	Male	51	13.8
76708	67228	Male	51	13.8
76777	67235	Male	51	13.8
76852	67261	Male	51	13.8
76890	67291	Male	51	13.8
76972	67329	Male	51	13.8
77064	67342	Male	51	13.8
77132	67346	Male	51	13.8
77095	67303	Male	51	13.8
76832	67182	Male	51	13.8
76568	67102	Male	51	13.8
76378	67056	Male	51	13.8
76296	67041	Male	51	13.8
76283	67057	Male	51	13.8
76358	67063	Male	51	13.8
76434	67100	Male	51	13.8
76445	67116	Male	51	13.8
76531	67143	Male	51	13.8
76585	67166	Male	51	13.8
76646	67183	Male	51	13.8
76755	67224	Male	51	13.8
76824	67248	Male	51	13.8
76899	67263	Male	51	13.8
76923	67283	Male	51	13.8
76983	67316	Male	51	13.8
77032	67335	Male	51	13.8
77093	67333	Male	51	13.8
77155	67355	Male	51	13.8
77150	67354	Male	51	13.8
77037	67254	Male	51	13.8
76708	67105	Male	51	13.8
76400	67025	Male	51	13.8
76231	66978	Male	51	13.8
76135	66947	Male	51	13.8
76160	66973	Male	51	13.8
76195	66994	Male	51	13.8
76238	67012	Male	51	13.8
76260	67027	Male	51	13.8
76302	67007	Male	51	13.8
76342	67036	Male	51	13.8
76364	67069	Male	51	13.8
76442	67094	Male	51	13.8
76523	67103	Male	51	13.8
76597	67141	Male	51	13.8
76681	67166	Male	51	13.8
76731	67186	Male	51	13.8
76818	67207	Male	51	13.8
76839	67233	Male	51	13.8
76893	67248	Male	51	13.8
76961	67253	Male	51	13.8
76858	67138	Male	51	13.8
76551	67019	Male	51	13.8
76241	66957	Male	51	13.8
76087	66902	Male	51	13.8
75979	66844	Male	51	13.8
75951	66869	Male	51	13.8
76025	66905	Male	51	13.8
76060	66903	Male	51	13.8
76125	66915	Male	51	13.8
76142	66941	Male	51	13.8
76227	66980	Male	51	13.8
76300	67018	Male	51	13.8
76376	67014	Male	51	13.8
76471	67050	Male	51	13.8
76512	67091	Male	51	13.8
76601	67107	Male	51	13.8
76660	67134	Male	51	13.8
76711	67144	Male	51	13.8
76795	67190	Male	51	13.8
76860	67212	Male	51	13.8
76952	67204	Male	51	13.8
76775	67104	Male	51	13.8
76451	66980	Male	51	13.8
76197	66911	Male	51	13.8
76058	66872	Male	51	13.8
76019	66873	Male	51	13.8
76019	66901	Male	51	13.8
76108	66921	Male	51	13.8
76165	66931	Male	51	13.8
76179	66942	Male	51	13.8
76217	66973	Male	51	13.8
76259	66980	Male	51	13.8
76327	67000	Male	51	13.8
