# Supplementary material for: An approach to machine learning-based non-invasive hemoglobin estimation using multi-wavelength PPG signal features
Source: Front Physiol. 2026 Apr 21;17:1637455. doi: 10.3389/fphys.2026.1637455 (PMC13139029; doi:10.3389/fphys.2026.1637455)
Supplement: Supplementary file 1 [file DataSheet1.zip › code/68.csv]

Red (a.u)	Infra Red (a.u)	Gender	Age	Hemoglobin (g/dL)
109634	103717	Male	18	14.4
109821	103786	Male	18	14.4
109955	103790	Male	18	14.4
109924	103762	Male	18	14.4
109805	103725	Male	18	14.4
109814	103728	Male	18	14.4
109839	103795	Male	18	14.4
109998	103842	Male	18	14.4
110148	103910	Male	18	14.4
110310	103970	Male	18	14.4
110439	104007	Male	18	14.4
110534	104044	Male	18	14.4
110599	104057	Male	18	14.4
110654	104076	Male	18	14.4
110729	104134	Male	18	14.4
110805	104127	Male	18	14.4
110868	104164	Male	18	14.4
110940	104197	Male	18	14.4
111043	104226	Male	18	14.4
110880	103967	Male	18	14.4
110026	103634	Male	18	14.4
109334	103493	Male	18	14.4
109240	103518	Male	18	14.4
109384	103604	Male	18	14.4
109602	103659	Male	18	14.4
109745	103710	Male	18	14.4
109858	103727	Male	18	14.4
109835	103675	Male	18	14.4
109691	103650	Male	18	14.4
109665	103646	Male	18	14.4
109736	103679	Male	18	14.4
109867	103766	Male	18	14.4
110017	103798	Male	18	14.4
110180	103866	Male	18	14.4
110312	103908	Male	18	14.4
110404	103938	Male	18	14.4
110447	103962	Male	18	14.4
110539	103994	Male	18	14.4
110582	104028	Male	18	14.4
110674	104059	Male	18	14.4
110737	104087	Male	18	14.4
110859	104119	Male	18	14.4
110928	104160	Male	18	14.4
111024	104195	Male	18	14.4
110863	103894	Male	18	14.4
109957	103583	Male	18	14.4
109363	103460	Male	18	14.4
109250	103473	Male	18	14.4
109432	103585	Male	18	14.4
109673	103631	Male	18	14.4
109863	103722	Male	18	14.4
110000	103741	Male	18	14.4
109967	103671	Male	18	14.4
109792	103646	Male	18	14.4
109747	103618	Male	18	14.4
109775	103677	Male	18	14.4
109917	103746	Male	18	14.4
110075	103788	Male	18	14.4
110236	103855	Male	18	14.4
110372	103895	Male	18	14.4
110444	103936	Male	18	14.4
110532	103948	Male	18	14.4
110585	103961	Male	18	14.4
110653	104017	Male	18	14.4
110701	104026	Male	18	14.4
110796	104081	Male	18	14.4
110872	103979	Male	18	14.4
110316	103656	Male	18	14.4
109497	103409	Male	18	14.4
109166	103366	Male	18	14.4
109200	103454	Male	18	14.4
109493	103534	Male	18	14.4
109628	103610	Male	18	14.4
109823	103656	Male	18	14.4
109855	103620	Male	18	14.4
109761	103576	Male	18	14.4
109651	103545	Male	18	14.4
109658	103593	Male	18	14.4
109782	103643	Male	18	14.4
109926	103706	Male	18	14.4
110105	103774	Male	18	14.4
110239	103809	Male	18	14.4
110334	103870	Male	18	14.4
110426	103864	Male	18	14.4
110498	103916	Male	18	14.4
110553	103939	Male	18	14.4
110632	103995	Male	18	14.4
110703	104001	Male	18	14.4
110810	104032	Male	18	14.4
110849	104074	Male	18	14.4
110973	104097	Male	18	14.4
110808	103820	Male	18	14.4
109854	103461	Male	18	14.4
109176	103313	Male	18	14.4
109057	103365	Male	18	14.4
109261	103441	Male	18	14.4
109499	103525	Male	18	14.4
109654	103569	Male	18	14.4
109745	103574	Male	18	14.4
109703	103541	Male	18	14.4
109593	103486	Male	18	14.4
109560	103507	Male	18	14.4
109613	103543	Male	18	14.4
109782	103615	Male	18	14.4
109892	103678	Male	18	14.4
110085	103734	Male	18	14.4
110156	103773	Male	18	14.4
110253	103795	Male	18	14.4
110307	103820	Male	18	14.4
110388	103854	Male	18	14.4
110465	103871	Male	18	14.4
110519	103926	Male	18	14.4
110613	103953	Male	18	14.4
110716	103975	Male	18	14.4
110799	104038	Male	18	14.4
110880	104053	Male	18	14.4
110966	104054	Male	18	14.4
110532	103656	Male	18	14.4
109587	103372	Male	18	14.4
109098	103298	Male	18	14.4
109145	103365	Male	18	14.4
109374	103473	Male	18	14.4
109620	103544	Male	18	14.4
109752	103587	Male	18	14.4
109862	103589	Male	18	14.4
109780	103544	Male	18	14.4
109678	103518	Male	18	14.4
109674	103543	Male	18	14.4
109770	103606	Male	18	14.4
109964	103679	Male	18	14.4
110135	103729	Male	18	14.4
110276	103806	Male	18	14.4
110412	103819	Male	18	14.4
110505	103860	Male	18	14.4
110522	103873	Male	18	14.4
110612	103902	Male	18	14.4
110646	103941	Male	18	14.4
110745	103960	Male	18	14.4
110783	103994	Male	18	14.4
110878	104019	Male	18	14.4
110939	104046	Male	18	14.4
111000	104069	Male	18	14.4
110739	103719	Male	18	14.4
109840	103440	Male	18	14.4
109332	103350	Male	18	14.4
109289	103400	Male	18	14.4
109492	103507	Male	18	14.4
109721	103562	Male	18	14.4
109934	103656	Male	18	14.4
110029	103617	Male	18	14.4
109912	103562	Male	18	14.4
109739	103530	Male	18	14.4
109739	103527	Male	18	14.4
109783	103594	Male	18	14.4
109963	103652	Male	18	14.4
110099	103712	Male	18	14.4
110250	103770	Male	18	14.4
110375	103796	Male	18	14.4
110449	103842	Male	18	14.4
110510	103850	Male	18	14.4
110562	103879	Male	18	14.4
110642	103915	Male	18	14.4
110716	103853	Male	18	14.4
110212	103525	Male	18	14.4
109388	103261	Male	18	14.4
109015	103231	Male	18	14.4
109097	103281	Male	18	14.4
109328	103378	Male	18	14.4
109486	103445	Male	18	14.4
109652	103480	Male	18	14.4
109684	103466	Male	18	14.4
109612	103423	Male	18	14.4
109516	103411	Male	18	14.4
109559	103452	Male	18	14.4
109690	103498	Male	18	14.4
109832	103573	Male	18	14.4
109975	103627	Male	18	14.4
110073	103656	Male	18	14.4
110176	103695	Male	18	14.4
110244	103720	Male	18	14.4
110316	103768	Male	18	14.4
110361	103749	Male	18	14.4
110402	103775	Male	18	14.4
110419	103800	Male	18	14.4
110518	103764	Male	18	14.4
110099	103464	Male	18	14.4
109285	103183	Male	18	14.4
108805	103125	Male	18	14.4
108878	103192	Male	18	14.4
109110	103275	Male	18	14.4
109282	103340	Male	18	14.4
109433	103385	Male	18	14.4
109497	103373	Male	18	14.4
109420	103323	Male	18	14.4
109347	103317	Male	18	14.4
109388	103365	Male	18	14.4
109514	103408	Male	18	14.4
109707	103501	Male	18	14.4
109897	103560	Male	18	14.4
110065	103633	Male	18	14.4
110141	103651	Male	18	14.4
110216	103672	Male	18	14.4
110259	103715	Male	18	14.4
110352	103734	Male	18	14.4
110431	103782	Male	18	14.4
110528	103808	Male	18	14.4
110613	103852	Male	18	14.4
110706	103909	Male	18	14.4
110827	103864	Male	18	14.4
110285	103471	Male	18	14.4
109359	103196	Male	18	14.4
108909	103132	Male	18	14.4
108968	103216	Male	18	14.4
109199	103291	Male	18	14.4
109402	103352	Male	18	14.4
109497	103388	Male	18	14.4
109560	103366	Male	18	14.4
109429	103331	Male	18	14.4
109371	103307	Male	18	14.4
109368	103346	Male	18	14.4
109501	103400	Male	18	14.4
109672	103452	Male	18	14.4
109814	103536	Male	18	14.4
109956	103574	Male	18	14.4
110037	103604	Male	18	14.4
110133	103638	Male	18	14.4
110194	103664	Male	18	14.4
110274	103711	Male	18	14.4
110361	103723	Male	18	14.4
110453	103785	Male	18	14.4
110550	103810	Male	18	14.4
110629	103837	Male	18	14.4
110684	103876	Male	18	14.4
110827	103867	Male	18	14.4
110317	103485	Male	18	14.4
109375	103194	Male	18	14.4
108903	103119	Male	18	14.4
108920	103201	Male	18	14.4
109146	103279	Male	18	14.4
109348	103342	Male	18	14.4
109503	103387	Male	18	14.4
109569	103370	Male	18	14.4
109482	103343	Male	18	14.4
109375	103293	Male	18	14.4
109389	103327	Male	18	14.4
109478	103370	Male	18	14.4
109639	103448	Male	18	14.4
109766	103509	Male	18	14.4
109951	103556	Male	18	14.4
