# Supplementary material for: An approach to machine learning-based non-invasive hemoglobin estimation using multi-wavelength PPG signal features
Source: Front Physiol. 2026 Apr 21;17:1637455. doi: 10.3389/fphys.2026.1637455 (PMC13139029; doi:10.3389/fphys.2026.1637455)
Supplement: Supplementary file 1 [file DataSheet1.zip › code/7.csv]

Red (a.u)	Infra Red (a.u)	Gender	Age	Hemoglobin (g/dL)
98523	88963	Female	61	13.2
98715	89049	Female	61	13.2
98897	89123	Female	61	13.2
99089	89176	Female	61	13.2
99107	88998	Female	61	13.2
98305	88612	Female	61	13.2
97634	88435	Female	61	13.2
97369	88404	Female	61	13.2
97333	88423	Female	61	13.2
97458	88506	Female	61	13.2
97748	88616	Female	61	13.2
97907	88644	Female	61	13.2
97983	88682	Female	61	13.2
98071	88751	Female	61	13.2
98276	88830	Female	61	13.2
98456	88900	Female	61	13.2
98618	88980	Female	61	13.2
98792	89037	Female	61	13.2
98970	89078	Female	61	13.2
98693	88752	Female	61	13.2
97858	88464	Female	61	13.2
97413	88390	Female	61	13.2
97241	88381	Female	61	13.2
97299	88413	Female	61	13.2
97489	88544	Female	61	13.2
97804	88640	Female	61	13.2
97941	88657	Female	61	13.2
98058	88706	Female	61	13.2
98235	88810	Female	61	13.2
98485	88886	Female	61	13.2
98726	88983	Female	61	13.2
98917	89096	Female	61	13.2
99168	89172	Female	61	13.2
99307	89031	Female	61	13.2
98456	88638	Female	61	13.2
97765	88489	Female	61	13.2
97515	88430	Female	61	13.2
97454	88463	Female	61	13.2
97578	88529	Female	61	13.2
97856	88647	Female	61	13.2
98001	88667	Female	61	13.2
98095	88694	Female	61	13.2
98181	88740	Female	61	13.2
98337	88820	Female	61	13.2
98548	88910	Female	61	13.2
98755	88988	Female	61	13.2
98947	89075	Female	61	13.2
99127	89091	Female	61	13.2
98844	88718	Female	61	13.2
97881	88454	Female	61	13.2
97443	88351	Female	61	13.2
97307	88353	Female	61	13.2
97353	88427	Female	61	13.2
97600	88533	Female	61	13.2
97864	88602	Female	61	13.2
97942	88626	Female	61	13.2
98019	88651	Female	61	13.2
98179	88732	Female	61	13.2
98368	88853	Female	61	13.2
98653	88964	Female	61	13.2
98886	89068	Female	61	13.2
99133	89206	Female	61	13.2
99369	89089	Female	61	13.2
98592	88647	Female	61	13.2
97815	88472	Female	61	13.2
97520	88392	Female	61	13.2
97461	88403	Female	61	13.2
97532	88505	Female	61	13.2
97855	88637	Female	61	13.2
98102	88661	Female	61	13.2
98149	88685	Female	61	13.2
98250	88743	Female	61	13.2
98413	88814	Female	61	13.2
98582	88869	Female	61	13.2
98719	88925	Female	61	13.2
98831	88979	Female	61	13.2
98849	88965	Female	61	13.2
98513	88595	Female	61	13.2
97670	88322	Female	61	13.2
97258	88308	Female	61	13.2
97221	88309	Female	61	13.2
97217	88323	Female	61	13.2
97366	88415	Female	61	13.2
97640	88490	Female	61	13.2
97756	88498	Female	61	13.2
97798	88530	Female	61	13.2
97957	88601	Female	61	13.2
98186	88708	Female	61	13.2
98424	88827	Female	61	13.2
98697	88933	Female	61	13.2
98989	89059	Female	61	13.2
99250	88969	Female	61	13.2
98434	88526	Female	61	13.2
97689	88348	Female	61	13.2
97365	88327	Female	61	13.2
97375	88366	Female	61	13.2
97536	88509	Female	61	13.2
97914	88671	Female	61	13.2
98161	88714	Female	61	13.2
98253	88739	Female	61	13.2
98360	88816	Female	61	13.2
98557	88889	Female	61	13.2
98799	89009	Female	61	13.2
99001	89124	Female	61	13.2
99246	89203	Female	61	13.2
99436	89242	Female	61	13.2
99175	88845	Female	61	13.2
98143	88556	Female	61	13.2
97625	88430	Female	61	13.2
97405	88406	Female	61	13.2
97338	88353	Female	61	13.2
97427	88443	Female	61	13.2
97663	88514	Female	61	13.2
97800	88521	Female	61	13.2
97794	88561	Female	61	13.2
97951	88647	Female	61	13.2
98146	88721	Female	61	13.2
98345	88803	Female	61	13.2
98559	88879	Female	61	13.2
98782	88947	Female	61	13.2
98895	88771	Female	61	13.2
97976	88347	Female	61	13.2
97269	88162	Female	61	13.2
96950	88118	Female	61	13.2
96916	88154	Female	61	13.2
97037	88242	Female	61	13.2
97357	88375	Female	61	13.2
97598	88455	Female	61	13.2
97704	88445	Female	61	13.2
97837	88535	Female	61	13.2
98023	88643	Female	61	13.2
98285	88749	Female	61	13.2
98440	88838	Female	61	13.2
98626	88885	Female	61	13.2
98830	88935	Female	61	13.2
98611	88612	Female	61	13.2
97674	88313	Female	61	13.2
97158	88210	Female	61	13.2
97034	88211	Female	61	13.2
97061	88259	Female	61	13.2
97314	88398	Female	61	13.2
97614	88520	Female	61	13.2
97780	88540	Female	61	13.2
97881	88564	Female	61	13.2
98012	88642	Female	61	13.2
98216	88726	Female	61	13.2
98400	88791	Female	61	13.2
98573	88873	Female	61	13.2
98710	88935	Female	61	13.2
98843	88887	Female	61	13.2
98312	88521	Female	61	13.2
97500	88275	Female	61	13.2
97128	88223	Female	61	13.2
97078	88265	Female	61	13.2
97246	88379	Female	61	13.2
97525	88451	Female	61	13.2
97687	88492	Female	61	13.2
97750	88520	Female	61	13.2
97879	88567	Female	61	13.2
98014	88665	Female	61	13.2
98220	88746	Female	61	13.2
98410	88815	Female	61	13.2
98570	88910	Female	61	13.2
98763	88959	Female	61	13.2
98814	88782	Female	61	13.2
98010	88444	Female	61	13.2
97314	88273	Female	61	13.2
97091	88228	Female	61	13.2
97042	88283	Female	61	13.2
97257	88367	Female	61	13.2
97518	88458	Female	61	13.2
97635	88479	Female	61	13.2
97674	88497	Female	61	13.2
97767	88553	Female	61	13.2
97936	88631	Female	61	13.2
98147	88700	Female	61	13.2
98357	88781	Female	61	13.2
98497	88862	Female	61	13.2
98689	88890	Female	61	13.2
98431	88559	Female	61	13.2
97536	88283	Female	61	13.2
97031	88161	Female	61	13.2
96926	88172	Female	61	13.2
97059	88283	Female	61	13.2
97358	88383	Female	61	13.2
97604	88466	Female	61	13.2
97692	88499	Female	61	13.2
97863	88580	Female	61	13.2
98019	88671	Female	61	13.2
98273	88762	Female	61	13.2
98529	88859	Female	61	13.2
98791	88982	Female	61	13.2
99086	89109	Female	61	13.2
99401	89032	Female	61	13.2
98582	88544	Female	61	13.2
97761	88392	Female	61	13.2
97606	88423	Female	61	13.2
97712	88544	Female	61	13.2
98022	88717	Female	61	13.2
98364	88820	Female	61	13.2
98481	88821	Female	61	13.2
98484	88858	Female	61	13.2
98595	88903	Female	61	13.2
98766	88982	Female	61	13.2
98892	89040	Female	61	13.2
99039	89063	Female	61	13.2
99109	89104	Female	61	13.2
99177	89093	Female	61	13.2
98807	88725	Female	61	13.2
97924	88434	Female	61	13.2
97459	88361	Female	61	13.2
97394	88368	Female	61	13.2
97531	88475	Female	61	13.2
97773	88573	Female	61	13.2
97975	88608	Female	61	13.2
98001	88634	Female	61	13.2
98070	88675	Female	61	13.2
98158	88716	Female	61	13.2
98283	88754	Female	61	13.2
98407	88805	Female	61	13.2
98545	88842	Female	61	13.2
98697	88901	Female	61	13.2
98655	88709	Female	61	13.2
97829	88319	Female	61	13.2
97065	88109	Female	61	13.2
96673	88024	Female	61	13.2
96558	88027	Female	61	13.2
96673	88132	Female	61	13.2
96957	88257	Female	61	13.2
97112	88252	Female	61	13.2
97159	88261	Female	61	13.2
97196	88311	Female	61	13.2
97361	88371	Female	61	13.2
97528	88431	Female	61	13.2
97702	88519	Female	61	13.2
97906	88580	Female	61	13.2
98073	88525	Female	61	13.2
97537	88191	Female	61	13.2
96727	87900	Female	61	13.2
96207	87778	Female	61	13.2
95976	87778	Female	61	13.2
96082	87854	Female	61	13.2
96350	87974	Female	61	13.2
96639	88056	Female	61	13.2
96792	88106	Female	61	13.2
96969	88184	Female	61	13.2
97215	88323	Female	61	13.2
97516	88411	Female	61	13.2
97809	88539	Female	61	13.2
