# Supplementary material for: An approach to machine learning-based non-invasive hemoglobin estimation using multi-wavelength PPG signal features
Source: Front Physiol. 2026 Apr 21;17:1637455. doi: 10.3389/fphys.2026.1637455 (PMC13139029; doi:10.3389/fphys.2026.1637455)
Supplement: Supplementary file 1 [file DataSheet1.zip › code/8.csv]

Red (a.u)	Infra Red (a.u)	Gender	Age	Hemoglobin (g/dL)
90260	74167	Male	50	16.3
90357	74188	Male	50	16.3
90399	74191	Male	50	16.3
90441	74221	Male	50	16.3
90537	74261	Male	50	16.3
90563	74174	Male	50	16.3
90192	74018	Male	50	16.3
89840	73984	Male	50	16.3
89912	74068	Male	50	16.3
90120	74198	Male	50	16.3
90450	74303	Male	50	16.3
90631	74330	Male	50	16.3
90669	74322	Male	50	16.3
90663	74287	Male	50	16.3
90596	74243	Male	50	16.3
90608	74251	Male	50	16.3
90600	74270	Male	50	16.3
90694	74309	Male	50	16.3
90740	74329	Male	50	16.3
90829	74333	Male	50	16.3
90725	74192	Male	50	16.3
90173	74010	Male	50	16.3
89884	74017	Male	50	16.3
89955	74077	Male	50	16.3
90185	74174	Male	50	16.3
90382	74226	Male	50	16.3
90480	74202	Male	50	16.3
90385	74181	Male	50	16.3
90351	74187	Male	50	16.3
90381	74187	Male	50	16.3
90459	74233	Male	50	16.3
90588	74308	Male	50	16.3
90728	74326	Male	50	16.3
90853	74345	Male	50	16.3
90592	74132	Male	50	16.3
89973	73956	Male	50	16.3
89690	73905	Male	50	16.3
89719	73976	Male	50	16.3
89905	74058	Male	50	16.3
90117	74136	Male	50	16.3
90236	74138	Male	50	16.3
90177	74082	Male	50	16.3
90142	74116	Male	50	16.3
90201	74166	Male	50	16.3
90353	74232	Male	50	16.3
90532	74272	Male	50	16.3
90587	74259	Male	50	16.3
90604	74243	Male	50	16.3
90412	74045	Male	50	16.3
89812	73924	Male	50	16.3
89608	73903	Male	50	16.3
89637	73923	Male	50	16.3
89726	74008	Male	50	16.3
89972	74083	Male	50	16.3
90100	74083	Male	50	16.3
90062	74073	Male	50	16.3
90059	74111	Male	50	16.3
90173	74137	Male	50	16.3
90337	74205	Male	50	16.3
90448	74252	Male	50	16.3
90665	74316	Male	50	16.3
90799	74334	Male	50	16.3
90530	74082	Male	50	16.3
89858	73926	Male	50	16.3
89617	73865	Male	50	16.3
89697	73956	Male	50	16.3
89904	74037	Male	50	16.3
90199	74143	Male	50	16.3
90369	74179	Male	50	16.3
90449	74183	Male	50	16.3
90471	74212	Male	50	16.3
90591	74268	Male	50	16.3
90733	74319	Male	50	16.3
90891	74383	Male	50	16.3
91077	74440	Male	50	16.3
91211	74469	Male	50	16.3
91171	74296	Male	50	16.3
90403	74069	Male	50	16.3
90050	74038	Male	50	16.3
90105	74108	Male	50	16.3
90374	74253	Male	50	16.3
90792	74368	Male	50	16.3
90981	74372	Male	50	16.3
91059	74408	Male	50	16.3
91118	74444	Male	50	16.3
91245	74485	Male	50	16.3
91319	74516	Male	50	16.3
91438	74577	Male	50	16.3
91550	74589	Male	50	16.3
91613	74588	Male	50	16.3
91416	74356	Male	50	16.3
90571	74120	Male	50	16.3
90285	74117	Male	50	16.3
90316	74204	Male	50	16.3
90574	74305	Male	50	16.3
90857	74386	Male	50	16.3
90982	74411	Male	50	16.3
91003	74403	Male	50	16.3
91042	74425	Male	50	16.3
91137	74471	Male	50	16.3
91268	74509	Male	50	16.3
91427	74561	Male	50	16.3
91503	74601	Male	50	16.3
91500	74436	Male	50	16.3
90676	74133	Male	50	16.3
90129	74056	Male	50	16.3
90069	74069	Male	50	16.3
90115	74099	Male	50	16.3
90316	74235	Male	50	16.3
90646	74312	Male	50	16.3
90777	74324	Male	50	16.3
90769	74326	Male	50	16.3
90864	74375	Male	50	16.3
90983	74402	Male	50	16.3
91098	74449	Male	50	16.3
91277	74535	Male	50	16.3
91394	74528	Male	50	16.3
91168	74222	Male	50	16.3
90171	74013	Male	50	16.3
89883	73969	Male	50	16.3
89803	73965	Male	50	16.3
89841	74013	Male	50	16.3
90063	74148	Male	50	16.3
90396	74211	Male	50	16.3
90525	74233	Male	50	16.3
90553	74246	Male	50	16.3
90671	74289	Male	50	16.3
90835	74401	Male	50	16.3
91099	74471	Male	50	16.3
91258	74506	Male	50	16.3
91345	74542	Male	50	16.3
91439	74555	Male	50	16.3
91105	74207	Male	50	16.3
90235	74075	Male	50	16.3
90023	74059	Male	50	16.3
90068	74076	Male	50	16.3
90083	74138	Male	50	16.3
90338	74253	Male	50	16.3
90616	74300	Male	50	16.3
90684	74309	Male	50	16.3
90740	74369	Male	50	16.3
90916	74419	Male	50	16.3
91125	74488	Male	50	16.3
91255	74542	Male	50	16.3
91432	74590	Male	50	16.3
91506	74615	Male	50	16.3
91574	74644	Male	50	16.3
91613	74574	Male	50	16.3
91053	74205	Male	50	16.3
90238	74111	Male	50	16.3
90118	74087	Male	50	16.3
90163	74137	Male	50	16.3
90278	74245	Male	50	16.3
90668	74335	Male	50	16.3
90806	74351	Male	50	16.3
90844	74380	Male	50	16.3
90957	74425	Male	50	16.3
91174	74519	Male	50	16.3
91395	74607	Male	50	16.3
91562	74650	Male	50	16.3
91692	74700	Male	50	16.3
91734	74729	Male	50	16.3
91819	74753	Male	50	16.3
91880	74778	Male	50	16.3
91921	74784	Male	50	16.3
91687	74495	Male	50	16.3
90757	74274	Male	50	16.3
90594	74325	Male	50	16.3
90732	74395	Male	50	16.3
91048	74526	Male	50	16.3
91396	74638	Male	50	16.3
91603	74667	Male	50	16.3
91627	74673	Male	50	16.3
91672	74718	Male	50	16.3
91791	74752	Male	50	16.3
91892	74771	Male	50	16.3
91957	74805	Male	50	16.3
92006	74814	Male	50	16.3
92059	74810	Male	50	16.3
92036	74821	Male	50	16.3
92070	74826	Male	50	16.3
92100	74808	Male	50	16.3
91999	74645	Male	50	16.3
91356	74452	Male	50	16.3
91180	74488	Male	50	16.3
91446	74611	Male	50	16.3
91691	74692	Male	50	16.3
91886	74730	Male	50	16.3
91888	74743	Male	50	16.3
91878	74726	Male	50	16.3
91887	74727	Male	50	16.3
91922	74758	Male	50	16.3
91985	74808	Male	50	16.3
92020	74780	Male	50	16.3
92070	74814	Male	50	16.3
92058	74821	Male	50	16.3
92117	74810	Male	50	16.3
92090	74742	Male	50	16.3
91596	74452	Male	50	16.3
90924	74340	Male	50	16.3
90924	74404	Male	50	16.3
91172	74523	Male	50	16.3
91498	74623	Male	50	16.3
91769	74698	Male	50	16.3
91830	74705	Male	50	16.3
91878	74716	Male	50	16.3
91874	74735	Male	50	16.3
91932	74742	Male	50	16.3
91983	74757	Male	50	16.3
92045	74772	Male	50	16.3
92072	74795	Male	50	16.3
92111	74792	Male	50	16.3
92171	74807	Male	50	16.3
92123	74730	Male	50	16.3
91666	74477	Male	50	16.3
91301	74469	Male	50	16.3
91398	74534	Male	50	16.3
91586	74622	Male	50	16.3
91837	74708	Male	50	16.3
92016	74764	Male	50	16.3
92046	74752	Male	50	16.3
92053	74761	Male	50	16.3
92042	74793	Male	50	16.3
92115	74797	Male	50	16.3
92155	74816	Male	50	16.3
92174	74828	Male	50	16.3
92217	74845	Male	50	16.3
92231	74820	Male	50	16.3
92248	74842	Male	50	16.3
92227	74773	Male	50	16.3
91885	74593	Male	50	16.3
91586	74596	Male	50	16.3
91708	74663	Male	50	16.3
91856	74723	Male	50	16.3
92007	74766	Male	50	16.3
92095	74805	Male	50	16.3
92128	74787	Male	50	16.3
92121	74799	Male	50	16.3
92101	74812	Male	50	16.3
92182	74836	Male	50	16.3
92190	74840	Male	50	16.3
92229	74880	Male	50	16.3
92251	74896	Male	50	16.3
92275	74887	Male	50	16.3
92289	74910	Male	50	16.3
92294	74896	Male	50	16.3
92168	74722	Male	50	16.3
91611	74603	Male	50	16.3
91589	74650	Male	50	16.3
