# Supplementary material for: An approach to machine learning-based non-invasive hemoglobin estimation using multi-wavelength PPG signal features
Source: Front Physiol. 2026 Apr 21;17:1637455. doi: 10.3389/fphys.2026.1637455 (PMC13139029; doi:10.3389/fphys.2026.1637455)
Supplement: Supplementary file 1 [file DataSheet1.zip › code/9.csv]

Red (a.u)	Infra Red (a.u)	Gender	Age	Hemoglobin (g/dL)
93564	91701	Male	62	14.7
93679	91743	Male	62	14.7
93685	91746	Male	62	14.7
93589	91546	Male	62	14.7
92986	91255	Male	62	14.7
92452	91082	Male	62	14.7
92181	91001	Male	62	14.7
92028	90916	Male	62	14.7
91993	90994	Male	62	14.7
92179	91066	Male	62	14.7
92359	91127	Male	62	14.7
92478	91212	Male	62	14.7
92591	91248	Male	62	14.7
92709	91277	Male	62	14.7
92753	91333	Male	62	14.7
92879	91406	Male	62	14.7
93021	91465	Male	62	14.7
93202	91544	Male	62	14.7
93280	91585	Male	62	14.7
93385	91586	Male	62	14.7
93273	91487	Male	62	14.7
92929	91230	Male	62	14.7
92310	91002	Male	62	14.7
92014	90919	Male	62	14.7
91836	90857	Male	62	14.7
91765	90823	Male	62	14.7
91810	90896	Male	62	14.7
91964	90998	Male	62	14.7
92172	91087	Male	62	14.7
92331	91170	Male	62	14.7
92508	91265	Male	62	14.7
92678	91357	Male	62	14.7
92885	91412	Male	62	14.7
93021	91506	Male	62	14.7
93224	91554	Male	62	14.7
93337	91639	Male	62	14.7
93478	91745	Male	62	14.7
93757	91828	Male	62	14.7
93841	91860	Male	62	14.7
93894	91889	Male	62	14.7
93920	91809	Male	62	14.7
93473	91479	Male	62	14.7
92756	91252	Male	62	14.7
92371	91101	Male	62	14.7
92109	90983	Male	62	14.7
91869	90956	Male	62	14.7
91986	91070	Male	62	14.7
92241	91179	Male	62	14.7
92368	91220	Male	62	14.7
92454	91270	Male	62	14.7
92570	91304	Male	62	14.7
92622	91336	Male	62	14.7
92682	91373	Male	62	14.7
92832	91422	Male	62	14.7
92810	91427	Male	62	14.7
92861	91418	Male	62	14.7
92832	91432	Male	62	14.7
92890	91457	Male	62	14.7
92890	91458	Male	62	14.7
92905	91380	Male	62	14.7
92500	91117	Male	62	14.7
91918	90874	Male	62	14.7
91618	90801	Male	62	14.7
91473	90776	Male	62	14.7
91472	90800	Male	62	14.7
91597	90886	Male	62	14.7
91790	90982	Male	62	14.7
91969	91062	Male	62	14.7
92085	91077	Male	62	14.7
92169	91172	Male	62	14.7
92336	91225	Male	62	14.7
92449	91264	Male	62	14.7
92527	91327	Male	62	14.7
92621	91342	Male	62	14.7
92641	91360	Male	62	14.7
92689	91399	Male	62	14.7
92771	91424	Male	62	14.7
92737	91267	Male	62	14.7
92229	91015	Male	62	14.7
91715	90838	Male	62	14.7
91491	90743	Male	62	14.7
91298	90752	Male	62	14.7
91429	90857	Male	62	14.7
91703	90968	Male	62	14.7
91900	91096	Male	62	14.7
92151	91162	Male	62	14.7
92220	91171	Male	62	14.7
92305	91241	Male	62	14.7
92436	91311	Male	62	14.7
92570	91343	Male	62	14.7
92642	91419	Male	62	14.7
92806	91488	Male	62	14.7
92921	91519	Male	62	14.7
92973	91549	Male	62	14.7
93044	91570	Male	62	14.7
93005	91496	Male	62	14.7
92920	91507	Male	62	14.7
92907	91427	Male	62	14.7
92548	91154	Male	62	14.7
91837	90884	Male	62	14.7
91418	90746	Male	62	14.7
91204	90710	Male	62	14.7
91207	90720	Male	62	14.7
91216	90736	Male	62	14.7
91315	90793	Male	62	14.7
91468	90878	Male	62	14.7
91583	90871	Male	62	14.7
91572	90899	Male	62	14.7
91642	90963	Male	62	14.7
91761	90993	Male	62	14.7
91810	90996	Male	62	14.7
91794	91007	Male	62	14.7
91913	91092	Male	62	14.7
92046	91114	Male	62	14.7
92139	91179	Male	62	14.7
92229	91188	Male	62	14.7
92196	91106	Male	62	14.7
91869	90902	Male	62	14.7
91379	90677	Male	62	14.7
90928	90497	Male	62	14.7
90689	90425	Male	62	14.7
90604	90440	Male	62	14.7
90662	90503	Male	62	14.7
90918	90615	Male	62	14.7
91008	90656	Male	62	14.7
91152	90721	Male	62	14.7
91282	90774	Male	62	14.7
91408	90830	Male	62	14.7
91476	90871	Male	62	14.7
91622	90953	Male	62	14.7
91754	90978	Male	62	14.7
91777	91003	Male	62	14.7
91900	91063	Male	62	14.7
91970	91078	Male	62	14.7
91846	90891	Male	62	14.7
91386	90705	Male	62	14.7
91012	90582	Male	62	14.7
90811	90528	Male	62	14.7
90705	90436	Male	62	14.7
90597	90462	Male	62	14.7
90765	90595	Male	62	14.7
91035	90697	Male	62	14.7
91223	90802	Male	62	14.7
91345	90827	Male	62	14.7
91439	90874	Male	62	14.7
91589	90949	Male	62	14.7
91697	91004	Male	62	14.7
91792	91031	Male	62	14.7
91907	91098	Male	62	14.7
91977	91142	Male	62	14.7
92120	91207	Male	62	14.7
92201	91225	Male	62	14.7
92234	91217	Male	62	14.7
92090	91058	Male	62	14.7
91627	90830	Male	62	14.7
91223	90717	Male	62	14.7
91009	90597	Male	62	14.7
90831	90565	Male	62	14.7
90802	90617	Male	62	14.7
91048	90721	Male	62	14.7
91168	90804	Male	62	14.7
91328	90853	Male	62	14.7
91389	90865	Male	62	14.7
91442	90906	Male	62	14.7
91494	90931	Male	62	14.7
91556	90969	Male	62	14.7
91770	91062	Male	62	14.7
91773	91026	Male	62	14.7
91768	91059	Male	62	14.7
91881	91102	Male	62	14.7
91901	91077	Male	62	14.7
91762	90976	Male	62	14.7
91500	90790	Male	62	14.7
91044	90595	Male	62	14.7
90653	90421	Male	62	14.7
90442	90384	Male	62	14.7
90361	90379	Male	62	14.7
90453	90466	Male	62	14.7
90668	90557	Male	62	14.7
90765	90563	Male	62	14.7
90828	90600	Male	62	14.7
90895	90617	Male	62	14.7
90911	90689	Male	62	14.7
91092	90734	Male	62	14.7
91221	90778	Male	62	14.7
91248	90799	Male	62	14.7
91386	90895	Male	62	14.7
91551	90916	Male	62	14.7
91497	90854	Male	62	14.7
91215	90648	Male	62	14.7
90785	90471	Male	62	14.7
90540	90423	Male	62	14.7
90427	90339	Male	62	14.7
90372	90402	Male	62	14.7
90611	90587	Male	62	14.7
90909	90660	Male	62	14.7
91045	90714	Male	62	14.7
91168	90785	Male	62	14.7
91353	90907	Male	62	14.7
91587	90958	Male	62	14.7
91718	91044	Male	62	14.7
91848	91128	Male	62	14.7
92121	91222	Male	62	14.7
92187	91269	Male	62	14.7
92365	91376	Male	62	14.7
92555	91446	Male	62	14.7
92726	91537	Male	62	14.7
92801	91442	Male	62	14.7
92328	91150	Male	62	14.7
91831	91000	Male	62	14.7
91412	90804	Male	62	14.7
91162	90770	Male	62	14.7
91143	90833	Male	62	14.7
91363	90961	Male	62	14.7
91691	91100	Male	62	14.7
91895	91164	Male	62	14.7
92030	91254	Male	62	14.7
92209	91302	Male	62	14.7
92335	91370	Male	62	14.7
92469	91424	Male	62	14.7
92548	91429	Male	62	14.7
92475	91409	Male	62	14.7
92556	91489	Male	62	14.7
92740	91573	Male	62	14.7
92875	91601	Male	62	14.7
92906	91600	Male	62	14.7
92710	91381	Male	62	14.7
92216	91177	Male	62	14.7
91741	90983	Male	62	14.7
91486	90931	Male	62	14.7
91418	90960	Male	62	14.7
91526	91008	Male	62	14.7
91683	91119	Male	62	14.7
91937	91201	Male	62	14.7
92001	91228	Male	62	14.7
92136	91320	Male	62	14.7
92339	91362	Male	62	14.7
92334	91408	Male	62	14.7
92519	91479	Male	62	14.7
92654	91539	Male	62	14.7
92791	91623	Male	62	14.7
92933	91665	Male	62	14.7
93013	91637	Male	62	14.7
92742	91418	Male	62	14.7
92224	91206	Male	62	14.7
91883	91063	Male	62	14.7
91541	90966	Male	62	14.7
91477	90959	Male	62	14.7
91461	90998	Male	62	14.7
