# Supplementary material for: An approach to machine learning-based non-invasive hemoglobin estimation using multi-wavelength PPG signal features
Source: Front Physiol. 2026 Apr 21;17:1637455. doi: 10.3389/fphys.2026.1637455 (PMC13139029; doi:10.3389/fphys.2026.1637455)
Supplement: Supplementary file 1 [file DataSheet1.zip › code/featureExtraction.m]

clc;
clear;
close all;


% ???? ???? ?????? ?? ???? CSV
for i = 1:68
    fileName = sprintf('%d.csv', i); % ????? ??? ????
    data = readtable(fileName); % ?????? ??????? ?? ???? CSV
    
    % ????? ???????? ??? ? ??? ?? ???????? p1 ?? p68
    eval(sprintf('p%d = data{:, 1:2};', i));
end

% ?? ??? ?????? ???????? p1 ?? p68 ???? ???????? ???? ??? ?? ?? ???? ?????
% ??? ???? CSV ?? ????? ????

Dataset = xlsread('Final Dataset Hb PPG1.csv');
FF=Dataset(1:12:end,[3 4]);
FF=FF';
target= Dataset(1:12:end,[5])';


% ????? ?????????
numMatrices = 68;

% ????? ?????? ???? ???? ????????
features = zeros(6, numMatrices);

% ???? ???? ?????? ???????? ???? ?? ??????
for i = 1:numMatrices
    % ?????? ?? ?????????? p1 ?? p68
    matrix = eval(sprintf('p%d', i));
    
    % ?????? ???????? ???? ???? ???
    features(1, i) = mean(matrix(:, 1));        % ???????
    features(2, i) = skewness(matrix(:, 1));    % ???
    features(3, i) = kurtosis(matrix(:, 1));    % ??????
    
    % ?????? ???????? ???? ???? ???
    features(4, i) = mean(matrix(:, 2));        % ???????
    features(5, i) = skewness(matrix(:, 2));    % ???
    features(6, i) = kurtosis(matrix(:, 2));    % ??????
end


inputs=[features; FF];


save ('ANNDATA','inputs','target')

time=0:10/248:10;
time2=0:10/249:10;

figure (1)
 subplot 211
plot (time,p10(:,1)','r')
hold on 
plot (time, p10(:,2)','k')
grid on
lgd=legend('Red','Infrared');
title(lgd,'Sample number 10 - HB = 11.5')
xlabel('Time(second)','FontSize',15, 'FontName','Times New Roman' )
ylabel('PPG (a.u.)','FontSize',15, 'FontName','Times New Roman')

subplot 212
plot (time2,p1(:,1)','r')
hold on 
plot (time2, p1(:,2)','k')
grid on
lgd=legend('Red','Infrared');
title(lgd,'Sample number 1 - HB = 17.5')
xlabel('Time(second)','FontSize',15, 'FontName','Times New Roman' )
ylabel('PPG (a.u.)','FontSize',15, 'FontName','Times New Roman')
