# Supplementary material for: An approach to machine learning-based non-invasive hemoglobin estimation using multi-wavelength PPG signal features
Source: Front Physiol. 2026 Apr 21;17:1637455. doi: 10.3389/fphys.2026.1637455 (PMC13139029; doi:10.3389/fphys.2026.1637455)
Supplement: Supplementary file 1 [file DataSheet1.zip › code/Final Dataset Hb PPG1.csv]

Red (a.u)	Infra Red (a.u)	Gender	Age (year)	Hemoglobin (g/dL)
115965.9	105722.9	1	21	17.5
115834.4	105746.7	1	21	17.5
115741.5	105786	1	21	17.5
115707.2	105848.1	1	21	17.5
115675.6	105893.5	1	21	17.5
115626.1	105910.6	1	21	17.5
115573.2	105904	1	21	17.5
115436.8	105861.3	1	21	17.5
115259.9	105808.8	1	21	17.5
114993	105709.4	1	21	17.5
114637.7	105617.6	1	21	17.5
114122.3	105506.3	1	21	17.5
110759.1	107798.7	0	22	12.2
110864.7	107809.6	0	22	12.2
110713.4	107715.9	0	22	12.2
110561.4	107624.4	0	22	12.2
110488.5	107571.9	0	22	12.2
110483.4	107562.5	0	22	12.2
110231.9	107444.3	0	22	12.2
110043.7	107361.2	0	22	12.2
110025.5	107352.5	0	22	12.2
110026.5	107348.6	0	22	12.2
109976.2	107330.3	0	22	12.2
110040.5	107348	0	22	12.2
113649.1	99838.6	0	53	13.8
113705.9	99876.5	0	53	13.8
113656.4	99884.2	0	53	13.8
113655.1	99906.5	0	53	13.8
113435.9	99773.6	0	53	13.8
113091	99584.4	0	53	13.8
112891.2	99514.4	0	53	13.8
112843.8	99471.8	0	53	13.8
113149.8	99645.1	0	53	13.8
113038.3	99624.8	0	53	13.8
112881.9	99576.4	0	53	13.8
112266.6	99264.9	0	53	13.8
96968.4	84487.5	1	52	13.6
96864.2	84415.1	1	52	13.6
97662.8	84732.4	1	52	13.6
96816.8	84443.1	1	52	13.6
96116.9	84110.7	1	52	13.6
96370.4	84188.4	1	52	13.6
96470.9	84208.5	1	52	13.6
96742.8	84293.1	1	52	13.6
96724.9	84303.2	1	52	13.6
96739.1	84292.1	1	52	13.6
96308.5	84132	1	52	13.6
96550.5	84295	1	52	13.6
89607.7	77270.7	0	59	12.2
89640.6	77245.7	0	59	12.2
89293	77094.6	0	59	12.2
89291.5	77113.4	0	59	12.2
89751.3	77379.8	0	59	12.2
89858.1	77383.5	0	59	12.2
89563.9	77149.3	0	59	12.2
89810.9	77362.4	0	59	12.2
90041.9	77481.2	0	59	12.2
89501.8	77152.4	0	59	12.2
89398.3	77151.3	0	59	12.2
89630.7	77298.6	0	59	12.2
76831.4	74286.5	0	59	12.4
77218	74583.4	0	59	12.4
77736.9	74916.8	0	59	12.4
77998.8	75094.4	0	59	12.4
78298.3	75268.2	0	59	12.4
78543.8	75441.7	0	59	12.4
78586.3	75496.8	0	59	12.4
78202.3	75316.2	0	59	12.4
78212.1	75358.4	0	59	12.4
78360.9	75452.6	0	59	12.4
78189.3	75389.8	0	59	12.4
78160.6	75426.1	0	59	12.4
98297.2	88798	0	61	13.2
98028.3	88668.5	0	61	13.2
98172.2	88712.5	0	61	13.2
98275	88714.3	0	61	13.2
97961.4	88593.1	0	61	13.2
98277.6	88745.5	0	61	13.2
97764.1	88463	0	61	13.2
97873.1	88561.7	0	61	13.2
98007.1	88610.9	0	61	13.2
97960.8	88584.1	0	61	13.2
98316.3	88749.6	0	61	13.2
97224.4	88264.3	0	61	13.2
90455.1	74222.4	1	50	16.3
90276.3	74141.4	1	50	16.3
90158.9	74112.8	1	50	16.3
90439.5	74181.2	1	50	16.3
90983.6	74389.9	1	50	16.3
90801.7	74307.7	1	50	16.3
90549	74249.9	1	50	16.3
90970.9	74414.7	1	50	16.3
91595.2	74661.4	1	50	16.3
91808.2	74688.7	1	50	16.3
91759.3	74668.7	1	50	16.3
92071.5	74782.4	1	50	16.3
92849.7	91341.7	1	62	14.7
92751.4	91326.2	1	62	14.7
92672.1	91316.3	1	62	14.7
92165.3	91100.4	1	62	14.7
92355.3	91232.9	1	62	14.7
91634.5	90903.4	1	62	14.7
91229	90725.7	1	62	14.7
91497.7	90888.7	1	62	14.7
91255.9	90789.3	1	62	14.7
91032.1	90688.8	1	62	14.7
92009.5	91179.8	1	62	14.7
92236.7	91301.1	1	62	14.7
89616.4	88105.3	0	64	11.5
89524	88130.5	0	64	11.5
89593.6	88210.8	0	64	11.5
89796.1	88236.1	0	64	11.5
90081.8	88444.5	0	64	11.5
89670.1	88229.7	0	64	11.5
89464.7	88091.2	0	64	11.5
89415.5	88049.5	0	64	11.5
89702.7	88197.5	0	64	11.5
89637.3	88141.9	0	64	11.5
89383.6	88010.2	0	64	11.5
89074.2	87858.2	0	64	11.5
105510.3	94313.1	0	41	12.3
105413.8	94208.7	0	41	12.3
105048.5	93991.5	0	41	12.3
104760.2	93828.9	0	41	12.3
105154.3	94091.8	0	41	12.3
104926	93898.4	0	41	12.3
104643.6	93702.7	0	41	12.3
104563.5	93657.3	0	41	12.3
104877.2	93830.2	0	41	12.3
105042.7	93930.3	0	41	12.3
104979.5	93857	0	41	12.3
105142.2	93929.8	0	41	12.3
80641.4	72562.4	0	52	13.4
80505.5	72510.9	0	52	13.4
80288.9	72543	0	52	13.4
80314.3	72591.2	0	52	13.4
80576	72619.4	0	52	13.4
80800.7	72665.9	0	52	13.4
80958.1	72664.6	0	52	13.4
80891.9	72640.1	0	52	13.4
80857.2	72574.1	0	52	13.4
80569	72486.8	0	52	13.4
80198.9	72377.2	0	52	13.4
80022.4	72397.2	0	52	13.4
99021.5	89554.5	1	39	14.1
98697	89405.8	1	39	14.1
97900.7	89040.8	1	39	14.1
98422.6	89243.9	1	39	14.1
98147	89133.6	1	39	14.1
98080.5	88995.1	1	39	14.1
97596.2	88738.7	1	39	14.1
97114.4	88542.6	1	39	14.1
97279	88621.7	1	39	14.1
97029.1	88518.6	1	39	14.1
96842.3	88455.9	1	39	14.1
96725.2	88378.4	1	39	14.1
86419.1	77964.3	1	58	14
86091	77811.9	1	58	14
85965.2	77727.4	1	58	14
85959.2	77770.9	1	58	14
86137.1	77852.9	1	58	14
85569.6	77579.6	1	58	14
85692.3	77619.8	1	58	14
85125.2	77304.2	1	58	14
85155	77314.4	1	58	14
85026.1	77218.9	1	58	14
85148.5	77297.8	1	58	14
85174.4	77298.3	1	58	14
97666.2	71884.1	1	59	12.5
97157.5	71543.7	1	59	12.5
97205.9	71572.8	1	59	12.5
97286.3	71613.2	1	59	12.5
97181.4	71530	1	59	12.5
97372.6	71627.9	1	59	12.5
97349.5	71605.4	1	59	12.5
97176.3	71490.6	1	59	12.5
97039.2	71404.1	1	59	12.5
97055.8	71402	1	59	12.5
97063	71399.1	1	59	12.5
96778	71214.3	1	59	12.5
97255.1	87962.2	1	32	13.7
96984	87831.7	1	32	13.7
96947.2	87802.6	1	32	13.7
96872.7	87768.3	1	32	13.7
96923.7	87783.8	1	32	13.7
96741.1	87675.6	1	32	13.7
96611.6	87601	1	32	13.7
96754.9	87671.6	1	32	13.7
96834	87712	1	32	13.7
96888.7	87719.6	1	32	13.7
96959.1	87719.3	1	32	13.7
97261.8	87854.6	1	32	13.7
101023	91913	0	36	9.4
100683.7	91712.7	0	36	9.4
100557.3	91681.8	0	36	9.4
100503.5	91703.1	0	36	9.4
100254.5	91580.5	0	36	9.4
100360.6	91656.9	0	36	9.4
100464.3	91729.8	0	36	9.4
100615.4	91835.4	0	36	9.4
100503.6	91759.1	0	36	9.4
100617.2	91834.8	0	36	9.4
100493.1	91770.9	0	36	9.4
100372.3	91703.1	0	36	9.4
113148.7	94973.9	1	36	14.3
113172.6	94923.2	1	36	14.3
112176.4	94122.5	1	36	14.3
111961.7	93884.7	1	36	14.3
111922.4	93787.2	1	36	14.3
111794.5	93637.9	1	36	14.3
112205.1	93909.7	1	36	14.3
112031.5	93721.3	1	36	14.3
111999.8	93659.5	1	36	14.3
112014.7	93634.1	1	36	14.3
112343.3	93829.3	1	36	14.3
112060	93549.6	1	36	14.3
81111	62727.8	0	39	12.7
81208.8	62777.5	0	39	12.7
81332.8	62830.5	0	39	12.7
81628.1	62924.3	0	39	12.7
81785	62958	0	39	12.7
81806.7	62974.3	0	39	12.7
81818	62959.6	0	39	12.7
81771.3	62944.3	0	39	12.7
81846.9	62968.3	0	39	12.7
82188.7	63082.1	0	39	12.7
82335.8	63092.7	0	39	12.7
82182.3	63039.7	0	39	12.7
107015	99779.1	0	38	11.5
107055.3	99792.8	0	38	11.5
106965.6	99755.7	0	38	11.5
106786.1	99673.5	0	38	11.5
106811.3	99692.3	0	38	11.5
107235.8	99832.5	0	38	11.5
107560.4	99920.5	0	38	11.5
107429.5	99851.2	0	38	11.5
107449.4	99901.2	0	38	11.5
107624.6	100043.3	0	38	11.5
108055.3	100250.4	0	38	11.5
108407.4	100408.1	0	38	11.5
83600.3	75056.3	0	57	12.8
83818	75204.6	0	57	12.8
84333.9	75460.4	0	57	12.8
84286.2	75458.1	0	57	12.8
84228.6	75444.4	0	57	12.8
84044.8	75350.8	0	57	12.8
83887.9	75286.1	0	57	12.8
83335.2	75052.8	0	57	12.8
82492.7	74699.2	0	57	12.8
81991.3	74498.3	0	57	12.8
81869.1	74365.1	0	57	12.8
81651.6	74262.6	0	57	12.8
102834.5	90099.4	0	48	12.4
102010.8	89781.7	0	48	12.4
101267.7	89515.9	0	48	12.4
101083.8	89510.8	0	48	12.4
101190.2	89602.8	0	48	12.4
101486.9	89751.3	0	48	12.4
101671.7	89846	0	48	12.4
101753.9	89884.3	0	48	12.4
101728.4	89869	0	48	12.4
101622.3	89811.5	0	48	12.4
102344.8	90169.4	0	48	12.4
103092.4	90536.9	0	48	12.4
96079.2	88225.9	0	54	11.5
96186.4	88305.6	0	54	11.5
95729.7	88100.7	0	54	11.5
96110.4	88330.7	0	54	11.5
96488.3	88505.9	0	54	11.5
96708.9	88644.8	0	54	11.5
96682.8	88643.8	0	54	11.5
96989.7	88825.6	0	54	11.5
97261	88921.9	0	54	11.5
97121.7	88854.8	0	54	11.5
96753.9	88656.4	0	54	11.5
95665.6	88161.3	0	54	11.5
95568.5	88236.2	0	54	11.6
95667.8	88253.8	0	54	11.6
95640	88221.1	0	54	11.6
95280.9	88033.9	0	54	11.6
95076.8	87914.4	0	54	11.6
95149.4	87936.9	0	54	11.6
95190.3	87952.9	0	54	11.6
95159.1	87965.1	0	54	11.6
95312.4	87999.4	0	54	11.6
95617.2	88088.9	0	54	11.6
95636.1	88070.9	0	54	11.6
95528.7	87943.9	0	54	11.6
120976	100972.9	0	30	11.9
121116	100978.7	0	30	11.9
121205.2	100984.3	0	30	11.9
121120.3	100928.8	0	30	11.9
121245.6	100942.3	0	30	11.9
121266.4	100903.6	0	30	11.9
121180.7	100851.3	0	30	11.9
121300.5	100875.9	0	30	11.9
121525.9	100889.9	0	30	11.9
121542.2	100854.2	0	30	11.9
121626.7	100842.9	0	30	11.9
121663.5	100835.8	0	30	11.9
116678.4	91254.1	0	39	11.9
116322	91095.9	0	39	11.9
115611.1	90870.4	0	39	11.9
115228	90706.5	0	39	11.9
114550.6	90518.7	0	39	11.9
114483.5	90496.5	0	39	11.9
114243.9	90392.6	0	39	11.9
113759.2	90252.7	0	39	11.9
114295.5	90420.7	0	39	11.9
114415.2	90370.5	0	39	11.9
114066.1	90241.1	0	39	11.9
114101.3	90256.2	0	39	11.9
86988.4	71318.3	1	36	16
87233.9	71573	1	36	16
87322.4	71638.5	1	36	16
86889.9	71389	1	36	16
87131.9	71540.5	1	36	16
87890.6	71941.3	1	36	16
88525.8	72281.3	1	36	16
88900	72503.4	1	36	16
89060.2	72590.1	1	36	16
89461.8	72790.9	1	36	16
89528.1	72813.5	1	36	16
89224.2	72733.9	1	36	16
115226.1	109691.6	0	32	10.6
115261.1	109661.5	0	32	10.6
115192.4	109609.3	0	32	10.6
114939	109494.8	0	32	10.6
114807.8	109419.9	0	32	10.6
114878	109455.1	0	32	10.6
115147.2	109579.5	0	32	10.6
114914	109471.5	0	32	10.6
114760.1	109370.3	0	32	10.6
114851.4	109408.7	0	32	10.6
115247.4	109625.1	0	32	10.6
115121.2	109507.3	0	32	10.6
104487.2	92308.5	0	31	10.1
104921.6	92451.1	0	31	10.1
103446.4	91836.7	0	31	10.1
104080.2	92135.4	0	31	10.1
102943.8	91703.8	0	31	10.1
103706.1	92039.1	0	31	10.1
102579.4	91612.1	0	31	10.1
104018.5	92165.7	0	31	10.1
102428.4	91485.6	0	31	10.1
103560.6	91922.4	0	31	10.1
102280.9	91365.1	0	31	10.1
102742.3	91549.6	0	31	10.1
108537.6	93245.7	0	27	10.8
108256.5	93175.6	0	27	10.8
107910.6	93109.9	0	27	10.8
107563	93048.5	0	27	10.8
107465.9	93109.5	0	27	10.8
107654.7	93235.3	0	27	10.8
107642.2	93285.5	0	27	10.8
107353.7	93243.5	0	27	10.8
106990.7	93182.8	0	27	10.8
106855.9	93186.3	0	27	10.8
106973.2	93296.9	0	27	10.8
106845.8	93291.9	0	27	10.8
103457.1	97140.6	1	50	14.7
103371.6	97091.4	1	50	14.7
103375.3	97115.5	1	50	14.7
103320.8	97096.2	1	50	14.7
103315.7	97090.4	1	50	14.7
103842.9	97337.6	1	50	14.7
104052.3	97427.3	1	50	14.7
103736	97284.7	1	50	14.7
103862.1	97345.4	1	50	14.7
103786.8	97283.8	1	50	14.7
103639.8	97215.3	1	50	14.7
103318	97043.3	1	50	14.7
112512.3	114338.7	0	22	11.7
112601.6	114348.7	0	22	11.7
112669.2	114392.9	0	22	11.7
112374.8	114265.3	0	22	11.7
112244.2	114262.6	0	22	11.7
112198.1	114276.6	0	22	11.7
112218.6	114311.4	0	22	11.7
112020.2	114332.1	0	22	11.7
112182.2	114425.7	0	22	11.7
112528.1	114595.2	0	22	11.7
112855.8	114730.2	0	22	11.7
112782.9	114727.7	0	22	11.7
117010.8	112541.6	1	22	16.4
116925.1	112395.8	1	22	16.4
116823	112306	1	22	16.4
116876.9	112263.8	1	22	16.4
116931.9	112286	1	22	16.4
116816.5	112222.2	1	22	16.4
116569.2	112133.6	1	22	16.4
116415.8	112037.5	1	22	16.4
116398	111968	1	22	16.4
116157.2	111914.7	1	22	16.4
115930.6	111802.7	1	22	16.4
115597.6	111675.1	1	22	16.4
128771.8	114207.4	1	21	16.4
128789.6	114225.2	1	21	16.4
128745.9	114199.2	1	21	16.4
128684	114158.7	1	21	16.4
128637.8	114158.8	1	21	16.4
128538.3	114138.6	1	21	16.4
128532.6	114219.7	1	21	16.4
128501.4	114285.5	1	21	16.4
128392.3	114267.3	1	21	16.4
128350	114331.5	1	21	16.4
128388.6	114447.1	1	21	16.4
128387.8	114513.7	1	21	16.4
95527.8	76735.2	1	55	11
95530.7	76762.7	1	55	11
95509.5	76778.2	1	55	11
95464.9	76787.7	1	55	11
95336.8	76755.9	1	55	11
95220.2	76709.8	1	55	11
95100.1	76664	1	55	11
95031.5	76624.6	1	55	11
95100.9	76680.3	1	55	11
95191.2	76704.6	1	55	11
95084.2	76669.8	1	55	11
95226.9	76777.2	1	55	11
119186.7	92481.9	1	25	13.5
119139.8	92458.8	1	25	13.5
119066.3	92417.3	1	25	13.5
119053.2	92400.7	1	25	13.5
119122.4	92432	1	25	13.5
119094.6	92404.8	1	25	13.5
119066.1	92397.5	1	25	13.5
119040.4	92372.8	1	25	13.5
119094	92363.9	1	25	13.5
119172.1	92376.2	1	25	13.5
119196.7	92369.3	1	25	13.5
119189.1	92402.5	1	25	13.5
120210.9	108914	1	37	13.6
120365.3	108952.1	1	37	13.6
120299.8	108903.1	1	37	13.6
120287.4	108882.3	1	37	13.6
120321.5	108871.6	1	37	13.6
120346.6	108878.2	1	37	13.6
120527.2	108912.5	1	37	13.6
120426.4	108852	1	37	13.6
120350.2	108819.6	1	37	13.6
120396.8	108799.6	1	37	13.6
120329	108765.1	1	37	13.6
120233.9	108684.3	1	37	13.6
95809.5	66914.5	1	58	11.4
95427.1	66683.5	1	58	11.4
94908.7	66439.3	1	58	11.4
94653.8	66348.3	1	58	11.4
94548.3	66292.8	1	58	11.4
94019.3	66090.7	1	58	11.4
93673.6	65956.9	1	58	11.4
93653.8	65945.9	1	58	11.4
93900.8	66055.5	1	58	11.4
94219.1	66190.3	1	58	11.4
94407.4	66254.2	1	58	11.4
94252.3	66191.8	1	58	11.4
102754.6	86868.5	1	43	13.8
102489.2	86718.5	1	43	13.8
102154.2	86515.3	1	43	13.8
101881.8	86370.8	1	43	13.8
101663.3	86270.8	1	43	13.8
101586.6	86251.9	1	43	13.8
101529.9	86248.6	1	43	13.8
101587.7	86307.9	1	43	13.8
101674.4	86372.7	1	43	13.8
101550.9	86338.6	1	43	13.8
101534.4	86375	1	43	13.8
101479.5	86398.5	1	43	13.8
98616.6	92557.3	0	48	11.1
98427	92400.9	0	48	11.1
98644.8	92481.3	0	48	11.1
98514	92425.3	0	48	11.1
98910.4	92591.6	0	48	11.1
99436.6	92743	0	48	11.1
99963.9	92916.3	0	48	11.1
100401.1	93074.3	0	48	11.1
100701.5	93187.5	0	48	11.1
100841.4	93184.7	0	48	11.1
101035.1	93279.6	0	48	11.1
101204.1	93376.8	0	48	11.1
108137.5	84260.2	1	50	10.1
107483.2	83953	1	50	10.1
106460.1	83517.3	1	50	10.1
106198.4	83352	1	50	10.1
106192.5	83305.1	1	50	10.1
106473	83338.6	1	50	10.1
106320.2	83233.5	1	50	10.1
106421.3	83240.8	1	50	10.1
106687.1	83318.5	1	50	10.1
106518.5	83239.3	1	50	10.1
106377.7	83172.4	1	50	10.1
106110.5	83056	1	50	10.1
133137.6	110400.8	0	27	15.3
133105.5	110323.3	0	27	15.3
133086.8	110227.8	0	27	15.3
132989.1	110130	0	27	15.3
132713.5	109951.2	0	27	15.3
132607.7	109829.7	0	27	15.3
132384.3	109717	0	27	15.3
132237.5	109636.8	0	27	15.3
132165.9	109587.8	0	27	15.3
132012.4	109513.6	0	27	15.3
131908.5	109449.4	0	27	15.3
132217.8	109543.5	0	27	15.3
120631.5	105534.1	1	18	16.3
120504.7	105359.5	1	18	16.3
120409.4	105200.6	1	18	16.3
120361	105046.8	1	18	16.3
120326.3	104929.9	1	18	16.3
120253.8	104799.9	1	18	16.3
120244.9	104703.3	1	18	16.3
120175.6	104591.9	1	18	16.3
119959	104410.9	1	18	16.3
119745.1	104277.2	1	18	16.3
119277	104092.7	1	18	16.3
118760.9	104082.8	1	18	16.3
115656.9	103649.9	1	38	12.8
115660.9	103678.4	1	38	12.8
115653.5	103665.4	1	38	12.8
115592.5	103609.1	1	38	12.8
115804.9	103799.7	1	38	12.8
115926.4	103878.9	1	38	12.8
115989.9	103880	1	38	12.8
115889.4	103801.1	1	38	12.8
115848.1	103742.6	1	38	12.8
115966.1	103812.3	1	38	12.8
116173.3	103997.1	1	38	12.8
116168.6	103990.7	1	38	12.8
94578.3	84830.2	1	60	13.6
94252.9	84571.2	1	60	13.6
94112.9	84477.8	1	60	13.6
94634.9	84855.8	1	60	13.6
94341.4	84610.7	1	60	13.6
93895.7	84280.9	1	60	13.6
94058.3	84440.7	1	60	13.6
94328.6	84615.3	1	60	13.6
93902.4	84317	1	60	13.6
93673.5	84198.6	1	60	13.6
94061.1	84437.4	1	60	13.6
93797.3	84212.1	1	60	13.6
90210.1	81680.2	0	40	9.7
90431.6	81791.2	0	40	9.7
90376.1	81763.1	0	40	9.7
90234.8	81764	0	40	9.7
90017.3	81720.3	0	40	9.7
89757.2	81748.3	0	40	9.7
90316.8	82079.8	0	40	9.7
89973.2	81969.8	0	40	9.7
90292.2	82123.9	0	40	9.7
90362.1	82122.7	0	40	9.7
91123.7	82521.6	0	40	9.7
91163.7	82521.3	0	40	9.7
83928.7	78090.1	1	54	13.8
83837.5	78002.8	1	54	13.8
83745.4	77935	1	54	13.8
83746.3	77885.9	1	54	13.8
83857.8	77918.4	1	54	13.8
83541.5	77761	1	54	13.8
83050.7	77532.6	1	54	13.8
82705.4	77343.9	1	54	13.8
82539.9	77264.7	1	54	13.8
83129.7	77523	1	54	13.8
82992.8	77452.3	1	54	13.8
82646.8	77257.9	1	54	13.8
115790.7	102773.1	0	33	11.6
115543.2	102602.5	0	33	11.6
115328.3	102449.3	0	33	11.6
115289.3	102363.6	0	33	11.6
115403.7	102347.6	0	33	11.6
115457.1	102312.6	0	33	11.6
115323.5	102190.6	0	33	11.6
115080.8	102021.6	0	33	11.6
114888.4	101875.5	0	33	11.6
114898.6	101840.9	0	33	11.6
115049.5	101878.8	0	33	11.6
114996.8	101857.6	0	33	11.6
102274.5	67874.9	0	47	10.5
102377.3	67902.1	0	47	10.5
102614.7	67969.7	0	47	10.5
102862.3	68043.8	0	47	10.5
102803	68017.9	0	47	10.5
102768.3	68016	0	47	10.5
102554.1	67952.4	0	47	10.5
102338.9	67901.4	0	47	10.5
102438.7	67929	0	47	10.5
102593.2	67964.8	0	47	10.5
102808.7	68027.9	0	47	10.5
102847.6	68050.8	0	47	10.5
100003.6	73055.4	1	52	12.3
100214.6	73117.5	1	52	12.3
100210.9	73077.5	1	52	12.3
100136.2	73000.9	1	52	12.3
100056.2	72921.4	1	52	12.3
99772.5	72789.1	1	52	12.3
99524.7	72707	1	52	12.3
99458.3	72695.7	1	52	12.3
99543.4	72749.8	1	52	12.3
99452.6	72747.2	1	52	12.3
99206.5	72679	1	52	12.3
99382.4	72751.7	1	52	12.3
90089.8	75139.1	1	59	11
90309.1	75160.9	1	59	11
89968.6	75041.3	1	59	11
91614.6	75642.1	1	59	11
91384.3	75541.8	1	59	11
90734.3	75307.3	1	59	11
90360.6	75183.4	1	59	11
90412.9	75281.6	1	59	11
90533.5	75355.7	1	59	11
90595.1	75423.3	1	59	11
90947.6	75566.4	1	59	11
90674.1	75447.5	1	59	11
94849.7	89464.4	0	42	12.7
94921.3	89545	0	42	12.7
95080.5	89659.8	0	42	12.7
95156	89701.6	0	42	12.7
95038.3	89673.3	0	42	12.7
94860.3	89600.6	0	42	12.7
95002.3	89674.5	0	42	12.7
94927.7	89591.9	0	42	12.7
94866.5	89546.7	0	42	12.7
94918.2	89583.6	0	42	12.7
94523.6	89408.4	0	42	12.7
93958.7	89166.4	0	42	12.7
103726.6	75873.3	0	41	11.6
103653	75836.2	0	41	11.6
103652.9	75833.4	0	41	11.6
103663.4	75841.9	0	41	11.6
103626.4	75820.3	0	41	11.6
103645.6	75821.5	0	41	11.6
103639.7	75819.4	0	41	11.6
103646.7	75822.8	0	41	11.6
103697.2	75834.3	0	41	11.6
103704.1	75834.9	0	41	11.6
103710.5	75831.3	0	41	11.6
103708	75822.7	0	41	11.6
104051.8	104871.7	0	31	12.9
103932.2	104793.2	0	31	12.9
104288.7	104968.8	0	31	12.9
104676.3	105157.1	0	31	12.9
104717.2	105129.2	0	31	12.9
104702.9	105100.7	0	31	12.9
104676.2	105102.1	0	31	12.9
104476.4	104959.8	0	31	12.9
104401.5	104891	0	31	12.9
103579.7	104391.4	0	31	12.9
103385.9	104261.1	0	31	12.9
103496.8	104202.4	0	31	12.9
112283.9	86076.8	0	50	12.9
112274.1	86080.4	0	50	12.9
112321.5	86099.3	0	50	12.9
112417.8	86134.9	0	50	12.9
112552.5	86199.3	0	50	12.9
112471.4	86164.2	0	50	12.9
112182	86037.5	0	50	12.9
111922.3	85964.8	0	50	12.9
111724.4	85957.6	0	50	12.9
111528.3	85979.1	0	50	12.9
111419.1	86036.9	0	50	12.9
111430.7	86154.3	0	50	12.9
119607.1	104167.9	0	42	12.4
119731.9	104206.6	0	42	12.4
119869.3	104266.8	0	42	12.4
120003	104266.5	0	42	12.4
120156.4	104339	0	42	12.4
120007	104265.9	0	42	12.4
119693.6	104112.8	0	42	12.4
119830.4	104197.2	0	42	12.4
119690.4	104100.4	0	42	12.4
120042.3	104302.6	0	42	12.4
120234.7	104375.2	0	42	12.4
119474.4	104054.4	0	42	12.4
107633	90655.5	0	63	12.1
107682.5	90658.4	0	63	12.1
107730.5	90663.4	0	63	12.1
107726.3	90632.1	0	63	12.1
107677.4	90585.1	0	63	12.1
107768.8	90621.8	0	63	12.1
107681.3	90555.2	0	63	12.1
107778.5	90604.2	0	63	12.1
107790.3	90606.9	0	63	12.1
107754	90595.6	0	63	12.1
107831.8	90645.7	0	63	12.1
107877.5	90660.8	0	63	12.1
117041.5	103951.2	0	61	14.2
116796.9	103839.5	0	61	14.2
116708.1	103813.6	0	61	14.2
116807.6	103885	0	61	14.2
116699	103874.8	0	61	14.2
116697.3	103903.5	0	61	14.2
116725.6	103939.7	0	61	14.2
116723.1	103933.6	0	61	14.2
116690.9	103918.3	0	61	14.2
116687.5	103936.8	0	61	14.2
116592.8	103881.6	0	61	14.2
116604.4	103880	0	61	14.2
83587.9	70628	0	62	12.2
83602.6	70577.4	0	62	12.2
83896.5	70660.2	0	62	12.2
83883.9	70595.4	0	62	12.2
83729.1	70514.5	0	62	12.2
83676.8	70489.7	0	62	12.2
83323	70281	0	62	12.2
83251.9	70271.1	0	62	12.2
83295.1	70355.5	0	62	12.2
83075.8	70240.7	0	62	12.2
82884.4	70169.1	0	62	12.2
83025.6	70286.6	0	62	12.2
123243.5	107457.3	0	43	9.6
123254.7	107458.1	0	43	9.6
123278.2	107447.8	0	43	9.6
123224.2	107403.8	0	43	9.6
123206.5	107398.7	0	43	9.6
123170.9	107361.7	0	43	9.6
123193.2	107355.7	0	43	9.6
123241.2	107356.1	0	43	9.6
123164.8	107275.5	0	43	9.6
123118.5	107208.6	0	43	9.6
123143.4	107204.9	0	43	9.6
123228.2	107237.8	0	43	9.6
108781.1	97671.8	0	23	11.8
109107.2	97791.1	0	23	11.8
109546.8	97948.8	0	23	11.8
109752	98000.5	0	23	11.8
109807.5	97990.7	0	23	11.8
109758.6	97965.3	0	23	11.8
109612.3	97950.4	0	23	11.8
109384.6	97931.4	0	23	11.8
109356.2	97986.9	0	23	11.8
109542.9	98094.6	0	23	11.8
109700.8	97880.5	0	23	11.8
109845.4	97903.9	0	23	11.8
107305.5	90469.3	1	54	13.4
107268.1	90425.5	1	54	13.4
107273.7	90415.2	1	54	13.4
107288.4	90394.3	1	54	13.4
107391.4	90473.4	1	54	13.4
107418	90472.4	1	54	13.4
107411.2	90501.8	1	54	13.4
107239.5	90379.3	1	54	13.4
107258.6	90345.8	1	54	13.4
107264.9	90329.1	1	54	13.4
107262.9	90306.5	1	54	13.4
107174.1	90224.2	1	54	13.4
104146.4	96236.9	0	22	9.9
104131	96221.7	0	22	9.9
104087.4	96205.4	0	22	9.9
104119.9	96235.3	0	22	9.9
104236.7	96288.4	0	22	9.9
104328.4	96330.2	0	22	9.9
104393.9	96365.5	0	22	9.9
104398.3	96379.9	0	22	9.9
104322.1	96356.8	0	22	9.9
104360.3	96369.2	0	22	9.9
104346.5	96354.1	0	22	9.9
104357.7	96347.2	0	22	9.9
109030.1	100827.2	0	46	12
109218.3	100928.4	0	46	12
109566.2	101052	0	46	12
109835	101138.6	0	46	12
109994.7	101190.5	0	46	12
109879.9	101137.3	0	46	12
109792.5	101127.2	0	46	12
109584.6	101051.8	0	46	12
109364.8	100967.2	0	46	12
109277.1	100942.6	0	46	12
109090.1	100906.4	0	46	12
108995.6	100905.5	0	46	12
82530.8	64800.4	1	32	14.4
82593.1	64821.3	1	32	14.4
82592	64809	1	32	14.4
82565.7	64800.9	1	32	14.4
82591.3	64803.1	1	32	14.4
82707.8	64851.4	1	32	14.4
82788	64874	1	32	14.4
82748.5	64875.3	1	32	14.4
82804.3	64903.8	1	32	14.4
82857.3	64913.6	1	32	14.4
82742.1	64858.7	1	32	14.4
82631.7	64828.8	1	32	14.4
73306.2	63085.2	1	25	14.2
73335.8	63076.5	1	25	14.2
73307.7	63054.1	1	25	14.2
73339.9	63055	1	25	14.2
73360.2	63055.7	1	25	14.2
73263.6	63018.7	1	25	14.2
73221.6	63004.4	1	25	14.2
73126.7	62975.1	1	25	14.2
72948.6	62920.8	1	25	14.2
72853.4	62883.8	1	25	14.2
72750.1	62853	1	25	14.2
72741.7	62850.7	1	25	14.2
77133.8	67359.6	1	51	13.8
77189.7	67374.8	1	51	13.8
76993	67292.2	1	51	13.8
76672.5	67172.5	1	51	13.8
76666.9	67180.3	1	51	13.8
76704.8	67205	1	51	13.8
76626.2	67178.6	1	51	13.8
76682.7	67201.1	1	51	13.8
76640.5	67177.5	1	51	13.8
76716.2	67189.6	1	51	13.8
76504.2	67088.3	1	51	13.8
76328.3	66996.9	1	51	13.8
110337	103951.2	1	18	14.4
109956.9	103765.7	1	18	14.4
110091.5	103777.3	1	18	14.4
110017	103715.8	1	18	14.4
110144	103749	1	18	14.4
110190.2	103750.1	1	18	14.4
110106.7	103717.6	1	18	14.4
110056.7	103660.1	1	18	14.4
109823	103538.5	1	18	14.4
109687.2	103465	1	18	14.4
109871	103519.2	1	18	14.4
109836.1	103506.9	1	18	14.4
