# Supplementary material for: An approach to machine learning-based non-invasive hemoglobin estimation using multi-wavelength PPG signal features
Source: Front Physiol. 2026 Apr 21;17:1637455. doi: 10.3389/fphys.2026.1637455 (PMC13139029; doi:10.3389/fphys.2026.1637455)
Supplement: Supplementary file 1 [file DataSheet1.zip › code/MLP_NN.m]

%% MLP ANN 
clc;
clear;
close all;

load('ANNDATA.mat');


targets=target;

% Choose a Training Function
% For a list of all training functions type: help nntrain
% 'trainlm' is usually fastest.
% 'trainbr' takes longer but may be better for challenging problems.
% 'trainscg' uses less memory. Suitable in low memory situations.
trainFcn = 'trainlm';  % Levenberg-Marquardt backpropagation.

% Create a Fitting Network 
% 
% Choose Input and Output Pre/Post-Processing Functions
% For a list of all processing functions type: help nnprocess
netvoid2featureofonedetectoe.input.processFcns = {'removeconstantrows','mapminmax'};
netvoid2featureofonedetectoe.output.processFcns = {'removeconstantrows','mapminmax'};

% Setup Division of Data for Training, Validation, Testing
% For a list of all data division functions type: help nndivide
netvoid2featureofonedetectoe.divideFcn = 'dividerand';  % Divide data randomly
netvoid2featureofonedetectoe.divideMode = 'sample';  % Divide up every sample
netvoid2featureofonedetectoe.divideParam.trainRatio = 70/100;
netvoid2featureofonedetectoe.divideParam.valRatio = 15/100;
netvoid2featureofonedetectoe.divideParam.testRatio = 15/100;

% Choose a Performance Function
% For a list of all performance functions type: help nnperformance
netvoid2featureofonedetectoe.performFcn = 'mse';  % Mean Squared Error

% Choose Plot Functions
% For a list of all plot functions type: help nnplot
netvoid2featureofonedetectoe.plotFcns = {'plotperform','plottrainstate','ploterrhist', ...
    'plotregression', 'plotfit'};


max_RMAS1=30000;
max_RMAS2=30000;

for neuron1=10 %  Number of first  hidden layer neurons
    for neuron2=5 %  Number of second  hidden layer neurons
         
     for epoch=500:25:500  %  Number of epoch
         
hiddenLayerSize = [neuron1,neuron2]; %Define the number of neurons in each layer
TF={'tansig','tansig'}; %Choose the type of activator function
netvoid2featureofonedetectoe = newff(inputs,targets,hiddenLayerSize,TF);% Neural network training 
netvoid2featureofonedetectoe.trainParam.epochs =epoch;%Define the number of epochs for the network 
netvoid2featureofonedetectoe.trainParam.max_fail=1000; 

% Train the Network
[netvoid2featureofonedetectoe,tr] = train(netvoid2featureofonedetectoe,inputs,targets);

% Test the Network
outputs = netvoid2featureofonedetectoe(inputs);

e = gsubtract(targets,outputs); 
performance = perform(netvoid2featureofonedetectoe,targets,outputs);
trainidx=find(~isnan(tr.trainMask{1}(1,:))); %Find index of training data
valIdx=find(~isnan(tr.valMask{1}(1,:)));%Find index ofvalidation data
testIdx=find(~isnan(tr.testMask{1}(1,:)));%Find index oftest data


%%%Separating of training, validation, and testing data from each other
trainTargets = targets(:,trainidx);
traininputs = inputs(:,trainidx);
trainoutputs = outputs(:,trainidx);
trainerror=trainTargets-trainoutputs;

valTargets = targets(:,valIdx);
valinputs = inputs(:,valIdx);
valoutputs = outputs(:,valIdx);
valerror=valTargets-valoutputs;

testTargets = targets(:,testIdx);
testinputs = inputs(:,testIdx);
testoutputs = outputs(:,testIdx);
testerror=testTargets-testoutputs;

testerror_output1=sqrt(mean(testerror.^2));
trainerror_output1=sqrt(mean(trainerror.^2));
% testerror_output2=mae(testerror(2,:)
MRE_test=100*mean(abs(testerror./testTargets));

% finding the best network
   if (MRE_test)<=max_RMAS1 
       max_RMAS1=MRE_test;
        
       save MLP_net7
       final_neuron1=neuron1;
        final_neuron2=neuron2;
      total_epoch=epoch;
   end
      end
       
       
  
    end
    end


load MLP_net7
view(netvoid2featureofonedetectoe)
%% RESULT 

testTargets=[testTargets valTargets];
testoutputs=[testoutputs valoutputs];


plotresult(trainTargets,trainoutputs,'Train Data')

plotresult(testTargets,testoutputs,'Test Data')
