# Supplementary material for: An approach to machine learning-based non-invasive hemoglobin estimation using multi-wavelength PPG signal features
Source: Front Physiol. 2026 Apr 21;17:1637455. doi: 10.3389/fphys.2026.1637455 (PMC13139029; doi:10.3389/fphys.2026.1637455)
Supplement: Supplementary file 1 [file DataSheet1.zip › code/plotresult.m]

function plotresult(t, y, name)
    e = t - y;

    figure;
    
    % Subplot 1: Scatter Plot with R^2
    subplot(3,1,1);
    plot(t, y, 'o', 'color', [153 217 234]/255); % Plot the actual vs predicted values
    hold on;
    xmin = min(min(t), min(y)); % Minimum value of target or output
    xmax = max(max(t), max(y)); % Maximum value of target or output
    plot([xmin xmax], [xmin xmax], 'Color', [127, 127, 127]/255, 'linewidth', 2); % Plot the Y = X line
    
    % Compute R^2 (coefficient of determination)
    t_mean = mean(t);  % Mean of the target values
    ss_total = sum((t - t_mean).^2);  % Total sum of squares
    ss_residual = sum(e.^2);  % Residual sum of squares
    R2 = 1 - (ss_residual / ss_total);  % R^2

    % Title and legends
    title(['R^2 = ' num2str(R2, '%.4f')]);  % Display R^2 value
    xlabel('Target Values'); % Label for x-axis
    ylabel('Output Values'); % Label for y-axis
    legend('Output vs Target', 'Y = X Line');
    grid on;

    % Subplot 2: Error Plot
    subplot(3,1,2);
    h = stem(e, 'filled'); % Stem plot for residuals (errors)
    c = h.Color;
    h.Color = [203 234 78]/255;
    % Calculate error metrics
    MSE = mean(e.^2); % Mean squared error
    MAE = mean(abs(e)); % Mean absolute error
    MRE = 100 * mean(abs(e ./ t)); % Mean relative error
    RMSE = sqrt(MSE); % Root mean squared error

    % Title and metrics display
    title(['RMSE = ' num2str(RMSE, '%.4f') ', MRE = ' num2str(MRE, '%.2f') ', MAE = ' num2str(MAE, '%.4f')]);
    xlabel('Sample Index'); % Label for x-axis
    ylabel('Error'); % Label for y-axis
    legend('Error ');
    grid on;

    % Subplot 3: Line Plot for Targets and Outputs
    subplot(3,1,3);     
    plot(t, 'Color', [127, 127, 127]/255, 'linewidth', 2); % Plot targets in gray
    hold on;
    plot(y, '--', 'color', [153 217 234]/255); % Plot outputs in dashed light blue
    title([name]);
    xlabel('Sample Index'); % Label for x-axis
    ylabel('Values'); % Label for y-axis
    legend('Targets', 'Outputs');
    grid on;
end
